# Supplementary material for: Arginine methylation of METTL14 promotes RNA N6-methyladenosine modification and endoderm differentiation of mouse embryonic stem cells
Source: Nat Commun. 2021 Jun 18;12:3780. doi: 10.1038/s41467-021-24035-6 (PMC8213825; doi:10.1038/s41467-021-24035-6)
Supplement: Supplementary file 4 — Source Data [file 41467_2021_24035_MOESM4_ESM.zip]

Archive with 2 entries (2 files):
- source data.xlsx
- uncropped blots.pdf
