# Supplementary material for: Arginine methylation of METTL14 promotes RNA N6-methyladenosine modification and endoderm differentiation of mouse embryonic stem cells
Source: Nat Commun. 2021 Jun 18;12:3780. doi: 10.1038/s41467-021-24035-6 (PMC8213825; doi:10.1038/s41467-021-24035-6)
Supplement: Supplementary file 4 — Source Data [file 41467_2021_24035_MOESM4_ESM.zip › source data.xlsx]

## Sheet: Fig.2
2a
	WT			R255K
Relative intensity	1	1	1	1.10058	1.02508	0.995566
2c
	m6A/A			P value	t	df
WT	0.00314	0.002924	0.003075
R255K	0.001077	0.001152	0.000974	<0.0001	24.07	4
R255K + METTL14 -1	0.001494	0.001785	0.001646	0.0043	5.821	4
R255K + METTL14 -2	0.001726	0.001601	0.001778	0.001	8.611	4
2f
	WT			R255K			Adjusted P Value	t	df
Gapdh	1	1	1	1	1	1
Nedd4	210.706	238.925	282.291	35.1116	44.8715	28.8539	0.002491	9.736	4
Zfp36l1	7.99389	5.73689	8.00384	2.72495	4.47022	3.72424	0.038527	3.971	4
Gas2l3	23.6736	29.0726	32.9044	12.1605	17.6118	9.09095	0.038527	4.264	4
Ccr4	27.2892	32.6785	17.1222	6.80207	7.79044	4.88023	0.038527	4.139	4
2h
	Down-regulated m6A genes	Other m6A genes	Non-m6A genes
Median	1.1001	0.5755	-1.7742
Mean	0.6194	0.2601	-1.4655
1st Qu.	-0.7144	-1.7428	-3.7927
3rd Qu	2.4217	2.4089	0.7657
Min	-8.6783	-9.215	-9.1488
Max	8.876	10.7767	11.7009
P value		4.027e-10	9.40847e-286

## Sheet: Fig.4
4a
	GFP			PRMT1			P value	t	df
m6A/A	0.003186	0.003129	0.003067	0.004023	0.004117	0.00399	<0.0001	17.87	4
4b
	siNC		siPRMT1
m6A/A	0.003079	0.003087	0.002337	0.002602
4c
	m6A/A			P value	t	df
WT	0.003987	0.003881	0.004198
Prmt1-/-	0.003081	0.003037	0.002967	0.0006	10.05	4
Prmt1-/- +PRMT1	0.003421	0.00372	0.003553	0.0044	5.788	4
4d	WT				Prmt1-/-				Adjusted P Value	t	df
Gapdh	1	1	1	1	1	1	1	1
Nedd4	319.573	57.8271	221.619	353.52	89.1839	41.2912	40.8712	26.8854	0.038236	2.787	6
Zfp36l1	32.8996	16.3205	27.9858	11.2663	1.32475	1.73114	0.995092	3.46576	0.027857	4.01	6
Gas2l3	82.4219	54.4304	67.773	135.669	34.1251	6.21865	3.96171	0	0.027857	3.807	6
Trim71	40.6465	32.4233	25.7829	24.339	9.7583	18.9527	9.48758	22.3008	0.038236	3.171	6
4e
m6A/A					P value	t	df
WT	GFP	0.0046	0.0048	0.0042
	PRMT1	0.0064	0.0054	0.0053	0.0412	2.969	4
R255K	GFP	0.0025	0.0035	0.0032
	PRMT1	0.0027	0.0028	0.0026	0.2913	1.215	4

## Sheet: Fig.5
5e
	METTL14			METTL14 R255K			Adjusted P Value	t	df
Gapdh	1	1	1	1	1	1
Actb	1.55159	0.708563	0.456105	1.01014	0.644596	0.714415	0.757318	0.3309	4
Tecr	5.07559	13.6596	1.72983	0.743729	2.37361	1.92664	0.534536	1.433	4
Ankrd9	2.73927	1.47521	3.38549	2.27157	1.97444	1.09265	0.536618	1.136	4
Trim71	8.99286	9.20368	5.69665	0.983714	1.87126	1.97711	0.022785	5.392	4
Zfp36l1	11.6065	11.7381	10.6514	2.99874	2.64238	3.36887	0.000223	20.74	4
Thap2	12.5156	13.3519	8.50968	1.06865	2.39669	0.46585	0.018812	6.345	4
Zbtb41	77.6411	58.9827	80.2087	23.1561	31.6042	12.2948	0.022785	5.728	4

## Sheet: Fig.6
6b
Sox17	WT			R255K
0	1	1	1	0.757858	0.737135	0.641713
6	47.5048	25.2813	24.9333	8.87655	5.16941	5.50217
12	121.095	103.25	101.125	16.2233	9.31787	9.64646
Gata6	WT			R255K
0	1	1	1	0.203063	0.277392	0.279322
6	14.42	10.4107	10.4832	1.70527	1.69349	2.47941
12	51.6251	53.8174	75.5835	3.81055	3.73213	3.63008
Pitx2	WT			R255K
0	1	1	1	6.86852	8.75435	9.64646
6	75.5835	91.1392	75.0614	30.91	34.2968	22.4711
12	93.0542	116.162	145.009	25.2813	33.8246	32.4467
Branchyury	WT			R255K
0	1	1	1	2.9897	4.22807	3.65533
6	68.5935	28.84	29.2426	19.5622	29.2426	26.9087
12	20.6776	17.7531	13.4543	15.1369	18.0009	22.0087
Flk1	WT			R255K
0	1	1	1	4.34694	6.63456	4.56306
6	83.2859	44.0173	42.5179	48.1679	66.7178	48.8403
12	145.009	147.033	77.7085	42.5179	68.5935	49.18
Bmp5	WT			R255K
0	1	1	1	1.56917	1.68179	3.75809
6	54.5686	86.2229	55.7152	63.1189	54.1917	82.1393
12	38.0546	75.0614	65.3448	19.1597	47.5048	39.1245
Fgf8	WT			R255K
0	1	1	1	6.49802	5.9794	4.34694
6	229.126	103.25	99.0442	39.6707	42.8137	36.0019
12	97.6806	71.0125	53.0765	22.1618	16.1113	9.31787
Eomes	WT			R255K
0	1	1	1	1.85318	1.85318	2.14355
6	46.8507	20.6776	24.9333	5.54044	6.36429	8
12	24.59	17.5087	20.8215	7.21	10.9283	9.18959
Pax6	WT			R255K
0	1	1	1	1.97246	3.27161	3.05252
6	1.13288	3.43426	3.01049	2.51403	3.09513	3.5801
12	0.933033	1.65864	2.77022	1.6358	4.78991	6.19026
Efnb2	WT			R255K
0	1	1	1	5.46416	6.36429	6.23332
6	10.9283	13.5479	10.4832	32.8996	27.6652	34.5353
12	11.7942	12.1257	14.8254	20.6776	29.2426	32.2226
Nestin	WT			R255K
0	1	1	1	6.40856	10.5561	12.6407
6	6.6807	6.19026	6.06287	8.1681	9.18959	11.3924
12	5.85634	6.6807	12.4666	12.3805	25.9921	39.6707
Pdgfra	WT			R255K
0	1	1	1	0.624165	0.90125	0.628507
6	34.0598	28.2465	22.6274	6.77396	6.1475	10.5561
12	94.3532	99.7331	198.088	13.9288	18.7654	23.7524
6c
	WT			METTL14 R255K			Adjusted P Value	t	df
Sox17	24.0542	23.1128	18.387	1.3554	1.20463	1.72739	0.000631	11.6	4
Gata6	31.2508	35.1595	26.4618	4.19476	3.13421	3.75316	0.000631	10.76	4
Pitx2	36.2669	33.1572	36.5121	7.60982	5.72974	10.5175	0.000352	15.53	4
Gsc	10.5039	11.0286	9.08306	0.914291	0.742374	0.864668	0.000352	16.05	4
Foxa2	139.783	154.025	144.71	1.64015	1.27895	2.25786	2.1e-05	34.51	4
6d
	WT			METTL14 R255K			Adjusted P Value	t	df
Gapdh	1	1	1	1	1	1
Klf4	71.1936	42.088	75.5654	37.0763	22.0341	27.6975	0.040441	2.987	4
Smad6	13.1147	12.2099	5.47953	0.202592	0.241727	0	0.036015	4.2	4
Smad7	18.4314	19.2348	11.2566	3.37604	2.10944	6.40089	0.036015	4.351	4
6e
Klf4	WT			R255K
0 h	1	1	1	1	1	1
2 h	0.346277	0.411796	0.423373	0.558644	0.91383	0.550953
4 h	0.064257	0.089622	0.047696	0.185565	0.36349	0.219151
6 h	0.022251	0.029564	0.028557	0.100134	0.17924	0.093428
8 h	0.011359	0.015303	0.01937	0.096055	0.08717	0.055553
10 h	0.015303	0.015843	0.015303	0.048027	0.03794	0.035403
Smad6	WT			R255K
0 h	1	1	1	1	1	1
2 h	0.307786	0.373712	0.368567	0.668964	0.63288	0.535887
4 h	0.055553	0.098073	0.062068	0.186856	0.27932	0.220676
6 h	0.04095	0.039282	0.075363	0.132127	0.15932	0.102238
8 h	0.025383	0.037681	0.038473	0.094078	0.10732	0.078021
10 h	0.023519	0.031467	0.055169	0.069348	0.05711	0.064704
Smad7	WT			R255K
0 h	1	1	1	1	1	1
2 h	0.095391	0.257028	0.127627	0.213159	0.35601	0.225313
4 h	0.03396	0.061214	0.039282	0.096723	0.18946	0.106579
6 h	0.031686	0.028956	0.031034	0.059129	0.10732	0.05954
8 h	0.019104	0.019777	0.028956	0.142595	0.08962	0.055169
10 h	0.016402	0.031467	0.036651	0.06164	0.05479	0.047696

## Sheet: Supp. Fig. 1
1a
	-dox			+dox
SFB-METTL14	1	1	1	36.2289	52.5376	29.8689

## Sheet: Supp. Fig. 2
2c
	WT			R255K-2			P value	t	df
m6A/A	0.003403	0.003617	0.003434	0.001186	0.001165	0.001123	<0.0001	33.58	4

## Sheet: Supp. Fig.3
3f
	Flag-S-METTL14-T				Flag-S-R255K-T
	siNC		siPRMT1		siNC		siPRMT1
Relative intensity	1	1	0.527948	0.54126	0.49167	0.351768	0.637087	0.601328

## Sheet: Supp. Fig. 4
4e
	WT			Prmt1-/--2			P value	t	df
m6A/A	0.004292	0.003951	0.003783	0.003146	0.002807	0.003184	0.0074	5.021	4

## Sheet: Supp. Fig. 6
6a									6b										6c										6d										6f										6g
Time (ns)	R255 unmethylated			R255 methylated						Time (ns)	R255 unmethylated			R255 methylated						Time (ns)	R255 unmethylated			R255 methylated						Time (ns)	R255 unmethylated			R255 methylated						Time (ns)	R255 unmethylated			R255 methylated
0	0.0335	0.0335	0.0335	0.0103	0.0103	0.0103				0	0.038	0.038	0.038	0.0115	0.0115	0.0115				0	2.3689	2.3688	2.3688	2.3691	2.3691	2.3691				0	202.452	202.173	202.173	203.859	203.853	203.853				0	15	15	15	11	11	11
0.01	0.0822	0.0892	0.0892	0.0733	0.0782	0.0782				0.01	0.0877	0.0954	0.0954	0.0818	0.0839	0.086				0.01	2.3881	2.3922	2.3922	2.3911	2.3907	2.3907				0.01	219.929	216.971	216.971	215.481	215.544	215.544				0.01	12	13	13	12	9	9
0.02	0.0922	0.0852	0.0852	0.0755	0.0812	0.0854				0.02	0.0977	0.0907	0.0907	0.0848	0.0892	0.0936				0.02	2.3874	2.3955	2.3955	2.3899	2.3913	2.3936				0.02	217.373	216.829	216.829	217.016	217.741	218.119				0.02	14	12	12	13	13	14
0.03	0.0948	0.0918	0.0918	0.0808	0.0893	0.0913				0.03	0.1009	0.0983	0.0983	0.0892	0.09425	0.0993				0.03	2.3863	2.3967	2.3967	2.3876	2.3977	2.3934				0.03	219.534	219.373	219.373	215.713	221.709	218.166				0.03	13	13	13	12	12	13
0.04	0.0948	0.0993	0.0993	0.0817	0.0905	0.0932				0.04	0.1017	0.1055	0.1055	0.0895	0.0954	0.1013				0.04	2.3921	2.4018	2.4018	2.3946	2.3942	2.3908				0.04	221.692	221.227	221.227	220.118	220.677	221.72				0.04	17	10	10	14	14	11
0.05	0.0967	0.0955	0.0955	0.0966	0.0947	0.1057				0.05	0.1019	0.1026	0.1026	0.1051	0.10855	0.112				0.05	2.3897	2.4006	2.4006	2.3942	2.3919	2.3975				0.05	222.49	221.368	221.368	222.428	221.058	223.947				0.05	12	11	11	11	12	13
0.06	0.1062	0.0969	0.0969	0.0957	0.0997	0.1102				0.06	0.1107	0.1043	0.1043	0.1036	0.1096	0.1156				0.06	2.3977	2.3937	2.3937	2.3991	2.3907	2.4046				0.06	218.916	220.487	220.487	223.179	217.051	223.111				0.06	14	10	10	12	12	10
0.07	0.1119	0.0924	0.0924	0.1034	0.0938	0.1089				0.07	0.1166	0.0999	0.0999	0.11	0.11235	0.1147				0.07	2.4071	2.397	2.397	2.3943	2.3995	2.4004				0.07	221.388	220.1	220.1	219.796	223.114	224.176				0.07	12	10	10	13	9	11
0.08	0.118	0.0962	0.0962	0.1025	0.0981	0.1156				0.08	0.1221	0.1029	0.1029	0.1089	0.1148	0.1207				0.08	2.4117	2.3945	2.3945	2.3933	2.396	2.3978				0.08	225.415	217.743	217.743	220.019	218.297	224.94				0.08	15	12	12	12	9	12
0.09	0.1074	0.1091	0.1091	0.1013	0.0928	0.1168				0.09	0.1128	0.1163	0.1163	0.1078	0.11525	0.1227				0.09	2.4133	2.3989	2.3989	2.4004	2.3978	2.4034				0.09	222.951	217.884	217.884	222.873	221.578	229.244				0.09	12	12	12	15	10	10
0.1	0.1117	0.1044	0.1044	0.1188	0.0967	0.1089				0.1	0.1159	0.112	0.112	0.1243	0.12015	0.116				0.1	2.415	2.4001	2.4001	2.4002	2.391	2.4006				0.1	222.664	222.693	222.693	219.241	218.063	226.434				0.1	12	11	11	11	10	13
0.11	0.1062	0.108	0.108	0.1111	0.1072	0.1222				0.11	0.1108	0.1161	0.1161	0.1187	0.1233	0.1279				0.11	2.4048	2.3976	2.3976	2.4037	2.403	2.4132				0.11	219.594	220.278	220.278	219.806	222.225	224.654				0.11	15	11	11	11	10	12
0.12	0.1152	0.1035	0.1035	0.1127	0.1111	0.118				0.12	0.1199	0.111	0.111	0.1196	0.12185	0.1241				0.12	2.4006	2.3996	2.3996	2.401	2.4042	2.4101				0.12	223.31	220.963	220.963	226.097	227.305	225.703				0.12	12	10	10	11	10	12
0.13	0.1093	0.1025	0.1025	0.1132	0.1109	0.1202				0.13	0.1134	0.1101	0.1101	0.1208	0.1239	0.127				0.13	2.4025	2.4	2.4	2.4025	2.4077	2.4043				0.13	223.475	221.047	221.047	225.912	225.704	225.652				0.13	11	12	12	12	11	10
0.14	0.1204	0.1043	0.1043	0.1073	0.1129	0.1234				0.14	0.1246	0.1122	0.1122	0.116	0.12305	0.1301				0.14	2.4073	2.4015	2.4015	2.3988	2.4062	2.413				0.14	226.953	223.877	223.877	224.904	223.645	226.907				0.14	14	11	11	13	10	9
0.15	0.1208	0.1121	0.1121	0.1055	0.1184	0.117				0.15	0.1252	0.118	0.118	0.114	0.11835	0.1227				0.15	2.4148	2.4022	2.4022	2.393	2.4035	2.4069				0.15	225.677	221.394	221.394	221.649	219.781	226.854				0.15	14	11	11	11	10	14
0.16	0.1253	0.1157	0.1157	0.1126	0.1112	0.1144				0.16	0.1295	0.1215	0.1215	0.1222	0.12175	0.1213				0.16	2.4151	2.3989	2.3989	2.3955	2.4067	2.41				0.16	224.059	218.84	218.84	222.399	220.276	226.819				0.16	14	12	12	11	9	11
0.17	0.121	0.1112	0.1112	0.1123	0.1117	0.1112				0.17	0.1255	0.1173	0.1173	0.1201	0.11895	0.1178				0.17	2.4186	2.3966	2.3966	2.4045	2.4118	2.4087				0.17	227.871	223.818	223.818	226.933	225.206	229.185				0.17	14	11	11	15	10	8
0.18	0.1247	0.1074	0.1074	0.1112	0.109	0.1097				0.18	0.1294	0.1145	0.1145	0.1204	0.11855	0.1167				0.18	2.4155	2.3994	2.3994	2.4005	2.4078	2.399				0.18	225.851	222.477	222.477	227.211	224.828	228.188				0.18	13	10	10	12	10	7
0.19	0.1213	0.1088	0.1088	0.1148	0.1197	0.1158				0.19	0.125	0.1164	0.1164	0.123	0.12315	0.1233				0.19	2.4205	2.4	2.4	2.4053	2.4106	2.4037				0.19	226.504	224.753	224.753	227.077	225.931	228.481				0.19	11	12	12	10	10	8
0.2	0.127	0.1139	0.1139	0.1269	0.1147	0.1169				0.2	0.1306	0.1206	0.1206	0.1351	0.1287	0.1223				0.2	2.4149	2.3963	2.3963	2.407	2.4026	2.4123				0.2	225.225	222.871	222.871	226.297	222.955	227.735				0.2	11	10	10	12	10	10
0.21	0.1153	0.1126	0.1126	0.1163	0.1212	0.1236				0.21	0.12	0.1194	0.1194	0.1239	0.12655	0.1292				0.21	2.4117	2.3924	2.3924	2.3963	2.4099	2.4109				0.21	224.945	218.869	218.869	225.756	226.495	227.802				0.21	12	8	8	11	12	10
0.22	0.1207	0.1197	0.1197	0.1165	0.1259	0.1234				0.22	0.1254	0.1257	0.1257	0.1245	0.1269	0.1293				0.22	2.4146	2.3878	2.3878	2.4038	2.4108	2.4076				0.22	227.718	223.684	223.684	229.106	225.376	227.463				0.22	10	7	7	11	11	12
0.23	0.1214	0.1128	0.1128	0.1337	0.1277	0.1336				0.23	0.1259	0.1196	0.1196	0.1424	0.14095	0.1395				0.23	2.4162	2.3958	2.3958	2.3988	2.4079	2.409				0.23	225.545	223.066	223.066	226.627	226.069	228.634				0.23	12	10	10	14	9	11
0.24	0.1211	0.117	0.117	0.1226	0.1237	0.1176				0.24	0.1277	0.1235	0.1235	0.1296	0.1265	0.1234				0.24	2.4114	2.4005	2.4005	2.3974	2.4123	2.4025				0.24	228.702	221.498	221.498	225.7	226.028	226.595				0.24	10	10	10	13	11	10
0.25	0.122	0.1131	0.1131	0.1255	0.1256	0.1225				0.25	0.1277	0.1194	0.1194	0.1321	0.1308	0.1295				0.25	2.4179	2.4082	2.4082	2.4013	2.4083	2.4086				0.25	228.874	224.522	224.522	226.255	225.887	228.108				0.25	10	9	9	12	8	9
0.26	0.1171	0.1152	0.1152	0.1237	0.1241	0.1194				0.26	0.1221	0.1218	0.1218	0.1305	0.1287	0.1269				0.26	2.4178	2.4023	2.4023	2.3978	2.4086	2.4061				0.26	224.079	224.611	224.611	223.658	222.909	226.361				0.26	11	10	10	15	9	12
0.27	0.1204	0.1143	0.1143	0.1224	0.1204	0.1121				0.27	0.1262	0.1201	0.1201	0.1316	0.12565	0.1197				0.27	2.4157	2.4029	2.4029	2.4034	2.4145	2.4102				0.27	228.085	221.852	221.852	228.359	226.436	228.167				0.27	12	9	9	16	9	9
0.28	0.1115	0.1206	0.1206	0.1216	0.1207	0.1184				0.28	0.1181	0.1259	0.1259	0.1292	0.1272	0.1252				0.28	2.4084	2.4064	2.4064	2.4064	2.4156	2.41				0.28	224.286	221.861	221.861	226.504	226.985	226.894				0.28	10	11	11	13	8	9
0.29	0.1141	0.1215	0.1215	0.1224	0.1246	0.1233				0.29	0.1203	0.126	0.126	0.1289	0.1303	0.1317				0.29	2.4041	2.4032	2.4032	2.3993	2.4209	2.4084				0.29	223.654	223.001	223.001	223.312	227.015	226.583				0.29	14	11	11	13	10	8
0.3	0.1159	0.1218	0.1218	0.1322	0.1221	0.1212				0.3	0.122	0.1272	0.1272	0.1369	0.1331	0.1293				0.3	2.4091	2.3991	2.3991	2.3944	2.4162	2.4093				0.3	228.619	223.216	223.216	226.22	225.611	229.957				0.3	11	9	9	15	8	8
0.31	0.1169	0.1176	0.1176	0.1193	0.1208	0.1221				0.31	0.1241	0.123	0.123	0.125	0.12705	0.1291				0.31	2.4137	2.4071	2.4071	2.3964	2.4172	2.4088				0.31	224.626	222.709	222.709	225.37	226.844	228.632				0.31	12	11	11	15	9	13
0.32	0.1259	0.1259	0.1259	0.1268	0.1184	0.1275				0.32	0.1326	0.1309	0.1309	0.133	0.1339	0.1348				0.32	2.4115	2.4062	2.4062	2.4	2.4159	2.413				0.32	226.108	223.393	223.393	223.919	225.956	229.338				0.32	10	13	13	16	9	12
0.33	0.1217	0.1248	0.1248	0.1361	0.1141	0.1283				0.33	0.1273	0.1311	0.1311	0.1408	0.13825	0.1357				0.33	2.4166	2.4095	2.4095	2.401	2.4074	2.4151				0.33	231.951	227.148	227.148	227.847	227.537	231.692				0.33	9	10	10	14	9	11
0.34	0.1257	0.1285	0.1285	0.1268	0.1227	0.1308				0.34	0.1324	0.1337	0.1337	0.1336	0.13565	0.1377				0.34	2.4139	2.4066	2.4066	2.4064	2.4164	2.4121				0.34	229.043	227.831	227.831	227.948	227.266	230.992				0.34	10	11	11	14	9	9
0.35	0.1235	0.1277	0.1277	0.1269	0.1288	0.1259				0.35	0.1294	0.1327	0.1327	0.1337	0.1338	0.1339				0.35	2.4139	2.4028	2.4028	2.407	2.4176	2.4095				0.35	228.711	223.478	223.478	225.926	229.745	232.432				0.35	11	10	10	12	8	11
0.36	0.1201	0.1314	0.1314	0.1295	0.1201	0.1298				0.36	0.1266	0.1365	0.1365	0.1369	0.13765	0.1384				0.36	2.4139	2.4057	2.4057	2.4058	2.4127	2.4188				0.36	228.046	222.893	222.893	222.98	229.302	230.425				0.36	11	11	11	14	9	11
0.37	0.1309	0.1282	0.1282	0.1206	0.1199	0.1302				0.37	0.1363	0.1332	0.1332	0.1287	0.13325	0.1378				0.37	2.4156	2.4095	2.4095	2.4064	2.4134	2.4189				0.37	228.719	223.862	223.862	223.692	225.139	229.633				0.37	10	10	10	14	10	12
0.38	0.1292	0.1302	0.1302	0.1278	0.1212	0.1182				0.38	0.136	0.1348	0.1348	0.1344	0.1308	0.1272				0.38	2.4107	2.4055	2.4055	2.4105	2.4193	2.4085				0.38	224.964	224.679	224.679	227.095	228.522	226.654				0.38	10	9	9	12	10	12
0.39	0.1275	0.1271	0.1271	0.1269	0.1224	0.1348				0.39	0.1336	0.1321	0.1321	0.1341	0.1384	0.1427				0.39	2.4198	2.4063	2.4063	2.4076	2.419	2.4068				0.39	230.402	223.618	223.618	228.252	230.582	228.538				0.39	11	9	9	13	9	12
0.4	0.1268	0.1233	0.1233	0.1197	0.1253	0.1307				0.4	0.1343	0.131	0.131	0.1279	0.1335	0.1391				0.4	2.4156	2.4012	2.4012	2.4141	2.4132	2.4165				0.4	231.117	223.909	223.909	228.623	226.061	231.322				0.4	10	8	8	14	9	11
0.41	0.1258	0.1339	0.1339	0.1264	0.1308	0.1239				0.41	0.1327	0.1405	0.1405	0.1353	0.13355	0.1318				0.41	2.4171	2.4081	2.4081	2.418	2.4202	2.4103				0.41	227.845	225.506	225.506	229.992	226.741	228.697				0.41	9	9	9	12	9	11
0.42	0.132	0.1257	0.1257	0.1289	0.1318	0.1219				0.42	0.139	0.1326	0.1326	0.1378	0.13435	0.1309				0.42	2.4248	2.4091	2.4091	2.4139	2.4191	2.416				0.42	229.118	223.97	223.97	230.407	230.393	230.423				0.42	8	10	10	14	9	9
0.43	0.1331	0.1318	0.1318	0.1286	0.1302	0.1313				0.43	0.1402	0.1375	0.1375	0.1379	0.13925	0.1406				0.43	2.4198	2.4121	2.4121	2.4103	2.4078	2.4143				0.43	230.678	225.838	225.838	227.893	227.278	230.66				0.43	11	9	9	15	9	12
0.44	0.1263	0.1348	0.1348	0.1291	0.1305	0.1334				0.44	0.1331	0.1422	0.1422	0.1371	0.1391	0.1411				0.44	2.4215	2.414	2.414	2.4128	2.4148	2.4149				0.44	228.896	226.71	226.71	230.105	231.296	229.845				0.44	10	6	6	11	8	12
0.45	0.128	0.1313	0.1313	0.1323	0.1326	0.1317				0.45	0.1337	0.1389	0.1389	0.1398	0.14	0.1402				0.45	2.4172	2.4071	2.4071	2.4084	2.4174	2.4229				0.45	229.619	224.203	224.203	228.683	230.572	230.151				0.45	11	9	9	14	7	13
0.46	0.1416	0.1301	0.1301	0.1384	0.13	0.1305				0.46	0.1466	0.1378	0.1378	0.146	0.1433	0.1406				0.46	2.4287	2.4095	2.4095	2.4185	2.4147	2.418				0.46	231.938	226.115	226.115	232.919	227.629	230.139				0.46	12	11	11	16	12	12
0.47	0.1376	0.1334	0.1334	0.1314	0.1241	0.1381				0.47	0.1434	0.142	0.142	0.1393	0.1431	0.1469				0.47	2.4292	2.4201	2.4201	2.4122	2.414	2.4259				0.47	231.069	228.507	228.507	228.342	231.292	232.685				0.47	11	10	10	12	10	12
0.48	0.1363	0.1348	0.1348	0.1346	0.1289	0.1279				0.48	0.1416	0.141	0.141	0.1405	0.13925	0.138				0.48	2.4219	2.4087	2.4087	2.4154	2.4163	2.4178				0.48	233.843	223.637	223.637	226.271	229.877	232.413				0.48	11	13	13	14	8	11
0.49	0.1297	0.1264	0.1264	0.1439	0.1213	0.131				0.49	0.1354	0.1333	0.1333	0.1506	0.14525	0.1399				0.49	2.4185	2.4204	2.4204	2.4158	2.4169	2.4268				0.49	228.375	226.648	226.648	226.392	230.749	230.829				0.49	12	12	12	14	6	14
0.5	0.1328	0.1277	0.1277	0.1412	0.1285	0.1455				0.5	0.1385	0.1372	0.1372	0.1458	0.14895	0.1521				0.5	2.4174	2.4226	2.4226	2.4121	2.417	2.4233				0.5	231.301	227.486	227.486	232.053	228.756	234.467				0.5	12	8	8	14	8	11
0.51	0.132	0.1326	0.1326	0.1294	0.134	0.1418				0.51	0.139	0.1417	0.1417	0.1365	0.14285	0.1492				0.51	2.4184	2.4174	2.4174	2.4071	2.42	2.4148				0.51	228.827	226.598	226.598	230.861	228.684	233.42				0.51	8	11	11	14	7	12
0.52	0.1315	0.1255	0.1255	0.1335	0.128	0.1434				0.52	0.1383	0.136	0.136	0.1412	0.14565	0.1501				0.52	2.418	2.421	2.421	2.4125	2.411	2.4192				0.52	230.9	228.583	228.583	224.852	226.43	233.302				0.52	9	9	9	13	7	9
0.53	0.1314	0.1294	0.1294	0.1432	0.1315	0.1488				0.53	0.1374	0.1388	0.1388	0.1486	0.15215	0.1557				0.53	2.4201	2.4227	2.4227	2.4214	2.4107	2.4223				0.53	229.518	229.415	229.415	229.857	227.375	233.424				0.53	10	10	10	15	8	11
0.54	0.1357	0.1279	0.1279	0.1417	0.1358	0.1381				0.54	0.1411	0.1393	0.1393	0.1466	0.14575	0.1449				0.54	2.4322	2.4218	2.4218	2.4105	2.4077	2.4238				0.54	230.865	229.186	229.186	229.184	230.071	232.491				0.54	10	9	9	16	9	10
0.55	0.1334	0.1273	0.1273	0.1484	0.1323	0.1442				0.55	0.1391	0.1372	0.1372	0.1534	0.15265	0.1519				0.55	2.4314	2.4174	2.4174	2.4158	2.4071	2.4224				0.55	230.106	230.513	230.513	231.479	230.121	234.32				0.55	10	11	11	13	8	7
0.56	0.1418	0.1327	0.1327	0.1414	0.1346	0.1427				0.56	0.1472	0.1404	0.1404	0.1472	0.14945	0.1517				0.56	2.4267	2.4216	2.4216	2.4134	2.4134	2.4235				0.56	230.295	232.076	232.076	229.263	230.455	232.951				0.56	11	10	10	14	9	8
0.57	0.1344	0.133	0.133	0.1472	0.1296	0.1414				0.57	0.1409	0.1414	0.1414	0.1534	0.15125	0.1491				0.57	2.4226	2.4238	2.4238	2.4082	2.4064	2.4226				0.57	229.271	232.571	232.571	230.901	230.329	231.058				0.57	10	9	9	11	10	6
0.58	0.134	0.1307	0.1307	0.1467	0.1315	0.1384				0.58	0.1416	0.1409	0.1409	0.1521	0.15	0.1479				0.58	2.4269	2.4209	2.4209	2.418	2.4079	2.4219				0.58	230.623	228.758	228.758	232.356	227.906	230.523				0.58	8	9	9	12	10	6
0.59	0.136	0.1289	0.1289	0.152	0.1318	0.1305				0.59	0.1423	0.1367	0.1367	0.159	0.14995	0.1409				0.59	2.4313	2.421	2.421	2.4151	2.4178	2.4097				0.59	230.951	235.514	235.514	233.371	233.262	231.578				0.59	10	10	10	11	7	7
0.6	0.1382	0.1333	0.1333	0.1446	0.1371	0.1461				0.6	0.1462	0.1416	0.1416	0.1512	0.15285	0.1545				0.6	2.4319	2.4252	2.4252	2.417	2.4219	2.4261				0.6	237.189	232.774	232.774	232.714	232.713	231.55				0.6	11	11	11	14	7	7
0.61	0.1397	0.1308	0.1308	0.1484	0.1349	0.1445				0.61	0.1486	0.139	0.139	0.1545	0.15395	0.1534				0.61	2.4257	2.4274	2.4274	2.4155	2.4192	2.4256				0.61	232.857	231.966	231.966	232.471	230.447	232.938				0.61	9	10	10	13	8	6
0.62	0.1413	0.1313	0.1313	0.1397	0.1367	0.1475				0.62	0.1512	0.14	0.14	0.1458	0.15035	0.1549				0.62	2.4317	2.4237	2.4237	2.4086	2.4216	2.4149				0.62	232.054	227.42	227.42	229.811	232.174	230.767				0.62	10	10	10	12	7	5
0.63	0.1522	0.1317	0.1317	0.1377	0.1318	0.148				0.63	0.1616	0.1408	0.1408	0.1441	0.1508	0.1575				0.63	2.43	2.4207	2.4207	2.4135	2.4213	2.4127				0.63	231.087	232.349	232.349	229.576	231.15	229.976				0.63	10	9	9	13	9	5
0.64	0.1476	0.1318	0.1318	0.1372	0.1347	0.1395				0.64	0.1569	0.1401	0.1401	0.1438	0.14845	0.1531				0.64	2.432	2.4264	2.4264	2.4108	2.4179	2.4226				0.64	233.622	230.75	230.75	230.955	230.561	232.636				0.64	8	8	8	13	7	5
0.65	0.1341	0.137	0.137	0.1434	0.1389	0.1382				0.65	0.1465	0.1451	0.1451	0.1487	0.14945	0.1502				0.65	2.4227	2.4236	2.4236	2.4225	2.4156	2.42				0.65	229.86	228.098	228.098	232.264	230.838	233.609				0.65	9	10	10	12	9	6
0.66	0.1535	0.1314	0.1314	0.147	0.142	0.1518				0.66	0.1637	0.1411	0.1411	0.1526	0.15605	0.1595				0.66	2.4324	2.4238	2.4238	2.4085	2.4189	2.4216				0.66	232.862	232.775	232.775	227.618	231.152	236.182				0.66	8	9	9	9	9	6
0.67	0.1466	0.1372	0.1372	0.1416	0.1474	0.1471				0.67	0.1556	0.1464	0.1464	0.1484	0.15365	0.1589				0.67	2.4257	2.4266	2.4266	2.4113	2.4228	2.4208				0.67	231.123	234.647	234.647	230.159	231.906	232.503				0.67	11	11	11	12	8	5
0.68	0.1451	0.1423	0.1423	0.1377	0.144	0.142				0.68	0.156	0.1508	0.1508	0.1448	0.1488	0.1528				0.68	2.4253	2.424	2.424	2.4162	2.4192	2.4184				0.68	229.566	230.898	230.898	228.524	230.439	233.902				0.68	9	9	9	11	10	6
0.69	0.1432	0.144	0.144	0.1452	0.1387	0.1502				0.69	0.1549	0.1515	0.1515	0.1505	0.15565	0.1608				0.69	2.4215	2.4308	2.4308	2.4222	2.4179	2.4264				0.69	227.657	232.991	232.991	233.57	232.393	233.922				0.69	9	13	13	12	8	6
0.7	0.142	0.1492	0.1492	0.1439	0.1466	0.1519				0.7	0.1547	0.1571	0.1571	0.1498	0.15515	0.1605				0.7	2.4217	2.4275	2.4275	2.4237	2.4165	2.4208				0.7	232.621	231.28	231.28	230.467	232.802	236.602				0.7	9	12	12	11	7	7
0.71	0.1468	0.1382	0.1382	0.1484	0.1443	0.1401				0.71	0.1616	0.1465	0.1465	0.1556	0.15225	0.1489				0.71	2.4276	2.4253	2.4253	2.4152	2.4224	2.4151				0.71	231.984	230.947	230.947	229.476	236.737	231.248				0.71	11	10	10	11	8	5
0.72	0.1385	0.1335	0.1335	0.1512	0.1459	0.1409				0.72	0.1563	0.1406	0.1406	0.1575	0.15365	0.1498				0.72	2.4286	2.425	2.425	2.4303	2.4297	2.4213				0.72	230.75	230.584	230.584	233.862	233.834	234.812				0.72	10	9	9	10	8	6
0.73	0.1354	0.1347	0.1347	0.1456	0.1406	0.1489				0.73	0.1504	0.1424	0.1424	0.152	0.1547	0.1574				0.73	2.4247	2.4209	2.4209	2.4217	2.4263	2.416				0.73	231.153	232.343	232.343	228.626	232.06	234.5				0.73	12	11	11	11	6	6
0.74	0.142	0.1285	0.1285	0.1469	0.1513	0.1409				0.74	0.1544	0.136	0.136	0.1554	0.15265	0.1499				0.74	2.4262	2.4239	2.4239	2.4273	2.4209	2.4198				0.74	231.571	231.847	231.847	230.612	234.48	235.61				0.74	8	12	12	11	7	5
0.75	0.1418	0.1296	0.1296	0.1432	0.1424	0.1471				0.75	0.1579	0.138	0.138	0.1521	0.15345	0.1548				0.75	2.4259	2.4263	2.4263	2.4298	2.426	2.4217				0.75	228.108	232.294	232.294	231.175	232.456	235.304				0.75	6	11	11	10	7	6
0.76	0.1382	0.1305	0.1305	0.1495	0.1458	0.1482				0.76	0.1517	0.1367	0.1367	0.156	0.15595	0.1559				0.76	2.4226	2.4267	2.4267	2.425	2.423	2.4263				0.76	231.05	234.264	234.264	231.527	232.749	237.136				0.76	6	12	12	8	8	6
0.77	0.1348	0.1279	0.1279	0.1453	0.1409	0.1461				0.77	0.1461	0.1373	0.1373	0.1534	0.1529	0.1524				0.77	2.4203	2.4248	2.4248	2.421	2.4277	2.4267				0.77	228.937	233.966	233.966	232.925	232.695	238.826				0.77	8	11	11	9	7	6
0.78	0.1403	0.1317	0.1317	0.1444	0.1462	0.1553				0.78	0.153	0.139	0.139	0.1517	0.1576	0.1635				0.78	2.4346	2.4175	2.4175	2.4252	2.4327	2.4243				0.78	233.729	230.383	230.383	229.111	232.963	231.767				0.78	8	11	11	9	7	5
0.79	0.1405	0.1317	0.1317	0.1413	0.1435	0.1516				0.79	0.1524	0.1381	0.1381	0.1502	0.15525	0.1603				0.79	2.4306	2.4185	2.4185	2.425	2.427	2.4245				0.79	235.351	232.939	232.939	229.834	232.948	234.781				0.79	7	12	12	10	6	6
0.8	0.1295	0.1304	0.1304	0.1325	0.1446	0.1484				0.8	0.1428	0.1375	0.1375	0.1429	0.15035	0.1578				0.8	2.4289	2.4189	2.4189	2.4287	2.4194	2.4264				0.8	233.706	229.192	229.192	232.581	233.943	238.024				0.8	8	10	10	8	7	7
0.81	0.1386	0.1321	0.1321	0.1409	0.1574	0.1461				0.81	0.1525	0.1386	0.1386	0.149	0.1521	0.1552				0.81	2.4299	2.4221	2.4221	2.4244	2.4302	2.428				0.81	230.369	230.765	230.765	232.56	235.911	238.413				0.81	8	10	10	11	7	5
0.82	0.143	0.1338	0.1338	0.1405	0.1541	0.1364				0.82	0.1575	0.1404	0.1404	0.1484	0.14695	0.1455				0.82	2.4294	2.4211	2.4211	2.4287	2.4352	2.4228				0.82	234.832	234.693	234.693	232.626	236.735	233.365				0.82	8	12	12	9	7	5
0.83	0.1414	0.1376	0.1376	0.1429	0.1495	0.1418				0.83	0.1551	0.1442	0.1442	0.153	0.1529	0.1528				0.83	2.4297	2.4309	2.4309	2.4233	2.4331	2.422				0.83	234.513	232.175	232.175	233.181	237.11	232.803				0.83	9	11	11	9	4	5
0.84	0.1509	0.133	0.133	0.1449	0.1406	0.1406				0.84	0.1606	0.141	0.141	0.1537	0.15265	0.1516				0.84	2.4395	2.4273	2.4273	2.4308	2.4261	2.4261				0.84	237.649	230.893	230.893	235.921	232.373	235.633				0.84	7	12	12	9	6	4
0.85	0.1481	0.1324	0.1324	0.1528	0.1428	0.1394				0.85	0.1603	0.1402	0.1402	0.1604	0.155	0.1496				0.85	2.4378	2.4244	2.4244	2.4288	2.4287	2.4289				0.85	232.438	233.862	233.862	234.613	231.984	234.884				0.85	10	10	10	7	7	4
0.86	0.1366	0.1245	0.1245	0.1441	0.1361	0.1471				0.86	0.1517	0.1332	0.1332	0.1522	0.1542	0.1562				0.86	2.4342	2.4257	2.4257	2.4301	2.4283	2.4269				0.86	234.968	235.809	235.809	233.437	232.744	235.219				0.86	10	10	10	7	7	6
0.87	0.1359	0.1344	0.1344	0.1474	0.139	0.155				0.87	0.1525	0.1411	0.1411	0.1543	0.159	0.1637				0.87	2.4316	2.4246	2.4246	2.4324	2.4299	2.4323				0.87	233.134	229.269	229.269	233.995	230.031	240.337				0.87	9	12	12	8	7	4
0.88	0.1472	0.122	0.122	0.1448	0.1445	0.1543				0.88	0.1582	0.1303	0.1303	0.1516	0.15695	0.1623				0.88	2.4363	2.4181	2.4181	2.4294	2.4276	2.4328				0.88	235.116	231.241	231.241	233.568	232.249	239.827				0.88	5	11	11	8	7	7
0.89	0.1408	0.1252	0.1252	0.1404	0.1376	0.1472				0.89	0.1528	0.1353	0.1353	0.1474	0.1513	0.1552				0.89	2.4339	2.4211	2.4211	2.4186	2.4195	2.4252				0.89	233.191	230.581	230.581	231.713	231.26	238.506				0.89	8	9	9	5	6	3
0.9	0.1446	0.13	0.13	0.131	0.1425	0.1412				0.9	0.1557	0.1401	0.1401	0.1396	0.14655	0.1535				0.9	2.4333	2.4257	2.4257	2.4273	2.4321	2.424				0.9	231.948	229.456	229.456	231.73	232.569	234.615				0.9	6	10	10	7	6	4
0.91	0.1428	0.1247	0.1247	0.1373	0.1504	0.1438				0.91	0.1543	0.1337	0.1337	0.1455	0.1507	0.1559				0.91	2.4359	2.4219	2.4219	2.4181	2.4329	2.425				0.91	232.234	231.785	231.785	232.588	234.542	237.639				0.91	9	11	11	7	6	4
0.92	0.1427	0.1322	0.1322	0.1413	0.1525	0.1421				0.92	0.1551	0.142	0.142	0.1492	0.1521	0.155				0.92	2.4285	2.4258	2.4258	2.4213	2.4347	2.425				0.92	232.028	231.148	231.148	230.412	233.016	234.746				0.92	10	10	10	7	7	7
0.93	0.1374	0.1327	0.1327	0.1424	0.1397	0.142				0.93	0.1522	0.1417	0.1417	0.1489	0.1528	0.1567				0.93	2.4288	2.4279	2.4279	2.4374	2.4196	2.4245				0.93	231.195	231.387	231.387	231.685	230.82	235.87				0.93	10	10	10	9	7	5
0.94	0.142	0.1275	0.1275	0.1415	0.1397	0.1549				0.94	0.1539	0.1371	0.1371	0.1487	0.15705	0.1654				0.94	2.4327	2.4202	2.4202	2.4262	2.428	2.4245				0.94	235.32	233.757	233.757	232.078	231.182	235.331				0.94	10	11	11	8	8	7
0.95	0.1458	0.1337	0.1337	0.1486	0.1508	0.1556				0.95	0.1577	0.1414	0.1414	0.156	0.16085	0.1657				0.95	2.4329	2.4233	2.4233	2.427	2.4283	2.4272				0.95	233.058	232.327	232.327	235.489	232.536	235.972				0.95	8	10	10	7	7	9
0.96	0.1431	0.1317	0.1317	0.148	0.1437	0.1455				0.96	0.1539	0.1381	0.1381	0.1545	0.1567	0.1589				0.96	2.4285	2.4252	2.4252	2.4279	2.4296	2.4212				0.96	231.315	234.102	234.102	230.431	235.924	231.72				0.96	10	10	10	4	6	7
0.97	0.1471	0.1268	0.1268	0.144	0.1451	0.1475				0.97	0.1572	0.1357	0.1357	0.1543	0.1565	0.1587				0.97	2.4333	2.4163	2.4163	2.4276	2.4288	2.4309				0.97	232.819	233.772	233.772	226.748	231.494	235.904				0.97	11	8	8	4	7	7
0.98	0.1551	0.1305	0.1305	0.1414	0.1467	0.139				0.98	0.1642	0.1376	0.1376	0.1498	0.15035	0.1509				0.98	2.4328	2.4206	2.4206	2.4265	2.4315	2.4287				0.98	233.524	231.894	231.894	234.864	235.455	236.086				0.98	11	12	12	5	8	4
0.99	0.1389	0.1353	0.1353	0.1501	0.1512	0.1465				0.99	0.1497	0.1431	0.1431	0.1589	0.1593	0.1597				0.99	2.4263	2.4233	2.4233	2.4207	2.4317	2.4384				0.99	228.873	231.124	231.124	230.651	233.078	234.897				0.99	11	9	9	4	8	6
1	0.1362	0.1286	0.1286	0.1432	0.1455	0.146				1	0.147	0.1373	0.1373	0.1531	0.15635	0.1596				1	2.429	2.4193	2.4193	2.4245	2.4309	2.4396				1	232.107	236.116	236.116	231.05	235.466	235.117				1	11	11	11	5	6	3
1.01	0.1404	0.1252	0.1252	0.1513	0.1522	0.1515				1.01	0.1533	0.1333	0.1333	0.1605	0.16245	0.1644				1.01	2.433	2.4159	2.4159	2.4267	2.4304	2.4405				1.01	231.786	228.726	228.726	233.14	234.239	234.786				1.01	9	8	8	4	7	7
1.02	0.1496	0.138	0.138	0.1428	0.1464	0.1474				1.02	0.1598	0.1441	0.1441	0.1526	0.15735	0.1621				1.02	2.4391	2.427	2.427	2.422	2.4296	2.4376				1.02	234.566	232.448	232.448	231.611	235.328	236.371				1.02	9	10	10	6	7	4
1.03	0.1403	0.1263	0.1263	0.145	0.1469	0.1449				1.03	0.15	0.135	0.135	0.1553	0.1566	0.1579				1.03	2.4304	2.4164	2.4164	2.4141	2.4359	2.4363				1.03	236.068	230.688	230.688	229.37	233.523	237.214				1.03	9	10	10	5	9	2
1.04	0.1452	0.1286	0.1286	0.1481	0.1465	0.1396				1.04	0.1561	0.138	0.138	0.1581	0.1556	0.1531				1.04	2.4406	2.4186	2.4186	2.4213	2.431	2.4298				1.04	234.686	228.763	228.763	230.56	233.676	233.432				1.04	8	9	9	7	8	3
1.05	0.1474	0.1368	0.1368	0.1429	0.1455	0.1399				1.05	0.1576	0.144	0.144	0.154	0.1547	0.1554				1.05	2.4379	2.4225	2.4225	2.4239	2.4364	2.4357				1.05	234.333	232.635	232.635	232.308	233.774	234.733				1.05	7	7	7	4	6	5
1.06	0.1406	0.135	0.135	0.1422	0.148	0.1313				1.06	0.1513	0.1446	0.1446	0.1527	0.14865	0.1446				1.06	2.4275	2.4219	2.4219	2.4295	2.4368	2.4341				1.06	233.735	230.954	230.954	230.464	233.953	236.577				1.06	10	10	10	4	6	7
1.07	0.1375	0.1337	0.1337	0.1465	0.1438	0.1441				1.07	0.1474	0.1436	0.1436	0.1566	0.15785	0.1591				1.07	2.4348	2.4298	2.4298	2.4207	2.4271	2.437				1.07	235.618	234.491	234.491	232.585	231.772	236.387				1.07	9	9	9	4	6	4
1.08	0.1393	0.1399	0.1399	0.1422	0.1464	0.1409				1.08	0.1485	0.1496	0.1496	0.1522	0.1529	0.1536				1.08	2.4341	2.4308	2.4308	2.4256	2.4295	2.4327				1.08	236.655	235.329	235.329	231.656	236.886	234.857				1.08	8	9	9	4	6	7
1.09	0.1345	0.1348	0.1348	0.1485	0.1453	0.1432				1.09	0.1452	0.1446	0.1446	0.1584	0.15795	0.1575				1.09	2.4315	2.4313	2.4313	2.4338	2.4292	2.4382				1.09	236.498	234.721	234.721	235.521	229.842	233.709				1.09	9	11	11	4	6	6
1.1	0.136	0.1321	0.1321	0.1459	0.1478	0.1401				1.1	0.1489	0.1401	0.1401	0.1565	0.15695	0.1574				1.1	2.4259	2.4212	2.4212	2.4269	2.4311	2.4319				1.1	235.63	228.668	228.668	230.23	234.858	236.718				1.1	7	8	8	5	7	5
1.11	0.1422	0.1282	0.1282	0.1454	0.1544	0.1484				1.11	0.153	0.137	0.137	0.157	0.16015	0.1633				1.11	2.4332	2.4242	2.4242	2.4307	2.4368	2.44				1.11	234.953	231.14	231.14	231.755	234.564	235.664				1.11	10	7	7	6	6	4
1.12	0.145	0.1328	0.1328	0.1475	0.1609	0.1382				1.12	0.1554	0.1421	0.1421	0.1592	0.156	0.1528				1.12	2.4252	2.4285	2.4285	2.4351	2.4464	2.4348				1.12	235.933	232.761	232.761	231.655	232.494	234.464				1.12	9	10	10	7	7	6
1.13	0.1337	0.1396	0.1396	0.1511	0.151	0.1375				1.13	0.1482	0.1489	0.1489	0.1602	0.1551	0.15				1.13	2.4186	2.4297	2.4297	2.4358	2.4424	2.4317				1.13	232.419	233.494	233.494	232.304	233.574	235.294				1.13	8	8	8	5	4	5
1.14	0.1411	0.1357	0.1357	0.1541	0.1493	0.1394				1.14	0.1549	0.145	0.145	0.164	0.15845	0.1529				1.14	2.42	2.4224	2.4224	2.4288	2.4308	2.4298				1.14	236.416	229.03	229.03	235.455	231.398	233.445				1.14	8	11	11	6	8	5
1.15	0.1426	0.1366	0.1366	0.1476	0.1529	0.1445				1.15	0.1535	0.1473	0.1473	0.1582	0.1584	0.1586				1.15	2.426	2.4303	2.4303	2.4272	2.437	2.435				1.15	232.832	230.342	230.342	229.886	232.529	234.335				1.15	8	9	9	6	7	6
1.16	0.1404	0.133	0.133	0.1477	0.1539	0.139				1.16	0.1505	0.1438	0.1438	0.1579	0.1539	0.1499				1.16	2.425	2.4231	2.4231	2.4321	2.4381	2.4298				1.16	232.069	229.078	229.078	230.555	233.136	232.989				1.16	10	9	9	5	6	7
1.17	0.1555	0.1346	0.1346	0.1462	0.1542	0.1413				1.17	0.1655	0.1468	0.1468	0.1581	0.15525	0.1524				1.17	2.4313	2.425	2.425	2.4301	2.4354	2.4378				1.17	235.665	231.486	231.486	236.162	231.87	237.864				1.17	10	8	8	5	7	4
1.18	0.1436	0.1309	0.1309	0.148	0.1516	0.1539				1.18	0.1556	0.1436	0.1436	0.1593	0.16205	0.1648				1.18	2.4331	2.4292	2.4292	2.4331	2.4406	2.4366				1.18	236.23	232.55	232.55	233.452	234.595	237.622				1.18	9	8	8	8	8	6
1.19	0.1533	0.1355	0.1355	0.1515	0.1439	0.1452				1.19	0.1658	0.1451	0.1451	0.1619	0.15995	0.158				1.19	2.4357	2.4258	2.4258	2.4327	2.4292	2.4318				1.19	236.554	233.944	233.944	232.411	231.826	234.778				1.19	9	10	10	5	9	7
1.2	0.1495	0.1387	0.1387	0.1485	0.1426	0.1544				1.2	0.1623	0.1506	0.1506	0.1601	0.16355	0.167				1.2	2.4346	2.4204	2.4204	2.4301	2.425	2.4382				1.2	234.714	229.417	229.417	232.685	232.336	236.347				1.2	10	10	10	5	9	6
1.21	0.1434	0.1359	0.1359	0.1528	0.1433	0.1438				1.21	0.1529	0.1464	0.1464	0.1649	0.16065	0.1564				1.21	2.4288	2.4322	2.4322	2.4366	2.4328	2.4342				1.21	234.759	233.277	233.277	234.341	233.477	235.797				1.21	11	11	11	6	11	8
1.22	0.141	0.1344	0.1344	0.1502	0.1399	0.137				1.22	0.1499	0.1464	0.1464	0.161	0.1568	0.1526				1.22	2.4333	2.4222	2.4222	2.4361	2.4285	2.4321				1.22	236.702	232.721	232.721	235.442	234.528	232.958				1.22	9	8	8	6	9	7
1.23	0.1422	0.1362	0.1362	0.142	0.1436	0.1388				1.23	0.153	0.1467	0.1467	0.154	0.1531	0.1522				1.23	2.4261	2.4291	2.4291	2.431	2.4347	2.4415				1.23	237.057	232.025	232.025	237.609	235.186	235.863				1.23	8	9	9	7	9	7
1.24	0.1373	0.1323	0.1323	0.1404	0.1439	0.1477				1.24	0.1477	0.1422	0.1422	0.1543	0.15685	0.1594				1.24	2.4304	2.4294	2.4294	2.4331	2.429	2.4366				1.24	232.271	233.767	233.767	234.8	230.045	236.2				1.24	6	11	11	8	10	6
1.25	0.1454	0.1379	0.1379	0.1404	0.1528	0.1447				1.25	0.1546	0.1453	0.1453	0.1523	0.1549	0.1575				1.25	2.4306	2.4263	2.4263	2.4323	2.4379	2.4429				1.25	233.323	232.051	232.051	236.292	233.191	235.236				1.25	6	11	11	5	8	7
1.26	0.1367	0.1395	0.1395	0.1449	0.1479	0.1401				1.26	0.1466	0.1468	0.1468	0.1576	0.1552	0.1528				1.26	2.4234	2.4302	2.4302	2.4321	2.4344	2.4375				1.26	234.329	234.214	234.214	236.508	232.447	233.867				1.26	8	9	9	6	10	8
1.27	0.1362	0.134	0.134	0.1444	0.1476	0.1472				1.27	0.1463	0.1425	0.1425	0.1542	0.1564	0.1586				1.27	2.4322	2.4257	2.4257	2.4347	2.4335	2.4338				1.27	235.259	233.244	233.244	233.333	234.963	234.41				1.27	10	10	10	5	8	6
1.28	0.1413	0.1358	0.1358	0.1376	0.1429	0.149				1.28	0.1534	0.1422	0.1422	0.1489	0.15505	0.1612				1.28	2.4283	2.43	2.43	2.4261	2.4351	2.4393				1.28	234.676	235.929	235.929	233.174	233.832	235.261				1.28	10	11	11	6	9	6
1.29	0.1454	0.1375	0.1375	0.1403	0.1572	0.1546				1.29	0.1584	0.144	0.144	0.153	0.15995	0.1669				1.29	2.4239	2.4234	2.4234	2.4257	2.4348	2.433				1.29	233.317	233.541	233.541	236.095	231.857	233.397				1.29	7	12	12	4	9	7
1.3	0.1433	0.1349	0.1349	0.1433	0.1464	0.1454				1.3	0.1523	0.1413	0.1413	0.1554	0.1562	0.157				1.3	2.4317	2.4224	2.4224	2.43	2.4341	2.4321				1.3	236.09	230.027	230.027	234.952	230.836	235.007				1.3	8	10	10	6	8	7
1.31	0.1466	0.1411	0.1411	0.1361	0.1495	0.1493				1.31	0.159	0.1467	0.1467	0.1508	0.15685	0.1629				1.31	2.4302	2.426	2.426	2.4296	2.433	2.435				1.31	236.691	229.725	229.725	233.203	235.685	232.531				1.31	10	9	9	3	9	8
1.32	0.1486	0.1404	0.1404	0.1405	0.1467	0.1561				1.32	0.1599	0.1459	0.1459	0.1542	0.1607	0.1672				1.32	2.4267	2.4268	2.4268	2.4317	2.4257	2.4359				1.32	237.44	234.26	234.26	237.357	231.185	233.065				1.32	9	10	10	7	9	8
1.33	0.141	0.139	0.139	0.1396	0.1393	0.1552				1.33	0.1538	0.1441	0.1441	0.155	0.16105	0.1671				1.33	2.4321	2.4293	2.4293	2.4255	2.4315	2.4391				1.33	234.62	233.153	233.153	232.503	232.551	234.284				1.33	10	11	11	6	11	8
1.34	0.1583	0.1471	0.1471	0.1493	0.1409	0.1524				1.34	0.1702	0.1521	0.1521	0.1649	0.1639	0.1629				1.34	2.4302	2.4217	2.4217	2.4293	2.4331	2.4335				1.34	233.922	234.776	234.776	232.796	234.584	231.549				1.34	10	12	12	5	9	7
1.35	0.1501	0.1449	0.1449	0.1448	0.1447	0.1368				1.35	0.1613	0.1507	0.1507	0.1608	0.15585	0.1509				1.35	2.4305	2.4332	2.4332	2.4297	2.4304	2.4358				1.35	234.893	236.315	236.315	229.886	233.783	232.624				1.35	8	9	9	6	9	7
1.36	0.1525	0.1345	0.1345	0.1477	0.1344	0.1493				1.36	0.1627	0.1395	0.1395	0.1652	0.163	0.1608				1.36	2.4368	2.4288	2.4288	2.4306	2.4302	2.4451				1.36	235.46	235.997	235.997	233.394	237.416	236.914				1.36	8	10	10	5	10	5
1.37	0.144	0.1443	0.1443	0.1491	0.136	0.1559				1.37	0.1565	0.1485	0.1485	0.1702	0.1691	0.168				1.37	2.4309	2.4282	2.4282	2.4329	2.4257	2.4429				1.37	235.941	236.813	236.813	234.211	232.604	234.529				1.37	8	10	10	5	10	6
1.38	0.1554	0.1466	0.1466	0.1532	0.1394	0.148				1.38	0.1631	0.151	0.151	0.1762	0.1671	0.158				1.38	2.4407	2.4237	2.4237	2.4294	2.429	2.4338				1.38	238.426	234.639	234.639	232.508	236.296	232.77				1.38	10	11	11	4	7	6
1.39	0.143	0.1356	0.1356	0.1637	0.1373	0.1505				1.39	0.1537	0.1411	0.1411	0.1863	0.1738	0.1613				1.39	2.4322	2.4203	2.4203	2.4377	2.4234	2.442				1.39	238.368	234.699	234.699	232.205	232.084	233.51				1.39	9	10	10	5	7	6
1.4	0.147	0.1352	0.1352	0.1544	0.1395	0.15				1.4	0.158	0.1411	0.1411	0.1808	0.1712	0.1616				1.4	2.4409	2.4231	2.4231	2.4424	2.424	2.4408				1.4	237.761	234.329	234.329	234.677	234.99	233.35				1.4	9	9	9	4	9	5
1.41	0.1475	0.1337	0.1337	0.1613	0.1508	0.1537				1.41	0.1579	0.1385	0.1385	0.1857	0.1764	0.1671				1.41	2.4297	2.4225	2.4225	2.4439	2.4341	2.4457				1.41	237.276	236.625	236.625	232.887	236.343	232.8				1.41	9	9	9	3	9	6
1.42	0.1456	0.1411	0.1411	0.1569	0.1335	0.1524				1.42	0.1569	0.145	0.145	0.1774	0.17235	0.1673				1.42	2.4275	2.4275	2.4275	2.4446	2.4271	2.4377				1.42	236.041	233.464	233.464	234.723	231.881	232.522				1.42	10	10	10	3	6	6
1.43	0.1487	0.1501	0.1501	0.1657	0.1378	0.1534				1.43	0.1573	0.1545	0.1545	0.187	0.17665	0.1663				1.43	2.4403	2.4269	2.4269	2.4445	2.4279	2.4403				1.43	237.839	234.504	234.504	231.376	233.332	234.552				1.43	9	9	9	6	5	6
1.44	0.1503	0.1406	0.1406	0.1603	0.1335	0.1705				1.44	0.1588	0.1455	0.1455	0.1837	0.18375	0.1838				1.44	2.4383	2.4223	2.4223	2.4368	2.4201	2.4404				1.44	241.143	233.842	233.842	232.133	230.66	233.889				1.44	11	9	9	4	9	6
1.45	0.15	0.1414	0.1414	0.1584	0.1437	0.158				1.45	0.1595	0.1456	0.1456	0.1825	0.1774	0.1723				1.45	2.4314	2.4234	2.4234	2.4416	2.4295	2.4388				1.45	236.795	234.636	234.636	232.561	234.525	233.909				1.45	10	9	9	4	9	4
1.46	0.1542	0.1395	0.1395	0.1639	0.1449	0.167				1.46	0.1638	0.1452	0.1452	0.1883	0.18315	0.178				1.46	2.4384	2.4248	2.4248	2.444	2.4233	2.4534				1.46	239.947	230.174	230.174	234.855	232.517	234.626				1.46	10	9	9	3	7	4
1.47	0.1537	0.1415	0.1415	0.1594	0.1389	0.1603				1.47	0.1659	0.146	0.146	0.181	0.1787	0.1764				1.47	2.4349	2.4272	2.4272	2.437	2.4281	2.4387				1.47	237.62	234.738	234.738	231.968	234.751	233.763				1.47	9	9	9	5	7	4
1.48	0.1403	0.1501	0.1501	0.1616	0.1414	0.1602				1.48	0.1537	0.1551	0.1551	0.1826	0.17915	0.1757				1.48	2.4266	2.4303	2.4303	2.4411	2.4268	2.4447				1.48	238.453	234.831	234.831	230.108	234.492	236.888				1.48	10	11	11	4	6	6
1.49	0.1492	0.1478	0.1478	0.1582	0.139	0.1571				1.49	0.1609	0.152	0.152	0.1805	0.1761	0.1717				1.49	2.4343	2.4299	2.4299	2.4417	2.4291	2.4361				1.49	236.863	235.712	235.712	232.304	232.349	232.247				1.49	11	10	10	4	6	5
1.5	0.1463	0.1364	0.1364	0.153	0.1397	0.165				1.5	0.1581	0.1443	0.1443	0.1744	0.17805	0.1817				1.5	2.4319	2.4238	2.4238	2.4362	2.4262	2.4383				1.5	235.45	234.728	234.728	230.723	233.881	233.088				1.5	9	11	11	3	6	7
1.51	0.1503	0.1407	0.1407	0.1504	0.1452	0.1645				1.51	0.1628	0.1461	0.1461	0.1718	0.17605	0.1803				1.51	2.4351	2.4326	2.4326	2.4343	2.4233	2.4393				1.51	236.679	238.406	238.406	233.089	235.433	236.483				1.51	8	8	8	4	6	5
1.52	0.1498	0.1344	0.1344	0.1469	0.1453	0.1651				1.52	0.1628	0.1404	0.1404	0.1689	0.17415	0.1794				1.52	2.4416	2.4243	2.4243	2.4367	2.4281	2.4414				1.52	236.644	230.845	230.845	234.571	235.244	235.461				1.52	9	8	8	4	6	6
1.53	0.1428	0.1419	0.1419	0.1539	0.1559	0.1568				1.53	0.1533	0.1475	0.1475	0.1749	0.1733	0.1717				1.53	2.4297	2.4297	2.4297	2.4401	2.4387	2.4411				1.53	233.022	236.998	236.998	234.919	233.739	236.034				1.53	7	10	10	3	6	6
1.54	0.1441	0.1429	0.1429	0.1533	0.1408	0.1486				1.54	0.1539	0.1485	0.1485	0.176	0.17035	0.1647				1.54	2.4374	2.4257	2.4257	2.4391	2.4402	2.4349				1.54	238.821	236.216	236.216	231.305	235.758	231.931				1.54	7	9	9	4	7	6
1.55	0.1468	0.1403	0.1403	0.1472	0.1437	0.1614				1.55	0.1583	0.1468	0.1468	0.1695	0.1728	0.1761				1.55	2.4348	2.4294	2.4294	2.4335	2.4348	2.4397				1.55	237.742	238.148	238.148	231.589	235.525	233.83				1.55	7	11	11	6	5	6
1.56	0.1459	0.1372	0.1372	0.151	0.1379	0.1515				1.56	0.1588	0.1439	0.1439	0.1723	0.1707	0.1691				1.56	2.4378	2.4263	2.4263	2.4381	2.4288	2.4358				1.56	234.843	238.219	238.219	236.501	234.907	234.638				1.56	6	11	11	4	6	5
1.57	0.146	0.1428	0.1428	0.1537	0.1413	0.1411				1.57	0.1612	0.1478	0.1478	0.1729	0.16505	0.1572				1.57	2.4301	2.4264	2.4264	2.4336	2.4257	2.4389				1.57	237.994	233.78	233.78	231.531	234.096	235.862				1.57	7	12	12	5	4	6
1.58	0.145	0.1439	0.1439	0.1486	0.1504	0.1566				1.58	0.1576	0.1501	0.1501	0.1703	0.1701	0.1699				1.58	2.4324	2.4309	2.4309	2.4316	2.4368	2.4497				1.58	237.342	237.351	237.351	231.17	232.581	235.978				1.58	7	11	11	6	4	6
1.59	0.1484	0.1437	0.1437	0.1491	0.1443	0.1587				1.59	0.1596	0.1492	0.1492	0.1711	0.1721	0.1731				1.59	2.4358	2.4274	2.4274	2.4306	2.4364	2.4445				1.59	234.004	235.058	235.058	232.267	233.709	237.394				1.59	8	10	10	6	4	6
1.6	0.1387	0.146	0.146	0.1495	0.1533	0.1603				1.6	0.1514	0.1536	0.1536	0.1718	0.17365	0.1755				1.6	2.428	2.4344	2.4344	2.4313	2.436	2.4448				1.6	233.414	236.894	236.894	229.496	235.605	238.122				1.6	8	8	8	3	5	6
1.61	0.1414	0.1423	0.1423	0.1493	0.1533	0.1653				1.61	0.1506	0.1487	0.1487	0.1742	0.1767	0.1792				1.61	2.4343	2.4306	2.4306	2.4262	2.4423	2.4407				1.61	237.19	235.909	235.909	229.348	235.831	235.326				1.61	7	7	7	6	4	7
1.62	0.1412	0.1363	0.1363	0.154	0.1565	0.1586				1.62	0.151	0.1425	0.1425	0.1754	0.1746	0.1738				1.62	2.4321	2.4241	2.4241	2.4396	2.4435	2.4421				1.62	239.429	237.733	237.733	233.21	233.203	235.196				1.62	8	5	5	6	7	7
1.63	0.14	0.1332	0.1332	0.1503	0.1454	0.1504				1.63	0.1514	0.1406	0.1406	0.1698	0.16805	0.1663				1.63	2.4291	2.425	2.425	2.4406	2.4399	2.4383				1.63	235.455	238.181	238.181	232.885	233.655	234.452				1.63	6	8	8	2	7	6
1.64	0.1464	0.1407	0.1407	0.1487	0.1383	0.1543				1.64	0.1549	0.1473	0.1473	0.169	0.16935	0.1697				1.64	2.4275	2.4294	2.4294	2.4341	2.43	2.4523				1.64	235.438	233.354	233.354	231.566	234.654	234.847				1.64	8	8	8	4	4	7
1.65	0.1389	0.1432	0.1432	0.1453	0.147	0.1626				1.65	0.148	0.1496	0.1496	0.1679	0.17265	0.1774				1.65	2.4197	2.4321	2.4321	2.4349	2.4381	2.4568				1.65	236	236.937	236.937	231.451	236.776	236.148				1.65	8	9	9	4	2	5
1.66	0.1444	0.1476	0.1476	0.1486	0.1462	0.1609				1.66	0.1548	0.154	0.154	0.1704	0.1735	0.1766				1.66	2.4227	2.4194	2.4194	2.4351	2.44	2.4528				1.66	236.438	237.606	237.606	231.102	235.025	237.201				1.66	7	7	7	7	6	7
1.67	0.147	0.1446	0.1446	0.1538	0.1625	0.154				1.67	0.1564	0.1526	0.1526	0.1735	0.1734	0.1733				1.67	2.4314	2.4283	2.4283	2.4403	2.4403	2.4409				1.67	237.014	235.687	235.687	231.507	233.713	234.321				1.67	6	8	8	5	4	6
1.68	0.1489	0.1406	0.1406	0.1563	0.1575	0.153				1.68	0.1629	0.1495	0.1495	0.1751	0.1717	0.1683				1.68	2.431	2.4278	2.4278	2.4398	2.4427	2.4433				1.68	234.85	236.98	236.98	233.298	235.317	238.22				1.68	8	9	9	4	4	6
1.69	0.1484	0.1462	0.1462	0.1453	0.1494	0.1474				1.69	0.1628	0.1527	0.1527	0.1687	0.16825	0.1678				1.69	2.4406	2.4258	2.4258	2.4285	2.4425	2.4411				1.69	236.558	236.645	236.645	232.557	235.904	236.254				1.69	9	8	8	5	9	6
1.7	0.1451	0.1491	0.1491	0.1417	0.1467	0.144				1.7	0.162	0.1549	0.1549	0.1662	0.165	0.1638				1.7	2.4345	2.4401	2.4401	2.4333	2.4411	2.4412				1.7	237.202	237.617	237.617	229.159	239.492	235.125				1.7	9	7	7	7	5	6
1.71	0.1514	0.1401	0.1401	0.1499	0.1474	0.144				1.71	0.1661	0.148	0.148	0.1713	0.1684	0.1655				1.71	2.4391	2.4265	2.4265	2.4416	2.4392	2.4456				1.71	235.176	235.53	235.53	230.191	239.645	234.866				1.71	9	7	7	5	6	7
1.72	0.1562	0.1471	0.1471	0.1492	0.1491	0.1582				1.72	0.1697	0.1552	0.1552	0.1715	0.17625	0.181				1.72	2.4308	2.433	2.433	2.4355	2.4474	2.4477				1.72	233.912	235.508	235.508	232.502	238.746	236.935				1.72	8	7	7	6	7	7
1.73	0.1458	0.1442	0.1442	0.1538	0.1487	0.152				1.73	0.1593	0.1553	0.1553	0.173	0.17495	0.1769				1.73	2.433	2.4365	2.4365	2.4399	2.4439	2.4368				1.73	236.226	236.843	236.843	235.142	237.723	232.789				1.73	8	7	7	6	6	3
1.74	0.1462	0.1462	0.1462	0.1464	0.1583	0.1396				1.74	0.1574	0.1562	0.1562	0.169	0.1675	0.166				1.74	2.4301	2.4355	2.4355	2.4333	2.4458	2.4253				1.74	233.843	238.231	238.231	234.377	238.255	232.801				1.74	8	8	8	5	5	6
1.75	0.1382	0.151	0.151	0.1563	0.1582	0.1446				1.75	0.1527	0.1611	0.1611	0.1754	0.172	0.1686				1.75	2.4186	2.438	2.438	2.4445	2.4526	2.4364				1.75	237.32	234.046	234.046	231.988	238.51	238.28				1.75	8	8	8	4	4	6
1.76	0.1435	0.1515	0.1515	0.1607	0.1582	0.147				1.76	0.1552	0.1601	0.1601	0.18	0.1755	0.171				1.76	2.4339	2.4349	2.4349	2.443	2.4498	2.4438				1.76	235.839	235.993	235.993	235.645	235.941	236.68				1.76	9	8	8	6	7	7
1.77	0.1534	0.1406	0.1406	0.1638	0.1562	0.1399				1.77	0.1625	0.1501	0.1501	0.1792	0.1732	0.1672				1.77	2.4376	2.4336	2.4336	2.4412	2.447	2.44				1.77	237.352	234.218	234.218	233.643	238.491	239.934				1.77	8	8	8	6	7	6
1.78	0.1508	0.14	0.14	0.1559	0.1603	0.1427				1.78	0.1627	0.1478	0.1478	0.1726	0.17145	0.1703				1.78	2.4393	2.4328	2.4328	2.4389	2.4391	2.4425				1.78	236.345	236.515	236.515	230.874	241.089	237.324				1.78	9	5	5	5	7	5
1.79	0.1419	0.1477	0.1477	0.1549	0.1612	0.1377				1.79	0.153	0.1567	0.1567	0.1728	0.1669	0.161				1.79	2.4276	2.4305	2.4305	2.4298	2.4361	2.4382				1.79	232.233	238.08	238.08	231.017	235.684	236.828				1.79	8	9	9	6	6	5
1.8	0.1475	0.1375	0.1375	0.1611	0.1518	0.1471				1.8	0.1588	0.1462	0.1462	0.1822	0.1771	0.172				1.8	2.4382	2.4318	2.4318	2.4345	2.4377	2.4403				1.8	234.832	236.606	236.606	232.207	236.769	237.892				1.8	10	7	7	7	7	5
1.81	0.149	0.1466	0.1466	0.1563	0.1627	0.1434				1.81	0.1624	0.1553	0.1553	0.1749	0.16995	0.165				1.81	2.4375	2.4362	2.4362	2.4338	2.4415	2.4364				1.81	235.728	234.781	234.781	232.57	238.832	235.382				1.81	9	7	7	7	7	6
1.82	0.1504	0.141	0.141	0.1595	0.1582	0.1451				1.82	0.1626	0.1493	0.1493	0.1792	0.172	0.1648				1.82	2.434	2.4298	2.4298	2.4417	2.4459	2.4355				1.82	237.709	235.252	235.252	234.882	241.122	237.038				1.82	8	9	9	7	7	2
1.83	0.1439	0.1452	0.1452	0.1495	0.152	0.1383				1.83	0.1589	0.1537	0.1537	0.1714	0.16555	0.1597				1.83	2.432	2.4318	2.4318	2.4377	2.4428	2.4354				1.83	237.047	234.849	234.849	235.263	240.772	236.972				1.83	9	9	9	7	8	7
1.84	0.147	0.1449	0.1449	0.1554	0.1488	0.1556				1.84	0.1606	0.1542	0.1542	0.1766	0.17575	0.1749				1.84	2.4346	2.4321	2.4321	2.4369	2.4367	2.4364				1.84	236.566	236.248	236.248	236.034	238.624	234.075				1.84	8	8	8	4	5	7
1.85	0.1459	0.1467	0.1467	0.1591	0.1577	0.1483				1.85	0.1571	0.1549	0.1549	0.1836	0.17445	0.1653				1.85	2.4287	2.4316	2.4316	2.4339	2.445	2.4333				1.85	235.412	234.391	234.391	235.673	238.077	234.829				1.85	7	9	9	8	5	7
1.86	0.1414	0.1513	0.1513	0.1549	0.1487	0.1514				1.86	0.154	0.1576	0.1576	0.1756	0.1745	0.1734				1.86	2.4193	2.4318	2.4318	2.4428	2.4398	2.4363				1.86	233.689	233.636	233.636	234.835	235.694	232.788				1.86	9	7	7	7	6	7
1.87	0.1356	0.1484	0.1484	0.1543	0.1526	0.1561				1.87	0.1478	0.156	0.156	0.1759	0.17745	0.179				1.87	2.4259	2.4302	2.4302	2.4331	2.4451	2.4363				1.87	236.24	234.851	234.851	234.239	238.141	231.849				1.87	8	10	10	8	5	6
1.88	0.141	0.1487	0.1487	0.1432	0.1604	0.1431				1.88	0.1517	0.1567	0.1567	0.1696	0.1679	0.1662				1.88	2.4317	2.4334	2.4334	2.4308	2.4497	2.4371				1.88	237.861	233.918	233.918	233.911	238.157	234.711				1.88	9	10	10	7	5	7
1.89	0.1418	0.1487	0.1487	0.1445	0.1604	0.1477				1.89	0.1517	0.1557	0.1557	0.1709	0.1695	0.1681				1.89	2.4268	2.424	2.424	2.43	2.4395	2.4387				1.89	236.862	235.249	235.249	235.431	237.824	237.581				1.89	9	10	10	7	5	6
1.9	0.1382	0.1473	0.1473	0.1584	0.1505	0.1475				1.9	0.1474	0.1541	0.1541	0.1808	0.1755	0.1702				1.9	2.4321	2.431	2.431	2.4438	2.4392	2.434				1.9	232.791	239.635	239.635	238.667	235.635	234.445				1.9	7	9	9	6	7	6
1.91	0.1407	0.1479	0.1479	0.1519	0.1635	0.1545				1.91	0.1502	0.1554	0.1554	0.1765	0.17545	0.1744				1.91	2.4328	2.4285	2.4285	2.4298	2.4418	2.4393				1.91	231.56	233.949	233.949	234.525	235.054	233.101				1.91	7	9	9	7	6	6
1.92	0.1393	0.1485	0.1485	0.1574	0.157	0.1538				1.92	0.1498	0.1545	0.1545	0.1824	0.1779	0.1734				1.92	2.4349	2.4388	2.4388	2.4329	2.4408	2.4416				1.92	237.104	235.822	235.822	235.197	232.714	232.949				1.92	6	6	6	7	3	4
1.93	0.143	0.148	0.148	0.1593	0.1477	0.1555				1.93	0.1538	0.1547	0.1547	0.1816	0.17835	0.1751				1.93	2.4286	2.426	2.426	2.4283	2.4437	2.4346				1.93	235.738	236.96	236.96	235.643	236.913	230.93				1.93	8	7	7	8	6	5
1.94	0.1399	0.1487	0.1487	0.1604	0.1508	0.1541				1.94	0.1506	0.155	0.155	0.1838	0.1775	0.1712				1.94	2.4352	2.4339	2.4339	2.4341	2.4409	2.4379				1.94	236.853	236.369	236.369	237.623	234.578	233.835				1.94	8	9	9	9	4	5
1.95	0.1408	0.1477	0.1477	0.1566	0.1552	0.1537				1.95	0.1497	0.1548	0.1548	0.1807	0.17705	0.1734				1.95	2.4294	2.4291	2.4291	2.4336	2.445	2.4365				1.95	236.123	233.255	233.255	236.786	233.495	232.741				1.95	9	8	8	9	5	4
1.96	0.1405	0.1456	0.1456	0.154	0.1506	0.1531				1.96	0.1512	0.1518	0.1518	0.1784	0.1754	0.1724				1.96	2.4411	2.4341	2.4341	2.4309	2.441	2.4389				1.96	234.322	239.377	239.377	238.585	237.17	234.282				1.96	8	7	7	7	5	5
1.97	0.1335	0.143	0.143	0.1565	0.1519	0.1505				1.97	0.1456	0.1504	0.1504	0.1782	0.1745	0.1708				1.97	2.4316	2.4301	2.4301	2.4369	2.4437	2.4388				1.97	233.779	236.871	236.871	237.18	240.337	235.67				1.97	8	7	7	8	4	6
1.98	0.1468	0.1466	0.1466	0.1502	0.1496	0.1509				1.98	0.1556	0.1532	0.1532	0.1728	0.17175	0.1707				1.98	2.4387	2.4324	2.4324	2.4314	2.4352	2.4336				1.98	236.695	238.374	238.374	231.471	236.386	234.194				1.98	9	9	9	7	5	6
1.99	0.1434	0.1437	0.1437	0.1504	0.1633	0.1512				1.99	0.1534	0.1532	0.1532	0.1751	0.17295	0.1708				1.99	2.4369	2.4362	2.4362	2.4253	2.452	2.4351				1.99	234.495	237.295	237.295	234.531	238.4	232.485				1.99	8	10	10	7	4	5
2	0.1424	0.1504	0.1504	0.1515	0.168	0.1559				2	0.1527	0.1591	0.1591	0.1796	0.17725	0.1749				2	2.4337	2.4361	2.4361	2.4275	2.4489	2.446				2	236.152	237.649	237.649	237.071	239.732	236.574				2	10	9	9	8	6	6
2.01	0.1353	0.1479	0.1479	0.1596	0.1583	0.1475				2.01	0.1443	0.155	0.155	0.1863	0.17725	0.1682				2.01	2.4312	2.4371	2.4371	2.4332	2.4456	2.4328				2.01	235.573	235.856	235.856	236.424	235.855	235.859				2.01	8	8	8	8	3	5
2.02	0.1433	0.1401	0.1401	0.1562	0.1588	0.158				2.02	0.1549	0.1468	0.1468	0.1804	0.1796	0.1788				2.02	2.4307	2.425	2.425	2.4346	2.4453	2.4406				2.02	233.17	233.979	233.979	237.405	235.274	237.503				2.02	9	7	7	8	3	5
2.03	0.1426	0.143	0.143	0.1608	0.1623	0.1507				2.03	0.1545	0.1513	0.1513	0.1841	0.1775	0.1709				2.03	2.4358	2.4309	2.4309	2.4363	2.4521	2.4322				2.03	236.77	239.253	239.253	235.896	237.651	235.622				2.03	7	7	7	7	4	5
2.04	0.1319	0.1442	0.1442	0.16	0.1697	0.1547				2.04	0.1434	0.1524	0.1524	0.1842	0.1776	0.171				2.04	2.4323	2.4394	2.4394	2.4305	2.4514	2.4311				2.04	236.808	237.462	237.462	233.831	239.413	234.344				2.04	10	7	7	6	5	5
2.05	0.1307	0.1486	0.1486	0.1569	0.1722	0.1553				2.05	0.1427	0.1572	0.1572	0.1787	0.1754	0.1721				2.05	2.4248	2.4345	2.4345	2.4298	2.4566	2.4452				2.05	233.68	237.985	237.985	234.219	239.001	237.789				2.05	9	10	10	7	4	4
2.06	0.1423	0.1501	0.1501	0.1497	0.176	0.1465				2.06	0.1551	0.1574	0.1574	0.1737	0.17	0.1663				2.06	2.4323	2.4419	2.4419	2.4335	2.4556	2.4364				2.06	237.384	236.045	236.045	234.641	239.774	236.021				2.06	7	10	10	7	5	6
2.07	0.1381	0.144	0.144	0.1573	0.1636	0.1621				2.07	0.1507	0.1525	0.1525	0.1794	0.17795	0.1765				2.07	2.4294	2.4373	2.4373	2.4393	2.4517	2.4342				2.07	235.019	235.697	235.697	237.52	237.751	238.012				2.07	8	8	8	7	5	6
2.08	0.135	0.145	0.145	0.1574	0.1593	0.1576				2.08	0.1453	0.1532	0.1532	0.1783	0.17545	0.1726				2.08	2.4291	2.4423	2.4423	2.4364	2.445	2.4308				2.08	238.687	241.215	241.215	238.232	235.033	238.988				2.08	6	8	8	8	7	6
2.09	0.1334	0.1432	0.1432	0.1584	0.1653	0.1546				2.09	0.1431	0.1516	0.1516	0.179	0.17455	0.1701				2.09	2.4299	2.4355	2.4355	2.436	2.4599	2.4342				2.09	237.95	238.596	238.596	236.58	238.197	236.09				2.09	7	6	6	8	5	7
2.1	0.1354	0.143	0.143	0.1562	0.1585	0.1514				2.1	0.1448	0.1499	0.1499	0.1809	0.17535	0.1698				2.1	2.434	2.4258	2.4258	2.4357	2.4525	2.4324				2.1	238.65	238.556	238.556	236.784	235.137	234.687				2.1	7	10	10	6	4	6
2.11	0.1393	0.1373	0.1373	0.15	0.1524	0.1457				2.11	0.1497	0.1462	0.1462	0.1761	0.17195	0.1678				2.11	2.4312	2.4358	2.4358	2.4344	2.4394	2.4332				2.11	235.492	238.727	238.727	232.6	235.125	234.948				2.11	7	9	9	7	6	5
2.12	0.1416	0.1477	0.1477	0.1656	0.1449	0.1481				2.12	0.1516	0.1556	0.1556	0.1906	0.179	0.1674				2.12	2.4316	2.4414	2.4414	2.438	2.437	2.4415				2.12	236.48	238.82	238.82	235.647	232.66	238.489				2.12	6	7	7	7	4	5
2.13	0.1479	0.1513	0.1513	0.1605	0.1508	0.1452				2.13	0.1601	0.1594	0.1594	0.1853	0.1746	0.1639				2.13	2.4254	2.4311	2.4311	2.429	2.4467	2.4338				2.13	235.903	237.907	237.907	234.668	235.415	234.994				2.13	8	11	11	6	4	7
2.14	0.1371	0.1408	0.1408	0.1625	0.1618	0.142				2.14	0.1493	0.149	0.149	0.1883	0.17485	0.1614				2.14	2.4274	2.4228	2.4228	2.4342	2.4553	2.431				2.14	233.718	233.64	233.64	235.549	236.731	234.849				2.14	9	11	11	6	6	6
2.15	0.1358	0.1434	0.1434	0.1648	0.1545	0.1481				2.15	0.1479	0.1525	0.1525	0.1905	0.1784	0.1663				2.15	2.4291	2.4323	2.4323	2.431	2.447	2.439				2.15	236.393	237.025	237.025	237.58	232.965	238.826				2.15	9	10	10	7	5	6
2.16	0.1345	0.1431	0.1431	0.1502	0.1574	0.1453				2.16	0.1473	0.151	0.151	0.1785	0.1717	0.1649				2.16	2.4288	2.4375	2.4375	2.4287	2.4527	2.4254				2.16	234.364	234.75	234.75	232.928	235.47	237.219				2.16	8	10	10	5	5	6
2.17	0.1382	0.1436	0.1436	0.1568	0.1498	0.1496				2.17	0.1487	0.1538	0.1538	0.1839	0.17655	0.1692				2.17	2.4402	2.4338	2.4338	2.4341	2.4493	2.4318				2.17	238.447	236.936	236.936	233.175	234.668	235.32				2.17	7	8	8	7	5	5
2.18	0.1371	0.1523	0.1523	0.1626	0.149	0.1583				2.18	0.149	0.1601	0.1601	0.1841	0.1795	0.1749				2.18	2.4324	2.4361	2.4361	2.4322	2.4411	2.4336				2.18	237.294	240.305	240.305	233.016	240.38	235.838				2.18	10	9	9	8	6	7
2.19	0.1444	0.1428	0.1428	0.1544	0.166	0.1566				2.19	0.157	0.1502	0.1502	0.1794	0.1777	0.176				2.19	2.435	2.433	2.433	2.4258	2.4548	2.4316				2.19	241.547	235.496	235.496	230.903	239.987	235.162				2.19	7	9	9	6	6	7
2.2	0.1459	0.1438	0.1438	0.148	0.1658	0.1547				2.2	0.1579	0.151	0.151	0.1727	0.17295	0.1732				2.2	2.4315	2.4348	2.4348	2.4284	2.4525	2.4314				2.2	235.734	236.994	236.994	230.657	239.557	236.591				2.2	9	10	10	8	5	6
2.21	0.1407	0.136	0.136	0.1442	0.1617	0.1566				2.21	0.1546	0.1447	0.1447	0.1675	0.1717	0.1759				2.21	2.435	2.4318	2.4318	2.4303	2.4473	2.4444				2.21	237.743	237.891	237.891	232.346	235.29	236.821				2.21	8	10	10	8	6	6
2.22	0.1482	0.1446	0.1446	0.1555	0.1674	0.1539				2.22	0.1593	0.1536	0.1536	0.1793	0.17585	0.1724				2.22	2.4282	2.4384	2.4384	2.4251	2.4606	2.4346				2.22	237.565	238.384	238.384	231.691	241.704	237.248				2.22	9	8	8	7	6	5
2.23	0.143	0.1455	0.1455	0.1598	0.1616	0.1591				2.23	0.155	0.1533	0.1533	0.1847	0.18195	0.1792				2.23	2.4405	2.4318	2.4318	2.4376	2.4478	2.4371				2.23	237.394	237.808	237.808	236.005	238.795	233.655				2.23	7	7	7	8	6	6
2.24	0.1437	0.1425	0.1425	0.1515	0.1616	0.1707				2.24	0.1543	0.1526	0.1526	0.1786	0.18525	0.1919				2.24	2.4363	2.4345	2.4345	2.4314	2.448	2.4408				2.24	239.296	236.047	236.047	236.636	241.481	236.143				2.24	6	8	8	7	6	6
2.25	0.1421	0.1455	0.1455	0.1423	0.1668	0.1663				2.25	0.1521	0.1549	0.1549	0.1679	0.17565	0.1834				2.25	2.437	2.4325	2.4325	2.4223	2.4518	2.4384				2.25	237.699	235.21	235.21	235.38	240.194	233.06				2.25	6	8	8	6	4	8
2.26	0.1442	0.1509	0.1509	0.1497	0.1605	0.1619				2.26	0.1549	0.1596	0.1596	0.1772	0.1794	0.1816				2.26	2.4289	2.4415	2.4415	2.4253	2.4456	2.4469				2.26	237.378	234.753	234.753	232.373	237.585	232.347				2.26	8	8	8	6	5	7
2.27	0.143	0.146	0.146	0.1518	0.1626	0.158				2.27	0.1548	0.1549	0.1549	0.1752	0.1778	0.1804				2.27	2.4321	2.4374	2.4374	2.4362	2.4547	2.4454				2.27	236.65	237.025	237.025	232.481	238.412	233.756				2.27	9	9	9	7	4	6
2.28	0.1462	0.144	0.144	0.1488	0.1541	0.1501				2.28	0.1596	0.1536	0.1536	0.1731	0.1716	0.1701				2.28	2.4276	2.4363	2.4363	2.4266	2.4459	2.4391				2.28	238.448	236.035	236.035	234.257	236.287	233.841				2.28	8	9	9	6	5	6
2.29	0.148	0.1512	0.1512	0.1533	0.1614	0.158				2.29	0.1601	0.1605	0.1605	0.1767	0.1762	0.1757				2.29	2.438	2.4432	2.4432	2.4263	2.4505	2.4431				2.29	242.771	237.579	237.579	230.188	235.563	237.306				2.29	8	8	8	5	5	7
2.3	0.1527	0.1537	0.1537	0.1488	0.1598	0.1529				2.3	0.1645	0.1621	0.1621	0.1731	0.1725	0.1719				2.3	2.4418	2.44	2.44	2.4255	2.4503	2.4358				2.3	238.708	236.623	236.623	233.572	237.074	234.716				2.3	8	8	8	6	3	6
2.31	0.1466	0.148	0.148	0.1496	0.1607	0.1422				2.31	0.1566	0.1579	0.1579	0.1729	0.1674	0.1619				2.31	2.4352	2.4362	2.4362	2.4267	2.4481	2.437				2.31	236.241	234.47	234.47	233.102	234.012	235.288				2.31	6	9	9	5	6	5
2.32	0.1508	0.1479	0.1479	0.1537	0.147	0.1503				2.32	0.1602	0.157	0.157	0.1776	0.17375	0.1699				2.32	2.4372	2.4341	2.4341	2.4406	2.4452	2.4333				2.32	238.585	234.602	234.602	235.983	234.1	234.236				2.32	9	8	8	3	4	6
2.33	0.1444	0.1448	0.1448	0.1631	0.142	0.1461				2.33	0.1558	0.1555	0.1555	0.1843	0.1763	0.1683				2.33	2.4417	2.4248	2.4248	2.4378	2.4381	2.4316				2.33	239.966	233.577	233.577	233.734	236.404	232.856				2.33	7	7	7	5	4	5
2.34	0.1485	0.1406	0.1406	0.1576	0.1509	0.147				2.34	0.1571	0.1499	0.1499	0.1798	0.17265	0.1655				2.34	2.4444	2.4276	2.4276	2.4363	2.4448	2.4326				2.34	241.07	233.875	233.875	236.66	238.033	233.646				2.34	8	8	8	5	5	5
2.35	0.1472	0.1464	0.1464	0.1436	0.1428	0.1593				2.35	0.1567	0.1557	0.1557	0.1722	0.17395	0.1757				2.35	2.4415	2.4395	2.4395	2.4287	2.4341	2.4378				2.35	240.097	235.008	235.008	234.722	233.295	235.534				2.35	8	7	7	6	5	6
2.36	0.1476	0.1443	0.1443	0.1544	0.1471	0.1507				2.36	0.1561	0.1549	0.1549	0.1811	0.17665	0.1722				2.36	2.4391	2.4367	2.4367	2.4354	2.4361	2.4355				2.36	236.999	236.756	236.756	233.454	234.901	231.578				2.36	7	10	10	5	6	6
2.37	0.1471	0.1443	0.1443	0.1516	0.1442	0.1539				2.37	0.156	0.1541	0.1541	0.1773	0.17615	0.175				2.37	2.4404	2.4373	2.4373	2.4333	2.4381	2.4409				2.37	237.657	234.507	234.507	233.24	235.515	231.435				2.37	6	7	7	4	5	5
2.38	0.1428	0.1546	0.1546	0.1516	0.1543	0.1568				2.38	0.1519	0.1625	0.1625	0.1784	0.17825	0.1781				2.38	2.4375	2.441	2.441	2.4354	2.4456	2.4335				2.38	237.845	238.262	238.262	235.967	237.975	233.727				2.38	7	9	9	5	5	6
2.39	0.1468	0.1568	0.1568	0.1525	0.1593	0.153				2.39	0.154	0.1656	0.1656	0.1775	0.17565	0.1738				2.39	2.4327	2.4462	2.4462	2.4408	2.4434	2.4352				2.39	232.361	237.702	237.702	237.569	235.994	235.002				2.39	6	8	8	7	4	7
2.4	0.1445	0.1584	0.1584	0.1547	0.154	0.1561				2.4	0.1526	0.1691	0.1691	0.1815	0.179	0.1765				2.4	2.4297	2.4428	2.4428	2.4328	2.4359	2.4357				2.4	238.787	237.272	237.272	233.884	237.051	236.868				2.4	10	8	8	6	6	6
2.41	0.1411	0.1602	0.1602	0.151	0.159	0.146				2.41	0.1488	0.1698	0.1698	0.1771	0.1718	0.1665				2.41	2.433	2.4384	2.4384	2.4343	2.4347	2.4238				2.41	237.831	235.769	235.769	235.98	233.846	233.175				2.41	9	9	9	6	4	7
2.42	0.1403	0.1546	0.1546	0.1542	0.1522	0.1479				2.42	0.1473	0.1639	0.1639	0.1794	0.1726	0.1658				2.42	2.4349	2.4426	2.4426	2.4377	2.4328	2.4376				2.42	236.963	235.156	235.156	239.141	235.93	238.229				2.42	6	9	9	6	5	8
2.43	0.1469	0.1552	0.1552	0.1515	0.1594	0.1505				2.43	0.1571	0.1657	0.1657	0.1784	0.1731	0.1678				2.43	2.4339	2.4391	2.4391	2.4373	2.4451	2.433				2.43	234.603	238.213	238.213	237.87	237.961	234.46				2.43	9	8	8	4	5	5
2.44	0.1428	0.1546	0.1546	0.1511	0.1481	0.148				2.44	0.1535	0.1646	0.1646	0.1745	0.17155	0.1686				2.44	2.4353	2.4381	2.4381	2.433	2.4379	2.4327				2.44	239.082	239.048	239.048	235.923	238.363	237.067				2.44	8	5	5	5	7	6
2.45	0.15	0.1419	0.1419	0.1489	0.1559	0.1496				2.45	0.1602	0.1503	0.1503	0.1739	0.17115	0.1684				2.45	2.428	2.4319	2.4319	2.4335	2.4455	2.436				2.45	236.312	233.995	233.995	239.036	237.074	237.295				2.45	9	8	8	6	7	7
2.46	0.1379	0.1377	0.1377	0.1458	0.1574	0.1542				2.46	0.1474	0.1477	0.1477	0.1707	0.1711	0.1715				2.46	2.4262	2.4316	2.4316	2.4293	2.4484	2.4325				2.46	237.716	234.384	234.384	236.64	235.256	236.573				2.46	9	8	8	5	7	6
2.47	0.1352	0.143	0.143	0.1525	0.1575	0.1551				2.47	0.1448	0.151	0.151	0.1787	0.17685	0.175				2.47	2.4316	2.4423	2.4423	2.4365	2.4464	2.4404				2.47	237.516	237.969	237.969	237.569	234.536	235.799				2.47	10	6	6	5	6	8
2.48	0.1436	0.1469	0.1469	0.1504	0.1475	0.1469				2.48	0.1532	0.1554	0.1554	0.1773	0.17365	0.17				2.48	2.4282	2.4396	2.4396	2.4299	2.4401	2.4369				2.48	237.132	236.877	236.877	236.671	235.573	232.739				2.48	8	7	7	6	8	6
2.49	0.1384	0.1425	0.1425	0.1502	0.1546	0.1469				2.49	0.1493	0.1515	0.1515	0.1728	0.1698	0.1668				2.49	2.4343	2.4358	2.4358	2.436	2.4468	2.433				2.49	239.013	237.554	237.554	238.202	236.652	230.948				2.49	8	8	8	5	7	6
2.5	0.1391	0.1439	0.1439	0.1519	0.152	0.1531				2.5	0.1491	0.1536	0.1536	0.1788	0.1745	0.1702				2.5	2.436	2.4336	2.4336	2.4366	2.4424	2.4363				2.5	241.639	237.365	237.365	236.057	236.66	235.055				2.5	6	9	9	5	6	6
2.51	0.1407	0.1433	0.1433	0.143	0.1547	0.1424				2.51	0.1506	0.1513	0.1513	0.1737	0.16875	0.1638				2.51	2.4317	2.4321	2.4321	2.4228	2.441	2.4305				2.51	237.187	239.577	239.577	239.2	237.012	236.201				2.51	9	8	8	7	6	8
2.52	0.1324	0.1427	0.1427	0.1523	0.1533	0.1574				2.52	0.1419	0.1512	0.1512	0.1808	0.1778	0.1748				2.52	2.426	2.4326	2.4326	2.4355	2.441	2.4408				2.52	237.623	237.155	237.155	233.952	235.258	237.932				2.52	8	8	8	7	5	7
2.53	0.1415	0.1452	0.1452	0.1556	0.1579	0.15				2.53	0.1512	0.1549	0.1549	0.1802	0.174	0.1678				2.53	2.4235	2.4309	2.4309	2.4303	2.4391	2.428				2.53	234.992	235.624	235.624	235.775	238.774	237.659				2.53	8	6	6	6	5	7
2.54	0.137	0.1472	0.1472	0.1612	0.1479	0.1463				2.54	0.148	0.156	0.156	0.1873	0.1758	0.1643				2.54	2.419	2.4335	2.4335	2.4365	2.4376	2.4301				2.54	234.753	233.574	233.574	237.315	240.072	235.667				2.54	8	7	7	7	6	6
2.55	0.1351	0.1495	0.1495	0.1524	0.1566	0.1454				2.55	0.147	0.1577	0.1577	0.1772	0.17145	0.1657				2.55	2.4268	2.4366	2.4366	2.4347	2.4472	2.4319				2.55	239.975	236.921	236.921	237.754	239.435	238.923				2.55	8	7	7	7	5	5
2.56	0.1365	0.1517	0.1517	0.1499	0.1465	0.1446				2.56	0.1486	0.1587	0.1587	0.1784	0.17065	0.1629				2.56	2.4304	2.4396	2.4396	2.4391	2.4353	2.4324				2.56	235.566	240.063	240.063	237.516	234.94	238.046				2.56	9	9	9	7	6	5
2.57	0.1337	0.1448	0.1448	0.1516	0.1473	0.14				2.57	0.1468	0.1516	0.1516	0.1791	0.16865	0.1582				2.57	2.4222	2.4424	2.4424	2.4331	2.4372	2.4277				2.57	240.463	238.164	238.164	237.044	238.091	237.419				2.57	11	9	9	6	5	6
2.58	0.1381	0.1452	0.1452	0.1538	0.1517	0.1488				2.58	0.152	0.1544	0.1544	0.1796	0.17405	0.1685				2.58	2.431	2.4387	2.4387	2.4354	2.4444	2.4331				2.58	238.22	234.912	234.912	236.521	238.853	237.367				2.58	8	9	9	7	5	6
2.59	0.1389	0.1421	0.1421	0.1477	0.1515	0.1405				2.59	0.1503	0.1505	0.1505	0.177	0.1689	0.1608				2.59	2.4224	2.4346	2.4346	2.439	2.4432	2.4315				2.59	234.768	238.929	238.929	236.9	236.761	237.842				2.59	9	6	6	7	5	6
2.6	0.1389	0.1448	0.1448	0.1468	0.1472	0.1423				2.6	0.1506	0.1521	0.1521	0.1753	0.17115	0.167				2.6	2.4306	2.4346	2.4346	2.4297	2.445	2.4322				2.6	239.552	234.553	234.553	235.325	238.774	234.544				2.6	12	9	9	7	6	5
2.61	0.1388	0.1466	0.1466	0.1434	0.1502	0.1403				2.61	0.1497	0.156	0.156	0.1703	0.16575	0.1612				2.61	2.4328	2.4378	2.4378	2.4344	2.4422	2.4415				2.61	238.197	235.12	235.12	238.452	238.295	238.884				2.61	11	7	7	8	7	7
2.62	0.1359	0.1478	0.1478	0.1434	0.1458	0.1392				2.62	0.1485	0.1552	0.1552	0.1689	0.16425	0.1596				2.62	2.4306	2.4376	2.4376	2.428	2.4433	2.4326				2.62	236.572	239.199	239.199	236.088	237.918	236.421				2.62	8	10	10	7	7	6
2.63	0.1432	0.1403	0.1403	0.1444	0.1416	0.1364				2.63	0.1529	0.1481	0.1481	0.1712	0.163	0.1548				2.63	2.4314	2.4308	2.4308	2.4357	2.4386	2.4349				2.63	238.037	236.73	236.73	236.331	236.584	236.624				2.63	10	7	7	6	8	6
2.64	0.1404	0.1385	0.1385	0.1463	0.1478	0.1485				2.64	0.1523	0.1448	0.1448	0.174	0.17	0.166				2.64	2.4336	2.4334	2.4334	2.4318	2.4412	2.4369				2.64	238.409	239.44	239.44	236.189	236.362	237.937				2.64	10	8	8	6	5	5
2.65	0.1384	0.1411	0.1411	0.1558	0.1515	0.1398				2.65	0.1498	0.1476	0.1476	0.1832	0.17085	0.1585				2.65	2.4315	2.4319	2.4319	2.4395	2.4422	2.4316				2.65	240.485	236.798	236.798	235.995	233.77	235.697				2.65	8	9	9	7	7	5
2.66	0.1483	0.1448	0.1448	0.1505	0.1509	0.1427				2.66	0.1579	0.1498	0.1498	0.1792	0.1714	0.1636				2.66	2.4428	2.4313	2.4313	2.4281	2.4491	2.4279				2.66	241.453	237.492	237.492	233.799	237.286	235.487				2.66	8	9	9	6	7	7
2.67	0.1432	0.1484	0.1484	0.1579	0.1513	0.1409				2.67	0.1548	0.1537	0.1537	0.1877	0.17485	0.162				2.67	2.4282	2.4427	2.4427	2.4302	2.4503	2.4283				2.67	235.155	237.545	237.545	234.96	236.569	236.593				2.67	9	8	8	7	7	7
2.68	0.139	0.1465	0.1465	0.1562	0.1569	0.1329				2.68	0.1517	0.1522	0.1522	0.186	0.17105	0.1561				2.68	2.4278	2.4417	2.4417	2.4393	2.4494	2.43				2.68	239.528	235.013	235.013	237.957	239.211	236.944				2.68	8	8	8	5	6	7
2.69	0.1414	0.1417	0.1417	0.1527	0.1527	0.1465				2.69	0.1535	0.1496	0.1496	0.1839	0.17515	0.1664				2.69	2.4306	2.438	2.438	2.4387	2.4479	2.4271				2.69	237.652	236.53	236.53	236.405	236.042	236.998				2.69	9	8	8	6	5	7
2.7	0.1361	0.1408	0.1408	0.1577	0.154	0.1418				2.7	0.1487	0.1512	0.1512	0.187	0.17475	0.1625				2.7	2.4204	2.4379	2.4379	2.4414	2.4529	2.4327				2.7	237.581	237.77	237.77	239.239	235.812	239.031				2.7	8	7	7	6	6	8
2.71	0.1328	0.1398	0.1398	0.1544	0.1539	0.1461				2.71	0.1445	0.1475	0.1475	0.1835	0.17585	0.1682				2.71	2.4173	2.435	2.435	2.4418	2.4431	2.4335				2.71	234.777	235.591	235.591	238.107	236.876	234.306				2.71	9	7	7	7	5	8
2.72	0.1422	0.155	0.155	0.1601	0.1505	0.1486				2.72	0.1537	0.1639	0.1639	0.1878	0.1802	0.1726				2.72	2.4258	2.4452	2.4452	2.4452	2.4465	2.4398				2.72	237.312	235.873	235.873	241.567	235.802	237.701				2.72	8	9	9	7	5	8
2.73	0.1495	0.1459	0.1459	0.1618	0.1466	0.1388				2.73	0.1616	0.1564	0.1564	0.1919	0.17545	0.159				2.73	2.4321	2.433	2.433	2.4365	2.441	2.4287				2.73	238.072	236.516	236.516	235.62	236.835	236.446				2.73	7	8	8	7	6	5
2.74	0.1445	0.1482	0.1482	0.1588	0.154	0.1453				2.74	0.1557	0.1584	0.1584	0.1879	0.17855	0.1692				2.74	2.4286	2.4416	2.4416	2.4434	2.4446	2.4318				2.74	234.923	234.606	234.606	238.147	237.72	236.369				2.74	9	8	8	5	6	9
2.75	0.1475	0.1474	0.1474	0.1608	0.1538	0.147				2.75	0.156	0.1566	0.1566	0.1908	0.1794	0.168				2.75	2.4226	2.436	2.436	2.4419	2.449	2.436				2.75	236.002	235.907	235.907	239.96	236.904	236.308				2.75	9	9	9	5	7	8
2.76	0.149	0.154	0.154	0.1489	0.1601	0.1462				2.76	0.1587	0.1639	0.1639	0.1804	0.175	0.1696				2.76	2.4245	2.441	2.441	2.4298	2.4555	2.4299				2.76	235.747	236.176	236.176	236.941	236.117	236.134				2.76	9	10	10	7	7	8
2.77	0.1466	0.1496	0.1496	0.1596	0.156	0.136				2.77	0.1561	0.1592	0.1592	0.1896	0.17445	0.1593				2.77	2.4319	2.4396	2.4396	2.4312	2.4432	2.4244				2.77	240.284	238.807	238.807	238.42	234.643	235.149				2.77	10	8	8	6	6	7
2.78	0.1619	0.1458	0.1458	0.1506	0.1611	0.1392				2.78	0.1738	0.1558	0.1558	0.182	0.1719	0.1618				2.78	2.433	2.4342	2.4342	2.4358	2.4487	2.4328				2.78	239.319	235.339	235.339	236.172	233.884	235.29				2.78	9	7	7	6	4	6
2.79	0.1565	0.1425	0.1425	0.1549	0.1496	0.1373				2.79	0.1645	0.154	0.154	0.1856	0.1746	0.1636				2.79	2.4383	2.4305	2.4305	2.4333	2.4435	2.4268				2.79	237.744	236.867	236.867	237.286	234.453	234.541				2.79	8	9	9	6	6	8
2.8	0.1547	0.144	0.144	0.1598	0.1445	0.145				2.8	0.1672	0.1514	0.1514	0.1894	0.1789	0.1684				2.8	2.4283	2.4309	2.4309	2.4352	2.4338	2.4372				2.8	236.802	236.22	236.22	236.008	232.837	239.13				2.8	9	10	10	5	5	7
2.81	0.1576	0.1483	0.1483	0.1568	0.1514	0.144				2.81	0.1695	0.156	0.156	0.1893	0.18005	0.1708				2.81	2.4249	2.4341	2.4341	2.4382	2.4379	2.4239				2.81	236.475	239.698	239.698	235.96	233.101	236.325				2.81	8	7	7	6	5	5
2.82	0.1577	0.1486	0.1486	0.1508	0.1535	0.1476				2.82	0.1684	0.1559	0.1559	0.1826	0.1785	0.1744				2.82	2.4335	2.4391	2.4391	2.4392	2.4445	2.4241				2.82	240.927	239.375	239.375	235.947	236.021	236.154				2.82	6	8	8	7	7	8
2.83	0.1696	0.1433	0.1433	0.147	0.1564	0.1536				2.83	0.1798	0.1512	0.1512	0.1837	0.18065	0.1776				2.83	2.4358	2.4333	2.4333	2.4269	2.4429	2.4262				2.83	241.411	237.043	237.043	235.204	235.215	237.862				2.83	9	9	9	6	5	8
2.84	0.1498	0.1462	0.1462	0.1443	0.1507	0.1477				2.84	0.1624	0.1548	0.1548	0.1749	0.1743	0.1737				2.84	2.4271	2.4348	2.4348	2.4358	2.4424	2.4291				2.84	235.853	236.682	236.682	238.222	235.497	237.065				2.84	8	7	7	7	5	9
2.85	0.1564	0.1468	0.1468	0.1459	0.1553	0.1451				2.85	0.1671	0.1553	0.1553	0.1808	0.1769	0.173				2.85	2.4354	2.4285	2.4285	2.4336	2.4444	2.4266				2.85	242.777	237.271	237.271	239.585	238.173	240.518				2.85	8	8	8	7	6	9
2.86	0.1428	0.1436	0.1436	0.1466	0.1542	0.1452				2.86	0.1541	0.1518	0.1518	0.1825	0.1785	0.1745				2.86	2.4265	2.4312	2.4312	2.4311	2.4439	2.4183				2.86	237.501	236.225	236.225	236.925	235.486	236.668				2.86	8	7	7	6	6	8
2.87	0.1429	0.1458	0.1458	0.1473	0.141	0.1428				2.87	0.1535	0.1532	0.1532	0.1781	0.1739	0.1697				2.87	2.4352	2.4308	2.4308	2.4393	2.4295	2.4268				2.87	239.324	237.128	237.128	238.539	235.907	236.439				2.87	10	8	8	7	6	8
2.88	0.1538	0.1424	0.1424	0.1462	0.1677	0.1403				2.88	0.1628	0.1511	0.1511	0.1818	0.1731	0.1644				2.88	2.4378	2.4272	2.4272	2.4412	2.442	2.4269				2.88	239.293	234.898	234.898	239.255	237.196	234.561				2.88	10	8	8	7	8	6
2.89	0.1429	0.1488	0.1488	0.1479	0.1582	0.1391				2.89	0.1518	0.1571	0.1571	0.1797	0.1736	0.1675				2.89	2.4384	2.4272	2.4272	2.4429	2.4434	2.4258				2.89	236.938	234.012	234.012	240.38	235.72	237.539				2.89	9	8	8	6	7	8
2.9	0.1452	0.1467	0.1467	0.1509	0.153	0.137				2.9	0.1555	0.1546	0.1546	0.1804	0.1716	0.1628				2.9	2.436	2.4322	2.4322	2.445	2.4386	2.4306				2.9	242.049	235.928	235.928	237.45	236.408	235.373				2.9	10	9	9	5	5	6
2.91	0.1517	0.1409	0.1409	0.1413	0.151	0.1463				2.91	0.1616	0.1509	0.1509	0.1779	0.1762	0.1745				2.91	2.4433	2.4347	2.4347	2.4317	2.44	2.4298				2.91	242.113	234.798	234.798	236.263	233.987	235.693				2.91	10	10	10	7	7	6
2.92	0.1431	0.1469	0.1469	0.1401	0.1482	0.1467				2.92	0.1541	0.1555	0.1555	0.1726	0.17315	0.1737				2.92	2.4295	2.4382	2.4382	2.431	2.4374	2.4286				2.92	240.829	238.826	238.826	239.05	234.655	240				2.92	7	7	7	6	5	5
2.93	0.1509	0.145	0.145	0.1443	0.1581	0.1443				2.93	0.16	0.154	0.154	0.1761	0.17445	0.1728				2.93	2.4392	2.4325	2.4325	2.4327	2.4427	2.4212				2.93	238.915	239.681	239.681	237.516	237.735	237.376				2.93	8	11	11	6	6	6
2.94	0.148	0.1425	0.1425	0.148	0.1456	0.1541				2.94	0.1593	0.1539	0.1539	0.1771	0.1802	0.1833				2.94	2.4364	2.4251	2.4251	2.4397	2.4387	2.4176				2.94	237.706	237.541	237.541	238.547	235.324	234.887				2.94	9	8	8	5	6	5
2.95	0.1397	0.1459	0.1459	0.1493	0.1436	0.1487				2.95	0.1506	0.1538	0.1538	0.1783	0.1796	0.1809				2.95	2.4307	2.4263	2.4263	2.4332	2.4349	2.4277				2.95	240.224	236.868	236.868	239.582	234.212	238.178				2.95	10	9	9	6	7	7
2.96	0.1483	0.1442	0.1442	0.1492	0.1513	0.159				2.96	0.1589	0.1518	0.1518	0.1826	0.18425	0.1859				2.96	2.4317	2.4305	2.4305	2.4337	2.4404	2.4268				2.96	240.119	238.164	238.164	237.379	236.224	238.794				2.96	8	9	9	5	6	7
2.97	0.1377	0.1441	0.1441	0.1483	0.1582	0.1584				2.97	0.1488	0.1512	0.1512	0.1816	0.18155	0.1815				2.97	2.425	2.4265	2.4265	2.436	2.4488	2.4234				2.97	241.879	234.637	234.637	237.333	240.207	237.041				2.97	8	10	10	6	7	8
2.98	0.1418	0.1501	0.1501	0.1527	0.1572	0.1723				2.98	0.1547	0.1578	0.1578	0.1873	0.19195	0.1966				2.98	2.4234	2.4252	2.4252	2.4281	2.4458	2.4314				2.98	240.244	233.575	233.575	235.188	239.856	241.639				2.98	10	10	10	5	7	5
2.99	0.1418	0.1444	0.1444	0.1457	0.1564	0.1649				2.99	0.1528	0.1515	0.1515	0.1824	0.1856	0.1888				2.99	2.4341	2.4246	2.4246	2.4299	2.4504	2.4391				2.99	238.538	237.227	237.227	236.291	235.413	237.637				2.99	10	8	8	5	8	6
3	0.1481	0.1495	0.1495	0.1534	0.1571	0.1606				3	0.1591	0.1569	0.1569	0.1849	0.185	0.1851				3	2.4407	2.4254	2.4254	2.4344	2.4433	2.4314				3	239.036	236.808	236.808	238.311	233.5	238.652				3	9	9	9	6	6	7
3.01	0.1565	0.1368	0.1368	0.1439	0.1488	0.168				3.01	0.1665	0.1445	0.1445	0.1748	0.18445	0.1941				3.01	2.4377	2.4198	2.4198	2.4286	2.4372	2.4366				3.01	239.492	233.028	233.028	236.03	232.845	237.4				3.01	6	10	10	6	6	7
3.02	0.158	0.146	0.146	0.152	0.1522	0.1513				3.02	0.1683	0.1556	0.1556	0.1817	0.17885	0.176				3.02	2.4436	2.4277	2.4277	2.4313	2.4432	2.438				3.02	238.565	237.112	237.112	236.766	236.958	240.847				3.02	10	9	9	7	6	7
3.03	0.1451	0.1414	0.1414	0.1465	0.1538	0.1613				3.03	0.1542	0.1498	0.1498	0.1762	0.182	0.1878				3.03	2.435	2.4311	2.4311	2.4291	2.4479	2.428				3.03	237.328	236.522	236.522	236.846	238.514	236.994				3.03	12	8	8	7	8	7
3.04	0.142	0.1441	0.1441	0.1469	0.1562	0.1435				3.04	0.1508	0.1524	0.1524	0.1765	0.1722	0.1679				3.04	2.4325	2.4271	2.4271	2.4327	2.4454	2.434				3.04	237.064	233.403	233.403	234.974	233.966	239.289				3.04	9	9	9	7	8	6
3.05	0.1424	0.1425	0.1425	0.1428	0.156	0.1484				3.05	0.1536	0.1487	0.1487	0.1755	0.17395	0.1724				3.05	2.4356	2.4246	2.4246	2.4276	2.4446	2.4291				3.05	237.704	235.298	235.298	238.363	239.328	235.134				3.05	12	8	8	5	7	5
3.06	0.1508	0.1441	0.1441	0.1481	0.1571	0.1478				3.06	0.1619	0.1521	0.1521	0.1777	0.17585	0.174				3.06	2.435	2.4288	2.4288	2.4251	2.4418	2.4323				3.06	237.325	236.006	236.006	238.543	234.662	240.196				3.06	11	10	10	7	7	8
3.07	0.1501	0.1406	0.1406	0.1517	0.1638	0.1405				3.07	0.1596	0.1482	0.1482	0.1809	0.17555	0.1702				3.07	2.4343	2.424	2.424	2.4225	2.4415	2.4318				3.07	232.918	234.267	234.267	235.529	235.643	234.853				3.07	9	9	9	7	8	6
3.08	0.1491	0.1441	0.1441	0.1447	0.1626	0.1447				3.08	0.158	0.152	0.152	0.1778	0.17465	0.1715				3.08	2.4325	2.432	2.432	2.4284	2.4385	2.4265				3.08	236.151	235.994	235.994	235.17	235.516	238.491				3.08	9	9	9	7	5	6
3.09	0.1413	0.1485	0.1485	0.1473	0.1604	0.1424				3.09	0.152	0.1555	0.1555	0.1781	0.17465	0.1712				3.09	2.4304	2.4304	2.4304	2.429	2.435	2.4245				3.09	237.161	234.661	234.661	238.479	237.17	235.963				3.09	9	10	10	7	9	4
3.1	0.1414	0.1539	0.1539	0.145	0.1606	0.1466				3.1	0.153	0.1614	0.1614	0.1771	0.17455	0.172				3.1	2.4288	2.4268	2.4268	2.4282	2.4441	2.429				3.1	236.189	236.954	236.954	236.117	238.909	239.601				3.1	8	8	8	5	8	7
3.11	0.1467	0.1519	0.1519	0.1487	0.1555	0.1537				3.11	0.1573	0.1595	0.1595	0.181	0.1802	0.1794				3.11	2.431	2.4313	2.4313	2.4274	2.4455	2.4371				3.11	238.135	236.419	236.419	236.687	239.102	240.828				3.11	8	8	8	5	6	7
3.12	0.1511	0.1402	0.1402	0.1475	0.1689	0.1526				3.12	0.1605	0.1501	0.1501	0.1801	0.1793	0.1785				3.12	2.4346	2.4325	2.4325	2.432	2.4487	2.4279				3.12	238.038	235.257	235.257	236.141	235.888	237.021				3.12	10	8	8	5	7	6
3.13	0.15	0.1392	0.1392	0.1523	0.1571	0.157				3.13	0.1573	0.1483	0.1483	0.1839	0.1812	0.1785				3.13	2.4337	2.4306	2.4306	2.4334	2.4413	2.4277				3.13	239.054	231.657	231.657	239.275	235.855	237.271				3.13	11	8	8	5	7	6
3.14	0.1499	0.1439	0.1439	0.143	0.1533	0.1558				3.14	0.157	0.1513	0.1513	0.176	0.17855	0.1811				3.14	2.4392	2.4356	2.4356	2.4367	2.4301	2.425				3.14	239.551	235.31	235.31	238.767	235.081	240.64				3.14	9	7	7	6	7	2
3.15	0.1427	0.1445	0.1445	0.1489	0.1487	0.1619				3.15	0.1498	0.1538	0.1538	0.1801	0.1824	0.1847				3.15	2.4295	2.4295	2.4295	2.4343	2.4354	2.426				3.15	237.206	231.926	231.926	235.806	232.436	236.164				3.15	10	7	7	6	8	5
3.16	0.1456	0.1549	0.1549	0.1511	0.1549	0.1493				3.16	0.1529	0.1623	0.1623	0.1807	0.1787	0.1767				3.16	2.437	2.4377	2.4377	2.4321	2.4379	2.4374				3.16	237.23	230.733	230.733	236.03	233.528	237.982				3.16	10	10	10	8	7	6
3.17	0.1425	0.1494	0.1494	0.1585	0.1377	0.1463				3.17	0.1504	0.1582	0.1582	0.1846	0.1787	0.1728				3.17	2.4347	2.4297	2.4297	2.432	2.4335	2.4277				3.17	237.647	234.967	234.967	237.397	234.711	237.095				3.17	10	8	8	6	6	7
3.18	0.1522	0.1429	0.1429	0.1561	0.1483	0.1512				3.18	0.1594	0.1521	0.1521	0.1824	0.1782	0.174				3.18	2.4446	2.4258	2.4258	2.4261	2.4348	2.4305				3.18	241.196	233.149	233.149	235.97	233.767	236.563				3.18	8	9	9	7	8	6
3.19	0.1536	0.141	0.141	0.1455	0.1489	0.1494				3.19	0.161	0.1498	0.1498	0.1707	0.1693	0.1679				3.19	2.4417	2.4315	2.4315	2.4292	2.4341	2.4322				3.19	241.28	232.844	232.844	240.154	231.49	237.429				3.19	8	7	7	7	7	5
3.2	0.1637	0.1441	0.1441	0.1549	0.153	0.1445				3.2	0.1705	0.1556	0.1556	0.1806	0.1731	0.1656				3.2	2.4412	2.4321	2.4321	2.4322	2.4349	2.4328				3.2	236.594	235.58	235.58	238.885	236.545	235.979				3.2	10	9	9	6	8	5
3.21	0.1535	0.138	0.138	0.1544	0.1551	0.1473				3.21	0.1594	0.1475	0.1475	0.1806	0.1745	0.1684				3.21	2.4342	2.4324	2.4324	2.4294	2.4415	2.4349				3.21	239.38	233.344	233.344	239.228	234.834	237.562				3.21	11	9	9	6	9	7
3.22	0.1628	0.1413	0.1413	0.1573	0.1504	0.1504				3.22	0.1685	0.1507	0.1507	0.184	0.17745	0.1709				3.22	2.4432	2.4369	2.4369	2.4345	2.4403	2.4376				3.22	241.423	234.805	234.805	240.52	234.303	240.065				3.22	10	8	8	7	8	6
3.23	0.1666	0.1448	0.1448	0.1635	0.1483	0.1522				3.23	0.1733	0.1553	0.1553	0.189	0.1823	0.1756				3.23	2.4443	2.437	2.437	2.4354	2.4392	2.4372				3.23	241.474	236.375	236.375	240.804	234.705	237.728				3.23	8	9	9	7	10	6
3.24	0.1552	0.1344	0.1344	0.1519	0.1507	0.1476				3.24	0.1622	0.1432	0.1432	0.1797	0.17545	0.1712				3.24	2.4408	2.428	2.428	2.4238	2.4351	2.4277				3.24	239.326	233.945	233.945	235.424	228.459	234.783				3.24	7	8	8	7	8	5
3.25	0.1584	0.1396	0.1396	0.1486	0.1579	0.156				3.25	0.1655	0.1506	0.1506	0.1762	0.178	0.1798				3.25	2.4407	2.4339	2.4339	2.4219	2.4434	2.4367				3.25	238.059	234.326	234.326	236.44	233.268	236.458				3.25	9	10	10	7	6	5
3.26	0.1507	0.1416	0.1416	0.1487	0.158	0.1502				3.26	0.1589	0.1532	0.1532	0.1796	0.17585	0.1721				3.26	2.4332	2.4376	2.4376	2.4263	2.4447	2.4364				3.26	238.341	237.415	237.415	236.108	235.097	235.47				3.26	10	10	10	5	8	5
3.27	0.1544	0.1401	0.1401	0.152	0.1517	0.1594				3.27	0.161	0.15	0.15	0.1818	0.18145	0.1811				3.27	2.4316	2.4408	2.4408	2.4249	2.447	2.4407				3.27	237.485	237.159	237.159	234.466	236.128	238.137				3.27	10	7	7	5	5	6
3.28	0.1546	0.1403	0.1403	0.1571	0.1503	0.1451				3.28	0.1626	0.1512	0.1512	0.1853	0.1789	0.1725				3.28	2.432	2.4372	2.4372	2.4371	2.4409	2.431				3.28	238.787	236.211	236.211	240.202	233.01	236.43				3.28	12	7	7	7	7	5
3.29	0.1496	0.1414	0.1414	0.1476	0.1484	0.1383				3.29	0.1579	0.152	0.152	0.1714	0.16785	0.1643				3.29	2.4334	2.4353	2.4353	2.4339	2.4423	2.4324				3.29	239.32	237.139	237.139	242.585	235.235	239.743				3.29	8	8	8	6	9	5
3.3	0.1609	0.1431	0.1431	0.1488	0.153	0.1517				3.3	0.1679	0.1527	0.1527	0.1754	0.1761	0.1768				3.3	2.4331	2.4283	2.4283	2.4387	2.4512	2.4394				3.3	238.825	232.83	232.83	237.942	234.764	238.77				3.3	9	7	7	7	7	3
3.31	0.1516	0.1355	0.1355	0.1442	0.1481	0.1452				3.31	0.1593	0.1474	0.1474	0.1713	0.1694	0.1675				3.31	2.433	2.4301	2.4301	2.4262	2.4456	2.438				3.31	237.674	232.904	232.904	236.329	234.315	234.514				3.31	12	7	7	7	7	5
3.32	0.1478	0.1422	0.1422	0.1477	0.1539	0.1448				3.32	0.1556	0.1528	0.1528	0.1749	0.17125	0.1676				3.32	2.434	2.4382	2.4382	2.4353	2.4425	2.4419				3.32	240.37	233.43	233.43	237.037	233.855	241.408				3.32	10	5	5	6	7	2
3.33	0.1551	0.1378	0.1378	0.1391	0.1605	0.1421				3.33	0.1654	0.1479	0.1479	0.1658	0.1671	0.1684				3.33	2.4379	2.43	2.43	2.4264	2.4461	2.4417				3.33	239.737	231.355	231.355	237.155	234.655	238.85				3.33	10	7	7	6	7	5
3.34	0.1511	0.1471	0.1471	0.1438	0.1536	0.141				3.34	0.1589	0.158	0.158	0.1699	0.1688	0.1677				3.34	2.4445	2.4412	2.4412	2.4341	2.4441	2.4355				3.34	241.098	233.5	233.5	234.802	234.892	237.475				3.34	10	7	7	7	5	4
3.35	0.1561	0.1489	0.1489	0.1478	0.1525	0.1498				3.35	0.1658	0.1591	0.1591	0.1719	0.1746	0.1773				3.35	2.4406	2.4352	2.4352	2.4291	2.4469	2.4435				3.35	238.705	232.038	232.038	237.014	234.161	237.472				3.35	8	9	9	6	6	6
3.36	0.1484	0.1483	0.1483	0.1456	0.1458	0.1429				3.36	0.1578	0.1602	0.1602	0.1704	0.1701	0.1698				3.36	2.4385	2.442	2.442	2.4348	2.4418	2.442				3.36	238.739	238.516	238.516	237.207	232.328	239.173				3.36	10	7	7	7	10	4
3.37	0.1559	0.1472	0.1472	0.1404	0.1455	0.1391				3.37	0.1658	0.1597	0.1597	0.1673	0.16765	0.168				3.37	2.4476	2.4427	2.4427	2.4248	2.4479	2.4354				3.37	239.219	236.606	236.606	233.705	232.17	238.236				3.37	8	6	6	7	9	6
3.38	0.1442	0.1459	0.1459	0.1409	0.1443	0.1401				3.38	0.1556	0.1589	0.1589	0.1678	0.1682	0.1686				3.38	2.4378	2.4355	2.4355	2.4297	2.4404	2.4352				3.38	240.934	234.759	234.759	239.691	235.879	238.435				3.38	8	6	6	7	5	5
3.39	0.1557	0.1462	0.1462	0.1465	0.1431	0.1413				3.39	0.1674	0.1585	0.1585	0.1717	0.17205	0.1724				3.39	2.4397	2.4367	2.4367	2.4327	2.4465	2.4426				3.39	237.937	235.369	235.369	238.378	234.943	239.288				3.39	9	8	8	7	8	4
3.4	0.1508	0.152	0.152	0.1472	0.143	0.1327				3.4	0.1633	0.1615	0.1615	0.1726	0.17075	0.1689				3.4	2.445	2.4427	2.4427	2.4372	2.4344	2.4286				3.4	240.392	233.839	233.839	238.012	233.518	235.02				3.4	10	8	8	5	10	5
3.41	0.1551	0.1476	0.1476	0.1516	0.1429	0.1372				3.41	0.1674	0.1614	0.1614	0.177	0.1729	0.1688				3.41	2.44	2.4377	2.4377	2.4355	2.4399	2.4376				3.41	236.209	235.512	235.512	236.075	235.73	234.942				3.41	8	7	7	5	9	5
3.42	0.1506	0.1492	0.1492	0.148	0.1415	0.1377				3.42	0.1621	0.1604	0.1604	0.1737	0.17255	0.1714				3.42	2.4451	2.4417	2.4417	2.4416	2.4321	2.4306				3.42	237.422	234.945	234.945	237.538	238.073	235.465				3.42	10	8	8	7	13	4
3.43	0.1609	0.1499	0.1499	0.1429	0.1455	0.1371				3.43	0.1711	0.1622	0.1622	0.167	0.1674	0.1678				3.43	2.4487	2.4379	2.4379	2.4354	2.4377	2.426				3.43	238.572	235.783	235.783	236.729	233.393	238.18				3.43	10	10	10	7	12	4
3.44	0.1535	0.1441	0.1441	0.1439	0.1498	0.1432				3.44	0.1658	0.1576	0.1576	0.1696	0.1705	0.1714				3.44	2.4388	2.4341	2.4341	2.4391	2.4365	2.4267				3.44	237.553	234.734	234.734	239.38	236.824	234.953				3.44	8	8	8	6	9	4
3.45	0.1484	0.1452	0.1452	0.1482	0.1588	0.1396				3.45	0.1621	0.1582	0.1582	0.173	0.17055	0.1681				3.45	2.436	2.4393	2.4393	2.433	2.4351	2.4318				3.45	236.506	234.54	234.54	238.099	235.147	241.048				3.45	7	8	8	6	12	3
3.46	0.1559	0.1383	0.1383	0.1538	0.1533	0.1446				3.46	0.1704	0.1502	0.1502	0.1783	0.17475	0.1712				3.46	2.4383	2.4382	2.4382	2.4476	2.435	2.4364				3.46	237.051	235.891	235.891	239.735	233.613	241.431				3.46	10	7	7	5	10	5
3.47	0.1482	0.1356	0.1356	0.1476	0.1597	0.1462				3.47	0.1593	0.1476	0.1476	0.1729	0.1742	0.1755				3.47	2.4378	2.4346	2.4346	2.4407	2.4396	2.4354				3.47	237.643	233.52	233.52	236.422	237.597	241.051				3.47	9	8	8	6	8	3
3.48	0.153	0.1353	0.1353	0.1408	0.1584	0.1504				3.48	0.1621	0.1488	0.1488	0.1677	0.17405	0.1804				3.48	2.4407	2.4391	2.4391	2.4371	2.4385	2.4377				3.48	239.536	235.441	235.441	236.873	235.092	242.056				3.48	5	7	7	7	13	3
3.49	0.1487	0.1569	0.1569	0.1448	0.1529	0.1539				3.49	0.1604	0.1671	0.1671	0.1698	0.17675	0.1837				3.49	2.4366	2.4402	2.4402	2.4402	2.4362	2.441				3.49	239.367	234.448	234.448	238.023	235.207	241.599				3.49	9	10	10	6	8	6
3.5	0.1496	0.1511	0.1511	0.1506	0.1543	0.1531				3.5	0.1609	0.1608	0.1608	0.1744	0.1787	0.183				3.5	2.4376	2.4356	2.4356	2.4368	2.4359	2.4418				3.5	238.876	234.217	234.217	239.726	236.762	238.56				3.5	10	8	8	7	9	4
3.51	0.1483	0.1435	0.1435	0.1434	0.1546	0.1447				3.51	0.1615	0.1544	0.1544	0.1683	0.17255	0.1768				3.51	2.4356	2.4391	2.4391	2.4324	2.434	2.4341				3.51	236.215	236.892	236.892	235.918	231.859	238.311				3.51	9	9	9	6	11	4
3.52	0.1534	0.1419	0.1419	0.1482	0.1567	0.1499				3.52	0.165	0.1517	0.1517	0.1729	0.1765	0.1801				3.52	2.4331	2.4286	2.4286	2.4403	2.4472	2.435				3.52	235.78	232.067	232.067	238.066	238.043	236.243				3.52	9	7	7	7	11	4
3.53	0.1537	0.1426	0.1426	0.1491	0.1547	0.1516				3.53	0.1655	0.1555	0.1555	0.1711	0.17725	0.1834				3.53	2.4377	2.4348	2.4348	2.4406	2.4433	2.4395				3.53	236.605	233.906	233.906	238.587	237.755	237.764				3.53	11	8	8	7	9	5
3.54	0.1601	0.146	0.146	0.1499	0.1557	0.1658				3.54	0.1728	0.1569	0.1569	0.1742	0.1823	0.1904				3.54	2.4273	2.4427	2.4427	2.4449	2.4423	2.4471				3.54	236.353	238.559	238.559	237.734	233.076	236.851				3.54	9	9	9	7	9	6
3.55	0.1486	0.1444	0.1444	0.1469	0.1569	0.1655				3.55	0.1617	0.1566	0.1566	0.1705	0.18145	0.1924				3.55	2.4331	2.4414	2.4414	2.4367	2.4391	2.4416				3.55	235.907	238.846	238.846	237.325	235.214	234.894				3.55	8	7	7	6	10	4
3.56	0.1619	0.1376	0.1376	0.1474	0.1643	0.1569				3.56	0.1718	0.1477	0.1477	0.1729	0.17975	0.1866				3.56	2.4374	2.4356	2.4356	2.4351	2.4368	2.4352				3.56	237.559	236.651	236.651	239.193	234.879	239.056				3.56	9	9	9	7	11	2
3.57	0.1601	0.1396	0.1396	0.1461	0.1634	0.1673				3.57	0.1709	0.1504	0.1504	0.1706	0.18325	0.1959				3.57	2.4391	2.435	2.435	2.4335	2.446	2.4381				3.57	242.02	238.583	238.583	235.316	233.618	238.124				3.57	9	8	8	6	11	4
3.58	0.147	0.1409	0.1409	0.1419	0.1599	0.1663				3.58	0.1589	0.1488	0.1488	0.1682	0.1805	0.1928				3.58	2.4373	2.4428	2.4428	2.4307	2.4429	2.4469				3.58	237.387	240.623	240.623	234.198	236.774	240.148				3.58	9	8	8	6	11	6
3.59	0.1463	0.1406	0.1406	0.1528	0.1582	0.1536				3.59	0.1577	0.1515	0.1515	0.175	0.1788	0.1826				3.59	2.4269	2.4394	2.4394	2.4372	2.4485	2.4354				3.59	238.712	240.887	240.887	236.037	236.206	240.068				3.59	8	9	9	7	11	4
3.6	0.1528	0.1372	0.1372	0.1559	0.1575	0.1605				3.6	0.1655	0.1468	0.1468	0.1789	0.1842	0.1895				3.6	2.4326	2.4372	2.4372	2.4409	2.4411	2.4362				3.6	237.889	239.389	239.389	238.396	234.881	240.583				3.6	10	11	11	7	9	5
3.61	0.1527	0.1399	0.1399	0.1581	0.149	0.1605				3.61	0.1658	0.1491	0.1491	0.1781	0.1836	0.1891				3.61	2.4289	2.4384	2.4384	2.4388	2.4405	2.4396				3.61	235.346	239.308	239.308	236.845	235.135	240.306				3.61	9	11	11	7	7	5
3.62	0.1538	0.1393	0.1393	0.1574	0.1494	0.1678				3.62	0.1647	0.1504	0.1504	0.1788	0.186	0.1932				3.62	2.4331	2.4332	2.4332	2.4394	2.4384	2.4423				3.62	239.29	241.26	241.26	239.996	234.219	238.752				3.62	9	8	8	7	8	4
3.63	0.1534	0.1393	0.1393	0.1587	0.157	0.1743				3.63	0.1668	0.1509	0.1509	0.1799	0.1907	0.2015				3.63	2.4315	2.4353	2.4353	2.4357	2.4475	2.4511				3.63	235.577	240.775	240.775	236.62	232.978	238.828				3.63	7	8	8	7	8	3
3.64	0.1598	0.147	0.147	0.1497	0.1575	0.171				3.64	0.1689	0.1578	0.1578	0.1702	0.1844	0.1986				3.64	2.4365	2.4423	2.4423	2.4324	2.4495	2.4467				3.64	237.071	238.719	238.719	236.261	236.353	240.132				3.64	8	9	9	5	8	5
3.65	0.1482	0.1506	0.1506	0.1502	0.1564	0.1773				3.65	0.1627	0.1607	0.1607	0.1726	0.18735	0.2021				3.65	2.4286	2.4395	2.4395	2.4338	2.4444	2.4455				3.65	235.13	238.925	238.925	234.583	239.368	238.329				3.65	7	10	10	7	9	4
3.66	0.1517	0.1532	0.1532	0.1511	0.1612	0.1734				3.66	0.1673	0.1633	0.1633	0.1761	0.1895	0.2029				3.66	2.4344	2.4413	2.4413	2.4337	2.4442	2.4394				3.66	238.982	237.795	237.795	237.748	235.409	236.516				3.66	8	8	8	6	10	4
3.67	0.1502	0.152	0.152	0.152	0.1558	0.1701				3.67	0.1665	0.1622	0.1622	0.1767	0.18925	0.2018				3.67	2.4301	2.4509	2.4509	2.4358	2.4446	2.4388				3.67	236.988	236.583	236.583	237.482	234.501	237.984				3.67	8	11	11	6	10	6
3.68	0.1444	0.1474	0.1474	0.1517	0.1554	0.1728				3.68	0.1588	0.1587	0.1587	0.1755	0.18895	0.2024				3.68	2.4316	2.4461	2.4461	2.4297	2.4406	2.445				3.68	235.924	238.485	238.485	233.792	236.089	239.925				3.68	7	11	11	6	11	5
3.69	0.1427	0.1407	0.1407	0.1606	0.1553	0.164				3.69	0.1554	0.1528	0.1528	0.1867	0.19005	0.1934				3.69	2.4277	2.4405	2.4405	2.4329	2.4393	2.4428				3.69	233.107	239.966	239.966	238.402	237.046	238.878				3.69	8	8	8	6	11	5
3.7	0.1469	0.1477	0.1477	0.1536	0.1645	0.1562				3.7	0.1599	0.1581	0.1581	0.1835	0.1864	0.1893				3.7	2.4303	2.4465	2.4465	2.4372	2.4487	2.4382				3.7	237.37	238.45	238.45	236.116	238.62	241.696				3.7	6	9	9	8	11	4
3.71	0.1475	0.1482	0.1482	0.1457	0.1504	0.1595				3.71	0.1599	0.1598	0.1598	0.1761	0.18055	0.185				3.71	2.4289	2.4419	2.4419	2.4275	2.4388	2.4342				3.71	235.423	241.375	241.375	235.082	235.652	240.382				3.71	8	9	9	8	9	4
3.72	0.1523	0.1524	0.1524	0.1553	0.1578	0.16				3.72	0.1657	0.1629	0.1629	0.1879	0.1884	0.1889				3.72	2.4337	2.4443	2.4443	2.4307	2.4465	2.4402				3.72	238.436	236.193	236.193	236.239	236.41	236.51				3.72	9	10	10	8	10	4
3.73	0.1496	0.1509	0.1509	0.1496	0.1599	0.1571				3.73	0.1628	0.1635	0.1635	0.1817	0.18225	0.1828				3.73	2.4279	2.4336	2.4336	2.4291	2.4377	2.4356				3.73	235.571	238.589	238.589	233.546	235.465	240.316				3.73	8	8	8	7	10	4
3.74	0.1551	0.1441	0.1441	0.1578	0.1629	0.1583				3.74	0.1654	0.1574	0.1574	0.1877	0.1874	0.1871				3.74	2.4291	2.4334	2.4334	2.4318	2.4471	2.4375				3.74	236.797	238.687	238.687	235.776	238.76	237.575				3.74	8	11	11	6	8	3
3.75	0.1488	0.1465	0.1465	0.1491	0.1549	0.1523				3.75	0.1605	0.158	0.158	0.18	0.18005	0.1801				3.75	2.4289	2.4367	2.4367	2.4318	2.4421	2.4378				3.75	236.058	238.133	238.133	233.861	238.859	237.186				3.75	8	10	10	7	13	4
3.76	0.1511	0.1459	0.1459	0.1517	0.1523	0.164				3.76	0.1639	0.158	0.158	0.1794	0.1853	0.1912				3.76	2.4314	2.4411	2.4411	2.4289	2.4289	2.4424				3.76	236.446	235.541	235.541	237.613	241.395	237.764				3.76	8	9	9	7	11	5
3.77	0.1585	0.1472	0.1472	0.1451	0.1454	0.1733				3.77	0.1695	0.1589	0.1589	0.1741	0.1855	0.1969				3.77	2.4328	2.4415	2.4415	2.4251	2.4327	2.4494				3.77	238.363	237.151	237.151	234.388	235.893	242.194				3.77	8	8	8	8	9	4
3.78	0.151	0.1418	0.1418	0.1557	0.1554	0.1627				3.78	0.1643	0.1536	0.1536	0.1856	0.18635	0.1871				3.78	2.4301	2.4368	2.4368	2.4301	2.4381	2.4399				3.78	237.113	234.546	234.546	235.155	235.099	238.756				3.78	6	7	7	7	11	4
3.79	0.1466	0.1479	0.1479	0.1484	0.1556	0.159				3.79	0.1625	0.1578	0.1578	0.1779	0.1804	0.1829				3.79	2.4244	2.442	2.442	2.4289	2.4413	2.4425				3.79	237.014	240.804	240.804	234.399	236.191	239.678				3.79	9	10	10	7	11	5
3.8	0.1537	0.1435	0.1435	0.1454	0.1507	0.1617				3.8	0.1667	0.1545	0.1545	0.1763	0.1815	0.1867				3.8	2.4314	2.4378	2.4378	2.4235	2.4291	2.4388				3.8	238.518	239.365	239.365	234.037	237.677	239.589				3.8	9	8	8	6	11	5
3.81	0.1434	0.1551	0.1551	0.1483	0.154	0.1698				3.81	0.1602	0.1653	0.1653	0.1795	0.18615	0.1928				3.81	2.4185	2.4402	2.4402	2.4246	2.4392	2.4515				3.81	237.339	236.019	236.019	236.847	235.078	240.539				3.81	9	9	9	6	9	3
3.82	0.1482	0.1485	0.1485	0.1497	0.1577	0.1642				3.82	0.1631	0.1591	0.1591	0.1809	0.18455	0.1882				3.82	2.4226	2.4367	2.4367	2.4262	2.436	2.4473				3.82	235.928	238.952	238.952	238.822	239.089	240.469				3.82	8	9	9	7	11	5
3.83	0.1456	0.1512	0.1512	0.1484	0.1568	0.1694				3.83	0.1612	0.1611	0.1611	0.1784	0.18575	0.1931				3.83	2.4249	2.4496	2.4496	2.4273	2.4314	2.446				3.83	235.416	238.835	238.835	234.866	235.327	239.422				3.83	8	8	8	6	10	4
3.84	0.1528	0.1515	0.1515	0.1495	0.1595	0.1581				3.84	0.1675	0.1619	0.1619	0.1834	0.18225	0.1811				3.84	2.4253	2.4445	2.4445	2.4271	2.4365	2.444				3.84	236.262	239.123	239.123	238.082	234.344	240.716				3.84	8	11	11	7	10	5
3.85	0.1484	0.1475	0.1475	0.1453	0.15	0.1672				3.85	0.1623	0.1579	0.1579	0.1761	0.18215	0.1882				3.85	2.4317	2.4396	2.4396	2.4282	2.4299	2.4387				3.85	240.359	237.783	237.783	231.589	235.858	238.804				3.85	8	9	9	7	9	4
3.86	0.1516	0.1492	0.1492	0.1538	0.1455	0.1581				3.86	0.1653	0.1582	0.1582	0.1847	0.18205	0.1794				3.86	2.4352	2.4396	2.4396	2.4348	2.4286	2.4358				3.86	240.842	240.232	240.232	233.612	236.874	239.651				3.86	8	9	9	6	8	3
3.87	0.1494	0.1486	0.1486	0.1497	0.1569	0.1607				3.87	0.16	0.1578	0.1578	0.1845	0.18295	0.1814				3.87	2.4318	2.4387	2.4387	2.4303	2.4405	2.4359				3.87	237.023	238.683	238.683	235.368	237.821	241.216				3.87	7	9	9	6	8	4
3.88	0.152	0.1519	0.1519	0.1438	0.1593	0.163				3.88	0.1637	0.1645	0.1645	0.1802	0.18275	0.1853				3.88	2.4358	2.4399	2.4399	2.4217	2.4424	2.4458				3.88	239.584	239.271	239.271	237.322	236.674	239.697				3.88	7	7	7	7	10	4
3.89	0.151	0.1484	0.1484	0.1524	0.1695	0.1623				3.89	0.167	0.1609	0.1609	0.186	0.1848	0.1836				3.89	2.4355	2.4341	2.4341	2.4238	2.4466	2.4376				3.89	239.957	235.917	235.917	235.321	236.744	241.521				3.89	8	8	8	7	10	4
3.9	0.1528	0.1468	0.1468	0.1466	0.1589	0.157				3.9	0.1665	0.1604	0.1604	0.1799	0.1813	0.1827				3.9	2.4283	2.4386	2.4386	2.425	2.4463	2.4322				3.9	239.251	239.952	239.952	231.811	237.139	237.761				3.9	8	8	8	7	9	5
3.91	0.1517	0.1506	0.1506	0.1544	0.1529	0.1677				3.91	0.1667	0.1638	0.1638	0.1879	0.19105	0.1942				3.91	2.4314	2.4431	2.4431	2.4279	2.4377	2.4408				3.91	237.823	239.974	239.974	233.767	236.417	237.556				3.91	9	9	9	7	11	4
3.92	0.1512	0.1499	0.1499	0.154	0.1544	0.1617				3.92	0.1654	0.1628	0.1628	0.1832	0.1861	0.189				3.92	2.4328	2.4404	2.4404	2.4392	2.4411	2.4363				3.92	238.53	237.467	237.467	235.079	238.359	237.469				3.92	9	9	9	8	9	4
3.93	0.1486	0.1439	0.1439	0.1439	0.1545	0.162				3.93	0.1648	0.1568	0.1568	0.1761	0.18225	0.1884				3.93	2.4302	2.4388	2.4388	2.4237	2.4454	2.4379				3.93	238.934	238.328	238.328	233.561	237.589	239.559				3.93	8	8	8	7	13	6
3.94	0.1497	0.1415	0.1415	0.1495	0.1575	0.1681				3.94	0.1653	0.1527	0.1527	0.1816	0.1851	0.1886				3.94	2.4211	2.438	2.438	2.4283	2.4535	2.4354				3.94	238.171	236.86	236.86	233.385	238.212	236.129				3.94	8	9	9	7	10	6
3.95	0.1452	0.1508	0.1508	0.1572	0.1625	0.1747				3.95	0.1634	0.162	0.162	0.1863	0.1911	0.1959				3.95	2.4243	2.4417	2.4417	2.4338	2.4534	2.4475				3.95	237.345	237.2	237.2	237.646	239.702	240.094				3.95	7	10	10	8	10	4
3.96	0.1463	0.1586	0.1586	0.1607	0.1456	0.1722				3.96	0.16	0.1672	0.1672	0.1881	0.1905	0.1929				3.96	2.4313	2.4375	2.4375	2.4332	2.4462	2.4485				3.96	241.157	236.799	236.799	237.363	240.695	237.324				3.96	7	11	11	6	12	5
3.97	0.1484	0.1446	0.1446	0.1403	0.1454	0.1646				3.97	0.1627	0.1543	0.1543	0.1696	0.17865	0.1877				3.97	2.4286	2.4376	2.4376	2.4277	2.4449	2.4403				3.97	240.389	240.118	240.118	236.464	240.62	238.581				3.97	8	10	10	7	10	5
3.98	0.1482	0.1507	0.1507	0.1456	0.1469	0.166				3.98	0.1637	0.1608	0.1608	0.1728	0.17975	0.1867				3.98	2.4295	2.4414	2.4414	2.4268	2.4431	2.4415				3.98	235.404	243.036	243.036	239.105	235.301	237.722				3.98	6	10	10	7	10	5
3.99	0.1522	0.1496	0.1496	0.1471	0.1377	0.1729				3.99	0.166	0.16	0.16	0.1773	0.18615	0.195				3.99	2.4289	2.4387	2.4387	2.4347	2.437	2.4418				3.99	234.909	237.154	237.154	239.73	239.686	238.449				3.99	8	12	12	7	11	6
4	0.1542	0.1534	0.1534	0.1498	0.1397	0.1711				4	0.1671	0.1636	0.1636	0.1769	0.1862	0.1955				4	2.4302	2.4489	2.4489	2.4327	2.4381	2.4426				4	236.616	238.957	238.957	241.543	238.526	236.66				4	7	9	9	7	9	5
4.01	0.1519	0.15	0.15	0.1423	0.1406	0.1584				4.01	0.1639	0.163	0.163	0.1703	0.1769	0.1835				4.01	2.4301	2.4325	2.4325	2.4368	2.4364	2.4355				4.01	237	238.644	238.644	241.447	232.929	234.432				4.01	7	12	12	6	9	4
4.02	0.16	0.1543	0.1543	0.1504	0.136	0.1614				4.02	0.1715	0.165	0.165	0.1792	0.18305	0.1869				4.02	2.434	2.439	2.439	2.4336	2.4315	2.4363				4.02	236.256	239.456	239.456	238.318	238.098	237.005				4.02	10	10	10	7	9	7
4.03	0.1537	0.1516	0.1516	0.1516	0.145	0.1608				4.03	0.1677	0.1624	0.1624	0.1806	0.18325	0.1859				4.03	2.4318	2.4392	2.4392	2.4293	2.4388	2.4411				4.03	238.782	238.034	238.034	239.925	239.27	238.871				4.03	9	9	9	7	10	7
4.04	0.1591	0.1462	0.1462	0.1531	0.1382	0.1592				4.04	0.1724	0.1556	0.1556	0.1832	0.1838	0.1844				4.04	2.4361	2.4338	2.4338	2.4351	2.4299	2.4403				4.04	237.747	238.816	238.816	239.287	236.376	237.678				4.04	8	9	9	7	11	5
4.05	0.1505	0.1548	0.1548	0.1459	0.1453	0.1543				4.05	0.1663	0.1656	0.1656	0.1758	0.17675	0.1777				4.05	2.4284	2.4375	2.4375	2.4377	2.4456	2.4335				4.05	238.026	236.98	236.98	238.756	234.773	238.384				4.05	10	9	9	7	11	6
4.06	0.1551	0.1431	0.1431	0.1498	0.1431	0.1632				4.06	0.1699	0.1544	0.1544	0.1794	0.18215	0.1849				4.06	2.4243	2.4265	2.4265	2.4353	2.4416	2.4422				4.06	238.058	235.689	235.689	237.941	239.583	237.417				4.06	8	9	9	8	11	6
4.07	0.1508	0.1521	0.1521	0.1456	0.1417	0.1647				4.07	0.1688	0.1622	0.1622	0.1753	0.1796	0.1839				4.07	2.4264	2.4415	2.4415	2.4347	2.4411	2.4364				4.07	234.025	237.914	237.914	237.469	234.55	237.712				4.07	9	8	8	7	13	6
4.08	0.1473	0.1475	0.1475	0.1599	0.1437	0.1672				4.08	0.1627	0.1579	0.1579	0.1862	0.18715	0.1881				4.08	2.4223	2.4421	2.4421	2.4488	2.4386	2.4406				4.08	234.473	239.778	239.778	239.547	234.933	235.989				4.08	7	11	11	7	13	5
4.09	0.149	0.1383	0.1383	0.1623	0.153	0.1618				4.09	0.1607	0.15	0.15	0.188	0.1848	0.1816				4.09	2.4281	2.4361	2.4361	2.4481	2.4504	2.4432				4.09	236.493	238.634	238.634	239.067	237.12	240.172				4.09	10	10	10	6	13	5
4.1	0.1537	0.1374	0.1374	0.1576	0.1548	0.1679				4.1	0.1666	0.1477	0.1477	0.18	0.1833	0.1866				4.1	2.4351	2.4386	2.4386	2.4446	2.4382	2.4479				4.1	239.362	238.846	238.846	240.546	235.04	236.267				4.1	8	8	8	7	13	6
4.11	0.1625	0.1346	0.1346	0.1554	0.1445	0.1723				4.11	0.1751	0.1474	0.1474	0.1821	0.1862	0.1903				4.11	2.435	2.4346	2.4346	2.4417	2.4436	2.4478				4.11	237.697	239.122	239.122	240.009	239.137	240.347				4.11	9	9	9	6	10	5
4.12	0.1579	0.1443	0.1443	0.1549	0.1526	0.166				4.12	0.1686	0.1546	0.1546	0.1822	0.18435	0.1865				4.12	2.4295	2.4387	2.4387	2.4417	2.4466	2.4388				4.12	235.887	238.16	238.16	240.033	236.728	237.81				4.12	9	10	10	7	10	5
4.13	0.1575	0.143	0.143	0.152	0.1481	0.1605				4.13	0.1691	0.1552	0.1552	0.1825	0.1825	0.1825				4.13	2.4304	2.4453	2.4453	2.4418	2.44	2.4376				4.13	238.904	238.696	238.696	244.625	235.811	238.71				4.13	6	10	10	7	10	5
4.14	0.1541	0.1422	0.1422	0.1493	0.1448	0.1668				4.14	0.1704	0.1549	0.1549	0.1784	0.18295	0.1875				4.14	2.4326	2.4441	2.4441	2.4351	2.4345	2.4391				4.14	239.445	235.569	235.569	239.966	234.233	239.066				4.14	7	9	9	6	12	2
4.15	0.1599	0.1438	0.1438	0.1555	0.1608	0.1679				4.15	0.1767	0.1572	0.1572	0.1876	0.1887	0.1898				4.15	2.4301	2.4419	2.4419	2.4438	2.4303	2.4451				4.15	239.599	239.849	239.849	239.908	236.217	241.095				4.15	8	10	10	6	11	2
4.16	0.1586	0.147	0.147	0.1597	0.1558	0.1606				4.16	0.1726	0.1587	0.1587	0.189	0.18595	0.1829				4.16	2.4257	2.448	2.448	2.4384	2.4438	2.4411				4.16	237.652	238.006	238.006	237.117	235.03	240.356				4.16	8	9	9	7	6	4
4.17	0.1625	0.1446	0.1446	0.1603	0.1539	0.1681				4.17	0.1742	0.1576	0.1576	0.1889	0.18915	0.1894				4.17	2.4394	2.4421	2.4421	2.4416	2.4457	2.4381				4.17	241.576	241.802	241.802	237.956	237.629	237.404				4.17	9	9	9	6	11	5
4.18	0.1654	0.1452	0.1452	0.156	0.1518	0.1672				4.18	0.1782	0.1574	0.1574	0.1845	0.1877	0.1909				4.18	2.4249	2.4345	2.4345	2.4388	2.4431	2.44				4.18	239.065	239.152	239.152	236.368	235.56	243.926				4.18	7	10	10	7	11	5
4.19	0.1548	0.1405	0.1405	0.163	0.1497	0.1749				4.19	0.1677	0.1534	0.1534	0.1893	0.1938	0.1983				4.19	2.4292	2.4315	2.4315	2.4483	2.4387	2.4421				4.19	237.015	236.389	236.389	237.072	233.18	242.131				4.19	9	10	10	6	11	4
4.2	0.1529	0.1399	0.1399	0.1562	0.1468	0.1572				4.2	0.1654	0.1539	0.1539	0.1814	0.182	0.1826				4.2	2.4316	2.4248	2.4248	2.438	2.4377	2.4353				4.2	237.288	240.015	240.015	237.308	234.181	240.546				4.2	9	10	10	7	11	5
4.21	0.153	0.1375	0.1375	0.1537	0.1543	0.16				4.21	0.1691	0.1495	0.1495	0.182	0.18315	0.1843				4.21	2.4293	2.4389	2.4389	2.439	2.4495	2.4422				4.21	238.281	239.044	239.044	236.907	238.946	241.766				4.21	8	8	8	6	11	5
4.22	0.15	0.1373	0.1373	0.1463	0.149	0.1511				4.22	0.1659	0.151	0.151	0.1759	0.17705	0.1782				4.22	2.4323	2.4358	2.4358	2.435	2.4426	2.4291				4.22	237.069	237.868	237.868	237.554	236.607	239.476				4.22	9	9	9	7	9	4
4.23	0.1458	0.1368	0.1368	0.1508	0.158	0.1482				4.23	0.1601	0.1497	0.1497	0.1796	0.17845	0.1773				4.23	2.4352	2.4274	2.4274	2.4363	2.45	2.4332				4.23	236.152	238.382	238.382	239.555	236.85	239.875				4.23	7	7	7	6	12	5
4.24	0.1487	0.1466	0.1466	0.148	0.1555	0.1548				4.24	0.1608	0.1594	0.1594	0.1748	0.1804	0.186				4.24	2.4323	2.4389	2.4389	2.4297	2.4456	2.4331				4.24	234.85	239.977	239.977	236.661	238.464	238.383				4.24	9	8	8	5	10	4
4.25	0.1472	0.1498	0.1498	0.1414	0.16	0.1459				4.25	0.1595	0.1604	0.1604	0.1703	0.1733	0.1763				4.25	2.4284	2.4434	2.4434	2.4256	2.4483	2.4325				4.25	238.99	237.875	237.875	234.395	237.994	240.337				4.25	9	7	7	7	10	6
4.26	0.154	0.1388	0.1388	0.1375	0.1543	0.1546				4.26	0.1659	0.1504	0.1504	0.1675	0.177	0.1865				4.26	2.437	2.4319	2.4319	2.4269	2.4411	2.4341				4.26	239.051	239.294	239.294	239.246	237.405	239.265				4.26	8	8	8	7	10	4
4.27	0.155	0.1401	0.1401	0.147	0.1591	0.1555				4.27	0.1684	0.1506	0.1506	0.1767	0.1809	0.1851				4.27	2.4376	2.4351	2.4351	2.4329	2.4502	2.4265				4.27	238.825	240.117	240.117	235.444	235.136	237.333				4.27	9	8	8	8	8	4
4.28	0.1464	0.1398	0.1398	0.1445	0.1467	0.1579				4.28	0.158	0.1526	0.1526	0.1721	0.17825	0.1844				4.28	2.4368	2.4311	2.4311	2.4341	2.4397	2.4359				4.28	235.005	238.251	238.251	238.821	237.025	238.706				4.28	9	10	10	7	11	5
4.29	0.1423	0.1427	0.1427	0.1396	0.1467	0.1551				4.29	0.1545	0.1547	0.1547	0.1699	0.17695	0.184				4.29	2.4332	2.4395	2.4395	2.4342	2.4386	2.4317				4.29	237.246	239.468	239.468	237.803	236.305	240.246				4.29	7	8	8	7	12	5
4.3	0.1459	0.146	0.146	0.142	0.1527	0.1582				4.3	0.1593	0.1575	0.1575	0.1728	0.17745	0.1821				4.3	2.4336	2.4405	2.4405	2.4363	2.4454	2.4408				4.3	238.874	240.808	240.808	235.855	235.14	242.51				4.3	10	8	8	6	9	5
4.31	0.1435	0.1435	0.1435	0.1493	0.1479	0.1571				4.31	0.1562	0.1561	0.1561	0.1749	0.1792	0.1835				4.31	2.4282	2.4431	2.4431	2.4355	2.4395	2.4334				4.31	236.04	239.476	239.476	237.86	232.865	240.228				4.31	8	12	12	5	10	5
4.32	0.1417	0.1458	0.1458	0.1433	0.154	0.1552				4.32	0.1541	0.1591	0.1591	0.1706	0.17685	0.1831				4.32	2.4305	2.4373	2.4373	2.4412	2.4472	2.4339				4.32	236.013	237.015	237.015	236.938	238.776	239.022				4.32	7	9	9	6	10	4
4.33	0.1437	0.1378	0.1378	0.1457	0.1557	0.164				4.33	0.1553	0.1493	0.1493	0.1728	0.18055	0.1883				4.33	2.429	2.4376	2.4376	2.438	2.4357	2.4332				4.33	240.555	236.434	236.434	239.853	236.504	242.47				4.33	7	11	11	6	12	5
4.34	0.1507	0.1407	0.1407	0.1476	0.1532	0.1596				4.34	0.1615	0.154	0.154	0.1757	0.1807	0.1857				4.34	2.4332	2.438	2.438	2.4365	2.4362	2.4368				4.34	240.102	239.466	239.466	240.533	232.366	240.975				4.34	8	11	11	4	9	3
4.35	0.1486	0.1342	0.1342	0.1464	0.1618	0.165				4.35	0.1596	0.1476	0.1476	0.1713	0.1802	0.1891				4.35	2.4301	2.4265	2.4265	2.4308	2.445	2.4462				4.35	238.281	235.708	235.708	237.142	240.213	241.561				4.35	7	9	9	5	12	4
4.36	0.1472	0.1387	0.1387	0.1398	0.1538	0.1596				4.36	0.1591	0.151	0.151	0.1677	0.17515	0.1826				4.36	2.4308	2.4338	2.4338	2.4322	2.4389	2.4331				4.36	236.222	237.569	237.569	236.368	235.765	238.835				4.36	6	11	11	4	9	5
4.37	0.1408	0.1354	0.1354	0.1495	0.1536	0.161				4.37	0.1543	0.15	0.15	0.1737	0.1785	0.1833				4.37	2.4335	2.4354	2.4354	2.4355	2.4354	2.4413				4.37	234.246	236.305	236.305	237.99	237.626	240.363				4.37	7	9	9	6	9	4
4.38	0.1494	0.1376	0.1376	0.153	0.1614	0.1605				4.38	0.1611	0.1504	0.1504	0.1767	0.17945	0.1822				4.38	2.4345	2.4365	2.4365	2.4407	2.4448	2.4391				4.38	238.194	238.201	238.201	240.687	234.933	238.684				4.38	6	9	9	6	11	4
4.39	0.1478	0.1468	0.1468	0.1516	0.1509	0.1595				4.39	0.16	0.1592	0.1592	0.1746	0.1767	0.1788				4.39	2.426	2.4422	2.4422	2.4419	2.4292	2.4345				4.39	235.925	239.75	239.75	238.2	235.287	240.523				4.39	5	9	9	6	11	4
4.4	0.1465	0.1429	0.1429	0.1499	0.1521	0.1648				4.4	0.1575	0.1561	0.1561	0.1756	0.1815	0.1874				4.4	2.4336	2.4368	2.4368	2.4385	2.4349	2.4367				4.4	237.349	237.132	237.132	233.701	234.742	238.407				4.4	6	9	9	6	9	4
4.41	0.1462	0.1456	0.1456	0.1451	0.154	0.1498				4.41	0.1559	0.1596	0.1596	0.1724	0.1736	0.1748				4.41	2.4283	2.4459	2.4459	2.4342	2.4364	2.4356				4.41	234.034	239.203	239.203	235.147	235.145	238.469				4.41	7	10	10	5	14	4
4.42	0.1463	0.1378	0.1378	0.1415	0.1579	0.1421				4.42	0.1556	0.1516	0.1516	0.1706	0.169	0.1674				4.42	2.4333	2.4399	2.4399	2.4315	2.439	2.4285				4.42	235.953	239.791	239.791	238.351	233.387	239.282				4.42	7	9	9	5	13	4
4.43	0.1498	0.1398	0.1412	0.1408	0.1647	0.1542				4.43	0.1602	0.154	0.1534	0.1702	0.1743	0.1784				4.43	2.4271	2.4395	2.4438	2.432	2.4438	2.4332				4.43	239.157	234.602	237.324	235.974	236.601	239.658				4.43	7	9	9	6	12	4
4.44	0.1509	0.1476	0.147	0.1368	0.156	0.1546				4.44	0.1603	0.1601	0.1587	0.1665	0.17335	0.1802				4.44	2.4249	2.4393	2.4431	2.4338	2.4403	2.4223				4.44	240.821	234.599	239.961	237.912	234.611	238.484				4.44	7	7	11	6	8	6
4.45	0.1493	0.1489	0.139	0.1565	0.1596	0.1619				4.45	0.1586	0.1618	0.1506	0.1822	0.1848	0.1874				4.45	2.4276	2.4387	2.445	2.4462	2.4424	2.4281				4.45	238.67	238.9	238.427	235.238	235.69	238.41				4.45	7	8	9	5	11	5
4.46	0.1503	0.1475	0.1445	0.1426	0.1571	0.1678				4.46	0.1582	0.1598	0.1581	0.175	0.18225	0.1895				4.46	2.4257	2.4416	2.4455	2.4326	2.4412	2.4329				4.46	237.092	238.6	242.277	232.076	238.773	240.071				4.46	8	8	9	5	12	4
4.47	0.1444	0.1464	0.1417	0.1414	0.1544	0.1636				4.47	0.1543	0.1585	0.1567	0.1737	0.18035	0.187				4.47	2.4251	2.4408	2.4409	2.4294	2.4432	2.4308				4.47	236.509	237.975	237.882	233.632	234.18	238.789				4.47	7	7	8	6	11	4
4.48	0.1422	0.1405	0.1439	0.1337	0.1549	0.1629				4.48	0.1504	0.155	0.1559	0.1666	0.1758	0.185				4.48	2.4293	2.4424	2.4471	2.4367	2.446	2.4344				4.48	238	237.407	241.7	235.207	237.412	235.04				4.48	7	8	9	4	10	5
4.49	0.1517	0.1409	0.1386	0.1444	0.1457	0.1604				4.49	0.1605	0.1539	0.1519	0.1751	0.18	0.1849				4.49	2.4366	2.4361	2.4423	2.4415	2.4355	2.4354				4.49	237.794	236.932	240.277	235.671	235.907	240.38				4.49	6	8	9	5	11	5
4.5	0.1587	0.1486	0.1367	0.1409	0.1526	0.1607				4.5	0.1643	0.16	0.1493	0.1775	0.17985	0.1822				4.5	2.4378	2.4363	2.4384	2.4286	2.435	2.4324				4.5	238.264	235.923	238.067	235.692	237.216	240.158				4.5	8	11	7	3	10	5
4.51	0.1553	0.1357	0.1495	0.1493	0.1477	0.1603				4.51	0.1632	0.1503	0.1607	0.1796	0.18045	0.1813				4.51	2.4344	2.4297	2.4433	2.4316	2.4379	2.4288				4.51	238.815	238.337	239.241	234.878	236.84	240.761				4.51	10	10	11	3	9	5
4.52	0.153	0.1404	0.1472	0.1481	0.1419	0.1608				4.52	0.1601	0.1543	0.159	0.1778	0.18065	0.1835				4.52	2.4297	2.4358	2.4368	2.4358	2.4285	2.4307				4.52	238.888	239.629	238.93	235.624	236.848	239.767				4.52	8	11	6	5	6	4
4.53	0.1454	0.1424	0.1488	0.1518	0.1409	0.1648				4.53	0.1538	0.1561	0.1608	0.1799	0.18265	0.1854				4.53	2.4334	2.4391	2.4371	2.4411	2.4275	2.4373				4.53	240.253	237.399	238.087	235.999	236.166	242.102				4.53	8	10	8	5	9	5
4.54	0.1428	0.1416	0.1484	0.1473	0.148	0.1696				4.54	0.1519	0.1576	0.1609	0.1765	0.1827	0.1889				4.54	2.4324	2.4358	2.4446	2.4415	2.4385	2.443				4.54	235.449	238.565	237.457	238.19	241.254	239.853				4.54	7	10	7	4	11	6
4.55	0.144	0.1346	0.1459	0.1407	0.1464	0.1666				4.55	0.1531	0.149	0.1586	0.1749	0.17875	0.1826				4.55	2.4325	2.4292	2.4396	2.4394	2.4355	2.4385				4.55	238.916	235.193	236.574	234.015	237	240.633				4.55	7	6	7	4	10	4
4.56	0.1372	0.1415	0.1373	0.1453	0.1477	0.1646				4.56	0.1495	0.1555	0.1503	0.181	0.18145	0.1819				4.56	2.4263	2.438	2.4384	2.4376	2.4342	2.4324				4.56	236.875	238.66	236.666	237.798	235.775	238.532				4.56	7	8	9	6	9	5
4.57	0.1347	0.1405	0.1362	0.1573	0.1541	0.1509				4.57	0.148	0.1537	0.1492	0.185	0.17725	0.1695				4.57	2.4258	2.4349	2.4383	2.4443	2.4386	2.4232				4.57	234.931	238.255	240.117	237.948	238.5	238.011				4.57	10	9	8	6	10	5
4.58	0.1408	0.1391	0.1382	0.1467	0.1548	0.1468				4.58	0.1541	0.1527	0.1522	0.1789	0.17165	0.1644				4.58	2.4218	2.4406	2.4379	2.4377	2.4433	2.4291				4.58	237.659	239.196	239.708	236.713	240.559	240.798				4.58	9	9	8	6	10	6
4.59	0.1404	0.1472	0.136	0.1436	0.1511	0.1574				4.59	0.1529	0.1622	0.1514	0.1783	0.1752	0.1721				4.59	2.4271	2.4397	2.4337	2.4353	2.4301	2.4362				4.59	238.893	239.114	236.484	237.259	238.879	238.735				4.59	8	9	7	3	11	6
4.6	0.1351	0.148	0.1472	0.1444	0.1489	0.1558				4.6	0.1473	0.1611	0.1613	0.1781	0.17425	0.1704				4.6	2.4313	2.4447	2.4455	2.4301	2.4353	2.4335				4.6	238.251	240.207	236.838	235.159	236.961	236.751				4.6	8	11	7	5	11	6
4.61	0.1406	0.1522	0.1459	0.1442	0.1502	0.1563				4.61	0.1521	0.1644	0.1585	0.1781	0.1759	0.1737				4.61	2.4267	2.4408	2.4388	2.432	2.4354	2.4354				4.61	236.83	238.708	238.856	236.074	241.496	240.725				4.61	7	9	9	4	9	6
4.62	0.1449	0.158	0.1456	0.144	0.1488	0.155				4.62	0.1559	0.1726	0.1564	0.1799	0.1748	0.1697				4.62	2.4321	2.445	2.442	2.4331	2.4321	2.4401				4.62	237.267	239.206	241.615	237.212	236.779	242.013				4.62	10	7	10	4	11	5
4.63	0.1352	0.1569	0.1397	0.1566	0.1611	0.1644				4.63	0.1483	0.1684	0.1542	0.1869	0.18435	0.1818				4.63	2.4193	2.4506	2.4432	2.4369	2.4418	2.4394				4.63	234.946	240.268	241.165	237.619	236.455	240.947				4.63	11	7	10	5	12	6
4.64	0.1507	0.1479	0.1387	0.1519	0.1537	0.1635				4.64	0.1607	0.1626	0.1518	0.1866	0.18415	0.1817				4.64	2.4389	2.44	2.4322	2.4482	2.4434	2.4404				4.64	237.726	237.714	235.319	238.181	240.34	241.565				4.64	8	8	8	5	10	5
4.65	0.1441	0.1494	0.1345	0.151	0.1616	0.1648				4.65	0.1526	0.1642	0.1494	0.1867	0.18305	0.1794				4.65	2.4236	2.4378	2.4362	2.4402	2.4433	2.4405				4.65	236.319	238.536	241.828	235.236	241.782	242.062				4.65	10	8	7	6	11	6
4.66	0.1415	0.1537	0.1425	0.156	0.1592	0.1561				4.66	0.1539	0.167	0.1583	0.1912	0.183	0.1748				4.66	2.4329	2.4447	2.4343	2.4416	2.4414	2.4365				4.66	235.283	240.496	241.69	239.157	237.83	239.939				4.66	10	10	8	5	10	7
4.67	0.1509	0.1544	0.1365	0.1541	0.1494	0.1568				4.67	0.1624	0.1695	0.1502	0.1897	0.18305	0.1764				4.67	2.4321	2.4455	2.4297	2.4479	2.4378	2.4401				4.67	238.051	240.827	239.832	239.86	236.374	240.472				4.67	7	9	9	5	11	3
4.68	0.1447	0.1529	0.1435	0.1604	0.1529	0.1564				4.68	0.154	0.1662	0.1565	0.1943	0.18455	0.1748				4.68	2.4341	2.4479	2.4328	2.4447	2.439	2.4357				4.68	237.174	239.533	238.911	237.086	238.748	240.238				4.68	8	10	8	6	13	5
4.69	0.1459	0.1476	0.1514	0.1524	0.1451	0.1628				4.69	0.1583	0.1601	0.1634	0.1883	0.18525	0.1822				4.69	2.4323	2.4459	2.4418	2.4448	2.4359	2.4452				4.69	237.779	241.506	239.533	238.247	236.547	241.412				4.69	9	11	11	5	12	5
4.7	0.1539	0.153	0.1458	0.1558	0.1533	0.1509				4.7	0.1626	0.1662	0.1592	0.1892	0.1816	0.174				4.7	2.4397	2.4391	2.4326	2.4466	2.4354	2.4334				4.7	240.079	238.036	237.837	235.604	233.703	238.677				4.7	8	11	8	5	11	7
4.71	0.1565	0.1565	0.1542	0.1596	0.1587	0.164				4.71	0.166	0.1686	0.1674	0.1915	0.1888	0.1861				4.71	2.4355	2.4357	2.4389	2.4552	2.4401	2.4396				4.71	238.082	240.489	241.801	237.518	230.868	239.574				4.71	7	11	7	5	12	6
4.72	0.1597	0.1576	0.1449	0.1626	0.1533	0.1615				4.72	0.1681	0.1711	0.1584	0.193	0.19015	0.1873				4.72	2.4354	2.4425	2.4351	2.4503	2.435	2.4422				4.72	239.319	238.54	240.682	239.838	233.075	241.051				4.72	11	11	10	4	13	5
4.73	0.1595	0.1521	0.1392	0.1545	0.1536	0.1565				4.73	0.1678	0.1656	0.1516	0.1868	0.18565	0.1845				4.73	2.4317	2.4373	2.4335	2.4451	2.4363	2.4337				4.73	236.76	235.979	239.909	239.355	234.37	238.395				4.73	10	9	7	6	11	4
4.74	0.1562	0.1498	0.1454	0.1694	0.1642	0.1554				4.74	0.1645	0.1632	0.1604	0.1977	0.19075	0.1838				4.74	2.4359	2.4451	2.4348	2.4488	2.4459	2.4347				4.74	238.285	239.923	239.308	237.413	236.544	241.459				4.74	9	9	8	6	11	5
4.75	0.1579	0.1528	0.1485	0.1656	0.1561	0.1536				4.75	0.1672	0.1673	0.1615	0.1947	0.18695	0.1792				4.75	2.4322	2.4383	2.4259	2.4427	2.4333	2.4366				4.75	236.312	238.249	239.414	236.151	234.653	240.247				4.75	8	9	8	5	11	4
4.76	0.1596	0.1645	0.1448	0.1586	0.155	0.1465				4.76	0.1691	0.1777	0.1573	0.1885	0.17825	0.168				4.76	2.431	2.452	2.436	2.4381	2.438	2.4275				4.76	236.807	240.61	239.223	233.398	237.452	238.199				4.76	9	9	5	4	9	5
4.77	0.1589	0.1675	0.1526	0.165	0.1588	0.1542				4.77	0.1664	0.1798	0.1647	0.1955	0.1861	0.1767				4.77	2.4332	2.4499	2.4354	2.4497	2.4411	2.4319				4.77	237.362	238.35	237.711	235.084	236.051	243.041				4.77	8	9	7	4	9	6
4.78	0.1611	0.1544	0.1456	0.1574	0.1511	0.1577				4.78	0.1694	0.1697	0.1574	0.1901	0.1858	0.1815				4.78	2.433	2.4469	2.4366	2.4426	2.4347	2.4361				4.78	236.952	236.443	238.653	238.223	236.058	240.747				4.78	8	10	6	4	12	6
4.79	0.1507	0.1603	0.1433	0.1588	0.1607	0.157				4.79	0.1606	0.1714	0.1566	0.1886	0.1852	0.1818				4.79	2.4194	2.4481	2.4325	2.45	2.4335	2.429				4.79	235.698	238.016	239.422	238.41	234.156	237.963				4.79	6	8	6	4	9	6
4.8	0.1643	0.1576	0.1504	0.1485	0.1551	0.1525				4.8	0.1727	0.1695	0.163	0.1782	0.17685	0.1755				4.8	2.4392	2.4387	2.4443	2.4395	2.4329	2.424				4.8	237.368	238.919	239.154	237.145	236.586	240.309				4.8	8	7	8	5	11	7
4.81	0.1533	0.1595	0.1565	0.1482	0.1653	0.1568				4.81	0.1619	0.1731	0.1689	0.1796	0.17895	0.1783				4.81	2.4288	2.4346	2.4391	2.437	2.4383	2.4264				4.81	236.351	238.245	238.791	238.612	233.86	241.609				4.81	11	7	6	5	10	6
4.82	0.1573	0.1514	0.1408	0.1585	0.1614	0.1607				4.82	0.1663	0.1635	0.1538	0.1846	0.18345	0.1823				4.82	2.4414	2.438	2.4354	2.4442	2.4362	2.4279				4.82	239.391	236.555	238.693	236.956	237.866	234.246				4.82	11	7	5	4	8	5
4.83	0.1575	0.1479	0.1458	0.1536	0.1616	0.1609				4.83	0.1679	0.1602	0.1578	0.1852	0.18365	0.1821				4.83	2.4338	2.4343	2.4373	2.442	2.4376	2.4367				4.83	239.077	237.483	238.549	239.053	233.838	241.703				4.83	12	8	7	5	12	5
4.84	0.154	0.1514	0.1474	0.1496	0.1568	0.1589				4.84	0.1616	0.162	0.1615	0.1764	0.18025	0.1841				4.84	2.4361	2.4339	2.4278	2.434	2.4366	2.4357				4.84	238.747	238.111	237.641	238.803	235.302	239.143				4.84	11	9	6	3	10	5
4.85	0.1587	0.1549	0.1454	0.1636	0.1552	0.1605				4.85	0.1663	0.166	0.1579	0.1918	0.18715	0.1825				4.85	2.4267	2.4362	2.4319	2.4501	2.4408	2.4398				4.85	237.44	237.196	237.963	238.911	233.655	239.783				4.85	10	7	9	5	11	4
4.86	0.1562	0.1512	0.1471	0.1518	0.154	0.1579				4.86	0.1646	0.1627	0.1575	0.1872	0.1833	0.1794				4.86	2.4338	2.4388	2.4299	2.4451	2.4375	2.4398				4.86	240.488	235.842	239.465	240.88	238.089	236.355				4.86	10	9	7	4	10	6
4.87	0.1443	0.1512	0.1563	0.1579	0.1585	0.153				4.87	0.1526	0.1626	0.1687	0.1903	0.18275	0.1752				4.87	2.4268	2.4425	2.4347	2.4443	2.4437	2.4361				4.87	235.918	235.206	241.735	237.288	235.65	238.124				4.87	11	9	5	4	12	3
4.88	0.1502	0.148	0.1445	0.1512	0.1558	0.1508				4.88	0.1593	0.1593	0.1564	0.1858	0.17915	0.1725				4.88	2.4235	2.4411	2.432	2.4465	2.4356	2.4335				4.88	236.08	239.441	241.632	236.491	232.302	239.994				4.88	10	9	7	4	12	4
4.89	0.1525	0.1461	0.1428	0.1521	0.153	0.1481				4.89	0.1597	0.1568	0.1551	0.189	0.1793	0.1696				4.89	2.4289	2.4352	2.4392	2.4507	2.4309	2.4287				4.89	238.968	236.407	242.245	240.257	235.274	242.973				4.89	10	6	6	3	12	2
4.9	0.1566	0.1492	0.1446	0.1513	0.1547	0.1494				4.9	0.1631	0.1596	0.1559	0.1884	0.18075	0.1731				4.9	2.4337	2.4415	2.4405	2.4444	2.4396	2.4284				4.9	236.966	239.091	241.129	238.48	235.775	239.968				4.9	9	8	5	5	9	4
4.91	0.1618	0.1467	0.1368	0.1526	0.1531	0.1503				4.91	0.1684	0.1566	0.1496	0.1882	0.1803	0.1724				4.91	2.4268	2.437	2.4397	2.4497	2.431	2.4368				4.91	240.857	238.209	240.904	237.685	233.663	239.701				4.91	7	9	6	4	11	5
4.92	0.1503	0.1498	0.1389	0.1511	0.1537	0.1473				4.92	0.1586	0.1603	0.1508	0.1883	0.1796	0.1709				4.92	2.4256	2.4401	2.4379	2.4412	2.4361	2.4355				4.92	236.377	240.845	239.155	240.242	236.22	240.953				4.92	8	10	6	5	9	4
4.93	0.148	0.151	0.1313	0.1486	0.157	0.1589				4.93	0.1577	0.1616	0.146	0.1841	0.1797	0.1753				4.93	2.4306	2.4357	2.4319	2.4407	2.429	2.4388				4.93	238.64	237.619	240.402	236.653	236.832	239.392				4.93	8	10	6	4	10	3
4.94	0.1505	0.1566	0.1362	0.1502	0.1529	0.1532				4.94	0.1596	0.1658	0.1485	0.1896	0.1831	0.1766				4.94	2.4257	2.441	2.4411	2.4471	2.4294	2.4327				4.94	239.19	239.48	240.191	239.761	235.407	239.275				4.94	9	11	5	6	14	3
4.95	0.1481	0.1558	0.1381	0.1552	0.152	0.147				4.95	0.1589	0.1657	0.1506	0.1921	0.18005	0.168				4.95	2.4345	2.4458	2.4417	2.4495	2.434	2.4299				4.95	237.735	238.48	239.89	238.419	236.389	238.834				4.95	11	11	8	4	9	4
4.96	0.1444	0.1643	0.1403	0.1479	0.1553	0.1524				4.96	0.1541	0.1749	0.1517	0.1888	0.1803	0.1718				4.96	2.4344	2.4537	2.4373	2.4419	2.4347	2.4291				4.96	238.403	242.602	242.564	238.782	235.879	238.94				4.96	12	9	6	4	10	4
4.97	0.147	0.1533	0.1338	0.1489	0.1603	0.1478				4.97	0.1569	0.1637	0.1464	0.187	0.1773	0.1676				4.97	2.433	2.4462	2.4371	2.4434	2.4351	2.4305				4.97	237.274	242.181	239.111	237.098	236.534	241.491				4.97	11	10	7	3	13	3
4.98	0.1511	0.1525	0.1394	0.1512	0.1618	0.1531				4.98	0.1605	0.1619	0.1502	0.1847	0.1793	0.1739				4.98	2.4338	2.4452	2.4384	2.4458	2.4342	2.4271				4.98	235.624	236.834	240.209	234.346	235.315	238.131				4.98	9	12	3	5	12	4
4.99	0.1625	0.1522	0.1456	0.1591	0.1603	0.1544				4.99	0.1722	0.1617	0.1566	0.1874	0.1814	0.1754				4.99	2.4409	2.4401	2.443	2.4525	2.4312	2.4294				4.99	239.407	236.536	246.01	240.634	238.115	240.108				4.99	7	10	6	5	11	4
5	0.158	0.1506	0.1488	0.1586	0.1557	0.149				5	0.1673	0.1615	0.1617	0.1865	0.1796	0.1727				5	2.4337	2.4349	2.438	2.4497	2.4295	2.4258				5	239.427	238.852	242.558	241.623	235.163	237.421				5	9	10	7	6	7	4
5.01	0.1546	0.1518	0.141	0.1537	0.1552	0.1597				5.01	0.1629	0.1621	0.1526	0.1845	0.1831	0.1817				5.01	2.4331	2.4489	2.4367	2.4432	2.4292	2.4318				5.01	235.16	240.754	243.405	237.122	235.421	239.241				5.01	10	11	4	6	8	4
5.02	0.1539	0.1489	0.1533	0.1594	0.1535	0.1543				5.02	0.1633	0.16	0.1657	0.1903	0.18335	0.1764				5.02	2.4257	2.4443	2.4421	2.4484	2.4351	2.4278				5.02	235.632	240.452	240.754	237.996	235.775	235.383				5.02	12	9	6	5	8	4
5.03	0.1614	0.1521	0.1465	0.1633	0.146	0.1538				5.03	0.1697	0.1625	0.1588	0.1918	0.18355	0.1753				5.03	2.4339	2.4426	2.4358	2.453	2.4276	2.4313				5.03	238.592	239.438	240.289	240.167	235.303	239.182				5.03	8	9	5	4	10	4
5.04	0.1613	0.1537	0.1499	0.1566	0.1525	0.1651				5.04	0.1724	0.1651	0.1624	0.1859	0.18505	0.1842				5.04	2.4383	2.4464	2.448	2.4394	2.4333	2.4366				5.04	238.348	236.974	243.083	238.435	232.181	239.74				5.04	8	10	5	6	12	3
5.05	0.1565	0.1491	0.1492	0.1543	0.1484	0.1515				5.05	0.1671	0.1602	0.1611	0.1837	0.17845	0.1732				5.05	2.4336	2.4342	2.4478	2.4389	2.4256	2.4328				5.05	239.031	236.042	243.185	234.461	238.009	237.713				5.05	10	10	7	5	11	4
5.06	0.1618	0.1547	0.1578	0.1549	0.1474	0.1499				5.06	0.1699	0.1654	0.169	0.1819	0.1758	0.1697				5.06	2.4349	2.4422	2.4512	2.4399	2.4286	2.4319				5.06	239.148	236.35	242.073	236.518	234.996	237.326				5.06	10	9	4	5	11	3
5.07	0.1654	0.1517	0.1491	0.1574	0.1449	0.1513				5.07	0.1741	0.1626	0.1618	0.1866	0.1797	0.1728				5.07	2.4333	2.437	2.4434	2.4405	2.4244	2.4316				5.07	237.174	240.404	242.546	236.499	235.447	238.102				5.07	11	9	7	5	10	3
5.08	0.1598	0.1545	0.1619	0.1543	0.1561	0.1628				5.08	0.1684	0.1652	0.1755	0.1822	0.1847	0.1872				5.08	2.4353	2.4405	2.4382	2.4394	2.4322	2.4302				5.08	241.622	243.266	240.421	235.834	234.321	237.031				5.08	7	10	6	5	10	4
5.09	0.1688	0.1557	0.1509	0.1519	0.158	0.1565				5.09	0.1782	0.1671	0.1617	0.1789	0.17875	0.1786				5.09	2.4401	2.4455	2.441	2.4462	2.4346	2.4282				5.09	241.231	239.356	243.063	240.972	235.184	238.998				5.09	11	12	6	5	10	4
5.1	0.1619	0.1597	0.1524	0.1506	0.1575	0.1513				5.1	0.1731	0.1709	0.1634	0.1802	0.1755	0.1708				5.1	2.441	2.4408	2.4363	2.4399	2.4328	2.4328				5.1	237.208	236.857	244.01	239.913	234.831	237.171				5.1	11	8	7	4	8	4
5.11	0.1578	0.16	0.1496	0.1476	0.1559	0.1476				5.11	0.1665	0.1719	0.1592	0.174	0.17005	0.1661				5.11	2.442	2.4428	2.4452	2.4372	2.4363	2.4348				5.11	239.444	236.491	243.368	237.336	235.721	236.37				5.11	10	9	7	5	10	5
5.12	0.1708	0.156	0.1413	0.1491	0.144	0.1456				5.12	0.1838	0.1693	0.1536	0.1782	0.17205	0.1659				5.12	2.4425	2.4393	2.4364	2.4396	2.4365	2.4316				5.12	238.83	239.801	238.883	241.226	236.137	238.44				5.12	11	9	5	4	10	4
5.13	0.1744	0.1631	0.1434	0.1516	0.1532	0.1561				5.13	0.1844	0.1757	0.1528	0.1794	0.17725	0.1751				5.13	2.4398	2.4417	2.4403	2.4377	2.43	2.4389				5.13	242.302	242.786	240.653	239.278	234.945	238.477				5.13	10	10	6	5	7	4
5.14	0.1732	0.1559	0.1435	0.1564	0.1517	0.15				5.14	0.184	0.1705	0.1569	0.1807	0.1753	0.1699				5.14	2.431	2.4339	2.4353	2.4405	2.429	2.4336				5.14	238.912	240.392	240.374	237.454	233.126	235.374				5.14	9	11	6	6	10	4
5.15	0.1686	0.1598	0.1496	0.1555	0.1589	0.1547				5.15	0.1786	0.1742	0.1603	0.1826	0.18045	0.1783				5.15	2.436	2.4337	2.4367	2.4462	2.4334	2.4328				5.15	241.118	237.346	240.701	239.758	233.44	238.298				5.15	11	12	5	5	10	3
5.16	0.1602	0.1659	0.1481	0.1541	0.1672	0.1583				5.16	0.1719	0.1801	0.159	0.1812	0.1815	0.1818				5.16	2.4318	2.4384	2.4311	2.435	2.4387	2.4346				5.16	240.116	241.245	241.947	236.349	235.446	242.092				5.16	9	11	6	4	9	4
5.17	0.1614	0.1598	0.1455	0.1571	0.1577	0.1583				5.17	0.1717	0.1746	0.1548	0.1807	0.18115	0.1816				5.17	2.4303	2.4382	2.4337	2.4403	2.4324	2.4352				5.17	237.324	237.454	239.093	234.038	236.272	242.338				5.17	9	9	6	4	8	4
5.18	0.1533	0.156	0.1456	0.1489	0.1609	0.156				5.18	0.1639	0.1696	0.1562	0.1712	0.17415	0.1771				5.18	2.4361	2.4337	2.438	2.4385	2.4318	2.4384				5.18	241.054	238.278	239.716	238.479	237.057	239.016				5.18	10	9	4	4	10	4
5.19	0.1631	0.158	0.1461	0.1535	0.1548	0.1554				5.19	0.1718	0.1723	0.1592	0.1746	0.17545	0.1763				5.19	2.4354	2.4291	2.4348	2.4373	2.4298	2.4392				5.19	240.382	236.807	236.598	238.83	234.393	240.353				5.19	8	11	6	5	10	3
5.2	0.1522	0.163	0.1663	0.1633	0.1597	0.1541				5.2	0.1617	0.1757	0.1785	0.1808	0.17845	0.1761				5.2	2.4328	2.4381	2.4463	2.437	2.4308	2.4347				5.2	241.08	239.269	239.616	237.534	233.041	237.906				5.2	9	10	8	5	8	2
5.21	0.1514	0.1536	0.1537	0.1562	0.1507	0.159				5.21	0.1615	0.1677	0.1663	0.1742	0.178	0.1818				5.21	2.4314	2.4316	2.44	2.4472	2.4346	2.4424				5.21	240.325	237.222	240.862	237.971	238.546	240.139				5.21	9	9	6	4	9	4
5.22	0.1516	0.1639	0.1578	0.1586	0.151	0.1496				5.22	0.1626	0.1758	0.1707	0.1786	0.179	0.1794				5.22	2.428	2.4301	2.4474	2.4499	2.4376	2.4394				5.22	239.004	239.365	240.369	239.287	235.892	243.812				5.22	10	12	3	4	9	4
5.23	0.1571	0.1612	0.1533	0.1524	0.1515	0.1491				5.23	0.1687	0.1737	0.1646	0.1715	0.1735	0.1755				5.23	2.4316	2.4334	2.4418	2.4449	2.4367	2.4334				5.23	239.586	235.476	241.788	240.572	234.131	240.561				5.23	10	8	5	4	10	3
5.24	0.1546	0.1577	0.1553	0.1481	0.1511	0.1516				5.24	0.1649	0.1709	0.1667	0.1646	0.1721	0.1796				5.24	2.4255	2.427	2.4442	2.4382	2.4263	2.44				5.24	237.271	237.683	239.617	238.405	235.04	238.629				5.24	8	8	6	5	7	4
5.25	0.17	0.165	0.1483	0.1491	0.1546	0.1418				5.25	0.1813	0.18	0.1588	0.1667	0.16875	0.1708				5.25	2.4277	2.4348	2.4364	2.4346	2.4323	2.4353				5.25	237.575	238.988	237.297	237.595	236.509	236.991				5.25	9	9	6	5	11	3
5.26	0.1662	0.1615	0.1506	0.1557	0.1553	0.1462				5.26	0.1747	0.1757	0.1622	0.1786	0.1756	0.1726				5.26	2.4299	2.4404	2.4327	2.4423	2.4338	2.4358				5.26	237.787	237.462	239.531	236.996	232.986	240.733				5.26	9	10	7	5	13	4
5.27	0.1525	0.1518	0.1547	0.1511	0.1605	0.1525				5.27	0.1632	0.1667	0.1643	0.1719	0.175	0.1781				5.27	2.4239	2.4342	2.4346	2.4418	2.4382	2.4401				5.27	235.989	237.202	240.505	239.138	234.693	242.37				5.27	11	9	6	4	11	3
5.28	0.1573	0.1595	0.1588	0.1612	0.1639	0.1547				5.28	0.1689	0.1771	0.1678	0.1815	0.18135	0.1812				5.28	2.4305	2.4432	2.446	2.4424	2.4294	2.4367				5.28	236.33	239.692	240.554	234.121	232.441	244.848				5.28	10	9	6	5	11	4
5.29	0.1595	0.1617	0.1595	0.1672	0.1505	0.1431				5.29	0.1708	0.1782	0.1691	0.1873	0.17965	0.172				5.29	2.4313	2.4398	2.4471	2.4471	2.4251	2.4311				5.29	237.118	238.23	242.82	237.569	232.424	241.842				5.29	10	10	6	5	9	3
5.3	0.1593	0.1587	0.157	0.158	0.1559	0.154				5.3	0.1701	0.1732	0.1692	0.1833	0.1823	0.1813				5.3	2.4277	2.437	2.441	2.434	2.4259	2.4355				5.3	237.58	239.811	242.569	234.751	231.454	238.686				5.3	10	11	7	5	10	3
5.31	0.1659	0.1592	0.1487	0.167	0.1539	0.153				5.31	0.1786	0.1742	0.1598	0.1933	0.1865	0.1797				5.31	2.4385	2.4429	2.4351	2.446	2.4314	2.4283				5.31	239.434	234.321	238.004	241.128	233.147	237.933				5.31	11	10	6	5	10	4
5.32	0.1693	0.1582	0.1473	0.1609	0.1576	0.1516				5.32	0.1791	0.1742	0.1597	0.1904	0.1835	0.1766				5.32	2.4374	2.4354	2.4377	2.4418	2.431	2.4336				5.32	238.764	238.969	240.81	234.376	235.786	239.464				5.32	10	10	6	4	11	3
5.33	0.1613	0.1579	0.152	0.1669	0.1608	0.1586				5.33	0.1731	0.1741	0.1624	0.1925	0.1884	0.1843				5.33	2.4325	2.4377	2.4412	2.4405	2.432	2.4352				5.33	238.701	235.973	241.11	238.304	239.06	240.801				5.33	7	9	8	4	10	3
5.34	0.1664	0.1648	0.1537	0.1622	0.1545	0.1595				5.34	0.1778	0.1797	0.1647	0.1875	0.18605	0.1846				5.34	2.4358	2.444	2.4406	2.4428	2.4234	2.4366				5.34	239.885	241.744	240.291	237.847	237.377	239.497				5.34	10	9	6	3	9	3
5.35	0.1713	0.1662	0.1504	0.1655	0.1559	0.1516				5.35	0.1833	0.179	0.1605	0.1939	0.18515	0.1764				5.35	2.4371	2.435	2.4417	2.4517	2.4361	2.4348				5.35	238.651	236.38	236.38	239.59	235.714	241.673				5.35	9	8	7	6	11	3
5.36	0.1687	0.1516	0.1514	0.1642	0.1503	0.1544				5.36	0.1818	0.1678	0.1639	0.1936	0.18715	0.1807				5.36	2.4347	2.4343	2.4321	2.4482	2.4301	2.4351				5.36	239.034	237.291	239.547	235.189	236.299	241.056				5.36	8	8	6	6	11	2
5.37	0.1668	0.1544	0.1555	0.1624	0.1521	0.1496				5.37	0.181	0.1705	0.1684	0.1924	0.18295	0.1735				5.37	2.4316	2.4418	2.439	2.4466	2.4381	2.4316				5.37	240.302	236.31	237.059	241.032	237.537	240.47				5.37	7	10	4	3	11	5
5.38	0.1716	0.1543	0.1563	0.1655	0.1537	0.1518				5.38	0.1856	0.1695	0.1683	0.1957	0.1857	0.1757				5.38	2.4358	2.4341	2.4345	2.4443	2.4363	2.4313				5.38	236.975	237.419	235.104	237.825	237.341	239.785				5.38	8	9	7	4	11	3
5.39	0.1751	0.153	0.1539	0.1665	0.1547	0.1506				5.39	0.1874	0.1698	0.1641	0.1962	0.18535	0.1745				5.39	2.4429	2.4379	2.4318	2.4491	2.4274	2.4273				5.39	238.903	236.1	240.619	240.737	234.608	239.111				5.39	6	8	6	4	10	5
5.4	0.161	0.1558	0.1556	0.171	0.1604	0.1559				5.4	0.1756	0.1716	0.1666	0.2015	0.1894	0.1773				5.4	2.4377	2.4409	2.4386	2.4441	2.4441	2.4328				5.4	239.752	240.722	239.088	238.019	238.43	239.966				5.4	9	7	6	6	11	4
5.41	0.172	0.1567	0.1566	0.1651	0.1639	0.1633				5.41	0.1842	0.1745	0.1682	0.1969	0.1914	0.1859				5.41	2.4413	2.4345	2.4414	2.4468	2.4328	2.4371				5.41	238.567	241.381	240.046	240.544	237.713	240				5.41	7	7	5	7	13	4
5.42	0.161	0.1556	0.1534	0.1651	0.1591	0.1535				5.42	0.1732	0.1724	0.1666	0.1992	0.18835	0.1775				5.42	2.4368	2.4345	2.4307	2.4466	2.4374	2.4241				5.42	238.001	234.213	237.544	238.473	237.504	236.559				5.42	7	8	4	5	9	3
5.43	0.1574	0.1556	0.1615	0.1562	0.1562	0.1548				5.43	0.1697	0.173	0.1743	0.1882	0.18425	0.1803				5.43	2.4384	2.4371	2.4381	2.445	2.438	2.4309				5.43	235.873	240.377	238.073	238.269	237.192	239.852				5.43	7	9	4	5	8	5
5.44	0.1507	0.1566	0.1582	0.1606	0.1543	0.1454				5.44	0.162	0.1731	0.1717	0.1929	0.18015	0.1674				5.44	2.4341	2.4391	2.4339	2.4482	2.4248	2.4273				5.44	234.441	239.698	238.04	237.444	236.217	241.585				5.44	8	8	8	6	7	4
5.45	0.1553	0.1628	0.1552	0.1584	0.1597	0.1597				5.45	0.1636	0.1815	0.1665	0.1917	0.18735	0.183				5.45	2.4327	2.441	2.438	2.4477	2.4299	2.4303				5.45	240.023	237.755	242.166	238.602	236.352	238.433				5.45	8	8	6	7	8	5
5.46	0.152	0.1631	0.1585	0.1549	0.1537	0.1524				5.46	0.1634	0.1789	0.1699	0.1908	0.1828	0.1748				5.46	2.4365	2.4429	2.4355	2.4475	2.4235	2.423				5.46	238.995	237.964	237.042	240.772	234.018	236.376				5.46	7	9	6	5	9	4
5.47	0.1505	0.1568	0.1671	0.1567	0.1562	0.1526				5.47	0.1616	0.1714	0.1782	0.187	0.1814	0.1758				5.47	2.4343	2.4433	2.4393	2.4426	2.4255	2.4285				5.47	236.649	235.843	242.419	237.763	238.367	239.599				5.47	9	9	7	5	11	4
5.48	0.1567	0.161	0.1592	0.1539	0.153	0.1486				5.48	0.1673	0.1764	0.1725	0.1872	0.17895	0.1707				5.48	2.4374	2.4404	2.4449	2.4375	2.4293	2.4244				5.48	239.324	235.651	241.666	238.853	235.503	240.19				5.48	9	7	6	5	10	3
5.49	0.1529	0.1646	0.1576	0.1499	0.1602	0.1489				5.49	0.1641	0.1816	0.1694	0.1864	0.1775	0.1686				5.49	2.4388	2.4411	2.4359	2.4343	2.4363	2.4294				5.49	242.661	235.817	240.681	236.208	238.496	239.404				5.49	10	8	5	5	8	4
5.5	0.1632	0.1622	0.1473	0.1514	0.1599	0.1568				5.5	0.1744	0.1787	0.1594	0.1857	0.18095	0.1762				5.5	2.4421	2.4433	2.4357	2.4386	2.4371	2.4328				5.5	242.287	238.573	242.429	239.918	235.043	236.938				5.5	9	9	7	5	11	6
5.51	0.1608	0.155	0.1502	0.1612	0.1576	0.163				5.51	0.1718	0.1719	0.1614	0.1948	0.18815	0.1815				5.51	2.4481	2.4379	2.4357	2.4509	2.4326	2.4334				5.51	243.297	237.014	239.384	238.933	237.363	239.17				5.51	9	8	6	3	9	5
5.52	0.1613	0.159	0.1579	0.157	0.1607	0.1547				5.52	0.1737	0.1764	0.1692	0.1889	0.1813	0.1737				5.52	2.4404	2.4381	2.4454	2.4463	2.4416	2.4349				5.52	238.457	237.731	239.656	241.686	237.869	239.893				5.52	9	8	5	5	10	6
5.53	0.1592	0.1569	0.1588	0.153	0.1574	0.1575				5.53	0.1713	0.174	0.1704	0.1892	0.18435	0.1795				5.53	2.4326	2.4352	2.4371	2.4359	2.437	2.4371				5.53	239.295	235.717	239.183	236.949	236.363	238.541				5.53	10	6	5	5	9	4
5.54	0.1613	0.1524	0.1555	0.1504	0.1621	0.1569				5.54	0.172	0.1709	0.1676	0.1839	0.17925	0.1746				5.54	2.4382	2.4321	2.4437	2.4389	2.436	2.4411				5.54	240	236.238	239.111	239.387	236.11	240.511				5.54	9	6	7	4	8	5
5.55	0.159	0.1565	0.1576	0.1562	0.153	0.1531				5.55	0.1708	0.1729	0.1694	0.1913	0.1808	0.1703				5.55	2.4372	2.4405	2.4396	2.4469	2.4298	2.4331				5.55	240.089	238.471	239.027	240.739	237.751	238.77				5.55	8	7	6	3	8	6
5.56	0.1624	0.1635	0.1597	0.1618	0.154	0.1502				5.56	0.1724	0.1794	0.17	0.1959	0.1818	0.1677				5.56	2.4376	2.4439	2.4372	2.4462	2.4257	2.4404				5.56	241.372	239.428	237.472	239.597	233.646	241.679				5.56	6	9	6	3	9	4
5.57	0.164	0.1584	0.1551	0.1584	0.1475	0.1524				5.57	0.1745	0.1753	0.168	0.1967	0.18355	0.1704				5.57	2.4372	2.4353	2.4417	2.4419	2.4211	2.4343				5.57	240.867	238.658	236.612	238.727	235.837	237.184				5.57	10	9	6	5	11	5
5.58	0.1667	0.1689	0.1482	0.154	0.154	0.1557				5.58	0.1767	0.1844	0.1631	0.191	0.18035	0.1697				5.58	2.44	2.4424	2.4365	2.443	2.4306	2.4332				5.58	241.175	236.752	237.138	240.823	238.568	234.538				5.58	9	9	5	5	11	6
5.59	0.16	0.1649	0.1465	0.1547	0.1477	0.154				5.59	0.17	0.1826	0.159	0.1913	0.1811	0.1709				5.59	2.443	2.4366	2.4387	2.4421	2.425	2.4359				5.59	239.279	237.065	237.952	239.238	236.648	237.993				5.59	8	7	6	4	12	3
5.6	0.1596	0.1619	0.1549	0.1528	0.1488	0.1591				5.6	0.1717	0.1827	0.1649	0.1933	0.1846	0.1759				5.6	2.4411	2.4393	2.4417	2.4375	2.4312	2.4343				5.6	239.163	238.407	239.836	236.566	236.718	237.642				5.6	9	8	6	4	11	2
5.61	0.1611	0.1569	0.1565	0.1582	0.1432	0.1637				5.61	0.1733	0.1727	0.1657	0.1949	0.1883	0.1817				5.61	2.4302	2.4332	2.4459	2.4441	2.4278	2.4397				5.61	239.079	238.592	237.463	240.781	237.05	241.598				5.61	10	9	6	3	11	4
5.62	0.1592	0.1627	0.1511	0.1626	0.1464	0.1575				5.62	0.1685	0.1766	0.1616	0.2007	0.1877	0.1747				5.62	2.4398	2.4383	2.4396	2.448	2.4329	2.4331				5.62	239.661	238.347	237.939	240.993	234.341	238.453				5.62	7	8	6	4	10	4
5.63	0.1622	0.1592	0.1562	0.1626	0.1534	0.1649				5.63	0.1743	0.1768	0.1645	0.2001	0.1898	0.1795				5.63	2.4375	2.4332	2.44	2.442	2.4256	2.4335				5.63	236.184	237.947	239.648	238.376	236.125	238.221				5.63	8	8	7	3	13	5
5.64	0.1617	0.1673	0.1482	0.1608	0.1514	0.1695				5.64	0.1734	0.1844	0.1603	0.2022	0.1947	0.1872				5.64	2.4396	2.4374	2.4388	2.443	2.4279	2.4342				5.64	239.954	236.392	239.232	240.09	235.009	240.06				5.64	9	9	6	5	12	4
5.65	0.1576	0.1628	0.1449	0.1559	0.1616	0.1673				5.65	0.1679	0.18	0.1564	0.2001	0.19195	0.1838				5.65	2.4388	2.4386	2.4372	2.4426	2.4321	2.4394				5.65	238.391	235.074	236.866	236.288	234.903	237.368				5.65	8	8	6	4	10	5
5.66	0.1673	0.1613	0.1487	0.1648	0.1591	0.1754				5.66	0.1768	0.1792	0.1605	0.2046	0.19665	0.1887				5.66	2.4462	2.438	2.44	2.4501	2.4319	2.4479				5.66	241.862	233.162	237.552	240.754	235.637	238.102				5.66	8	9	5	4	12	4
5.67	0.1628	0.1509	0.1479	0.1632	0.1607	0.1608				5.67	0.173	0.1686	0.1608	0.2035	0.18955	0.1756				5.67	2.4399	2.4291	2.4459	2.4477	2.4333	2.4389				5.67	239.844	235.244	240.455	240.148	233.209	240.064				5.67	9	10	4	5	9	5
5.68	0.1618	0.1683	0.1434	0.1629	0.1584	0.1625				5.68	0.1726	0.1848	0.1563	0.2042	0.19055	0.1769				5.68	2.4359	2.4377	2.4424	2.4539	2.4321	2.4439				5.68	238.189	237.743	242.35	240.582	234.6	238.669				5.68	10	8	4	5	12	5
5.69	0.1547	0.1704	0.1572	0.1709	0.1537	0.1654				5.69	0.1667	0.1849	0.1677	0.2077	0.1941	0.1805				5.69	2.4365	2.4411	2.4475	2.446	2.4382	2.4409				5.69	240.428	237.834	240.202	239.768	240.105	237.661				5.69	9	7	6	5	9	5
5.7	0.1572	0.1598	0.16	0.1647	0.1548	0.1626				5.7	0.1682	0.1761	0.1709	0.2011	0.18885	0.1766				5.7	2.4357	2.4295	2.4467	2.4502	2.4408	2.4461				5.7	239.475	235.627	238.236	241.579	238.958	241.389				5.7	8	10	6	7	10	4
5.71	0.152	0.1642	0.1631	0.1666	0.161	0.1668				5.71	0.1637	0.1794	0.1732	0.2046	0.19275	0.1809				5.71	2.4369	2.4355	2.4504	2.4507	2.4441	2.4396				5.71	236.845	235.827	241.616	241.035	237.91	236.975				5.71	9	8	6	5	8	3
5.72	0.1592	0.1608	0.1601	0.1581	0.1549	0.1647				5.72	0.1709	0.1772	0.1712	0.1946	0.1864	0.1782				5.72	2.4319	2.4373	2.4497	2.4478	2.4359	2.4447				5.72	236.575	236.228	238.608	237.092	236.495	240.053				5.72	7	9	6	4	8	4
5.73	0.1539	0.1575	0.1532	0.1593	0.1483	0.1621				5.73	0.1635	0.173	0.1646	0.1972	0.18645	0.1757				5.73	2.4314	2.4336	2.4503	2.446	2.4282	2.4411				5.73	239.792	236.971	239.591	235.441	237.971	243.231				5.73	7	9	7	5	11	4
5.74	0.1521	0.1569	0.1486	0.1566	0.1598	0.1596				5.74	0.1651	0.1743	0.1606	0.1942	0.184	0.1738				5.74	2.4305	2.4379	2.4421	2.4487	2.4328	2.4372				5.74	240.418	237.124	241.752	238.427	233.843	239.014				5.74	7	9	5	6	9	5
5.75	0.1566	0.1616	0.1458	0.1543	0.1528	0.1626				5.75	0.1686	0.1785	0.1566	0.1898	0.18275	0.1757				5.75	2.436	2.4376	2.4403	2.4473	2.4364	2.4477				5.75	242.579	238.379	241.594	238.611	240.321	240.889				5.75	7	8	5	7	10	5
5.76	0.1556	0.1628	0.1466	0.1512	0.1502	0.1557				5.76	0.1652	0.1799	0.1566	0.1808	0.1762	0.1716				5.76	2.4393	2.442	2.4436	2.444	2.4311	2.4387				5.76	240.675	243.604	239.855	237.306	233.676	241.524				5.76	10	8	6	5	8	3
5.77	0.1588	0.157	0.1498	0.1561	0.1552	0.1607				5.77	0.1676	0.1733	0.1598	0.1857	0.18125	0.1768				5.77	2.4364	2.4307	2.4518	2.4433	2.4264	2.4438				5.77	242.303	238.085	241.547	237.843	235.898	239.825				5.77	10	8	5	3	7	6
5.78	0.1539	0.167	0.1444	0.1557	0.1573	0.1601				5.78	0.1626	0.1816	0.1555	0.1866	0.18155	0.1765				5.78	2.4306	2.4406	2.4487	2.4509	2.4305	2.4332				5.78	241.301	237.742	240.395	238.296	236.93	236.574				5.78	8	9	6	4	10	7
5.79	0.1507	0.1622	0.1416	0.1634	0.1568	0.1627				5.79	0.1606	0.1757	0.1533	0.1912	0.1848	0.1784				5.79	2.433	2.4418	2.4407	2.4505	2.4325	2.4486				5.79	240.623	239.812	238.257	237.623	236.109	238.279				5.79	6	8	5	5	10	5
5.8	0.1585	0.1648	0.1498	0.1674	0.1534	0.1602				5.8	0.1685	0.18	0.1582	0.1956	0.1848	0.174				5.8	2.4363	2.4377	2.4466	2.4485	2.4263	2.448				5.8	239.318	238.767	242.574	237.421	237.992	241.68				5.8	8	8	6	4	11	6
5.81	0.159	0.1582	0.1442	0.156	0.1507	0.1568				5.81	0.1685	0.175	0.1529	0.1876	0.17995	0.1723				5.81	2.4351	2.437	2.4427	2.4407	2.4322	2.4376				5.81	239.127	238.021	240.836	239.356	237.316	239.562				5.81	8	9	7	4	11	4
5.82	0.1661	0.1628	0.1555	0.1639	0.1509	0.1521				5.82	0.1748	0.1786	0.1646	0.1953	0.1814	0.1675				5.82	2.4375	2.4361	2.4435	2.4445	2.431	2.4384				5.82	238.605	237.684	239.888	238.356	233.274	241.742				5.82	8	8	5	5	10	6
5.83	0.1597	0.1646	0.1496	0.1649	0.1528	0.1532				5.83	0.1701	0.1816	0.1586	0.1956	0.18235	0.1691				5.83	2.4331	2.4318	2.4395	2.4471	2.4362	2.4391				5.83	242.536	236.965	238.908	237.319	237.101	240.454				5.83	7	7	7	4	8	5
5.84	0.1593	0.1606	0.1513	0.1594	0.1594	0.1375				5.84	0.1696	0.1778	0.1605	0.1943	0.1749	0.1555				5.84	2.4348	2.4385	2.4449	2.4469	2.434	2.433				5.84	240.901	238.801	239.726	237.858	235.416	238.271				5.84	9	7	7	4	9	5
5.85	0.1611	0.1577	0.1566	0.1576	0.1507	0.1471				5.85	0.1707	0.1775	0.1672	0.1918	0.17745	0.1631				5.85	2.4385	2.4298	2.4496	2.446	2.4344	2.4294				5.85	239.861	239.956	242.599	238.069	236.972	238.699				5.85	8	8	4	4	10	4
5.86	0.1636	0.1651	0.1636	0.156	0.1521	0.1452				5.86	0.173	0.1817	0.1736	0.1832	0.17295	0.1627				5.86	2.4426	2.4318	2.4473	2.4394	2.4412	2.4364				5.86	242.834	238.399	240.567	239.361	238.031	243.52				5.86	9	6	7	4	8	6
5.87	0.1703	0.1627	0.1604	0.1624	0.1453	0.1469				5.87	0.1804	0.178	0.1726	0.1872	0.1762	0.1652				5.87	2.4422	2.4337	2.4457	2.4413	2.4339	2.4322				5.87	241.91	239.38	242.031	239.55	237.783	239.3				5.87	9	7	6	3	11	4
5.88	0.1574	0.1651	0.1671	0.1587	0.1508	0.1572				5.88	0.1718	0.1794	0.1779	0.1876	0.1796	0.1716				5.88	2.4381	2.4378	2.451	2.4441	2.44	2.44				5.88	242.369	238.941	241.251	237.865	234.078	241.522				5.88	9	9	5	5	9	6
5.89	0.1609	0.1603	0.1564	0.1554	0.1548	0.1517				5.89	0.1737	0.175	0.1673	0.179	0.1747	0.1704				5.89	2.4405	2.4303	2.4387	2.4423	2.4358	2.4392				5.89	238.952	238.132	238.788	239.822	238.367	242.238				5.89	7	7	6	5	9	7
5.9	0.1637	0.1641	0.1634	0.1538	0.1573	0.1479				5.9	0.176	0.1795	0.1727	0.1784	0.1726	0.1668				5.9	2.4439	2.4304	2.4394	2.4448	2.4299	2.4381				5.9	242.545	237.705	239.335	239.528	237.917	243.183				5.9	9	9	6	5	11	7
5.91	0.165	0.157	0.1523	0.1578	0.1546	0.1542				5.91	0.1758	0.1715	0.1645	0.1819	0.1767	0.1715				5.91	2.4417	2.4277	2.4321	2.442	2.4302	2.4419				5.91	240.214	238.54	240.736	238.07	236.88	241.26				5.91	7	9	5	6	9	6
5.92	0.1612	0.1675	0.1517	0.1539	0.1594	0.1459				5.92	0.1715	0.1845	0.1622	0.1815	0.17525	0.169				5.92	2.434	2.4311	2.4386	2.4434	2.437	2.4362				5.92	241.812	240.702	240.427	237.385	235.375	241.696				5.92	9	8	5	5	11	5
5.93	0.1573	0.1633	0.1606	0.1601	0.1578	0.1629				5.93	0.1678	0.1805	0.1728	0.184	0.18175	0.1795				5.93	2.4389	2.4399	2.4472	2.4495	2.4425	2.4421				5.93	243.272	242.314	242.122	239.084	236.822	242.602				5.93	8	7	6	5	9	6
5.94	0.1668	0.1699	0.1538	0.1522	0.1651	0.1571				5.94	0.1781	0.1856	0.164	0.1795	0.17805	0.1766				5.94	2.4365	2.441	2.4427	2.4437	2.4273	2.4409				5.94	243.499	242.671	240.111	238.995	235.29	239.328				5.94	7	8	4	5	9	5
5.95	0.1647	0.1717	0.1602	0.1619	0.1614	0.1546				5.95	0.1776	0.1879	0.1728	0.1884	0.1803	0.1722				5.95	2.4322	2.438	2.442	2.4518	2.4282	2.4445				5.95	243.77	238.674	240.54	242.825	235.134	240.398				5.95	7	7	6	5	11	5
5.96	0.1694	0.1622	0.165	0.1556	0.1528	0.1518				5.96	0.1812	0.1771	0.1762	0.1837	0.1778	0.1719				5.96	2.4296	2.4278	2.4407	2.4414	2.4303	2.4392				5.96	241.339	240.669	239.691	236.94	236.721	238.325				5.96	9	9	4	5	9	6
5.97	0.166	0.1671	0.1504	0.1685	0.1511	0.1588				5.97	0.1801	0.1826	0.1622	0.1947	0.18435	0.174				5.97	2.4391	2.438	2.4404	2.4484	2.432	2.4414				5.97	242.175	238.489	241.701	237.134	236.951	239.599				5.97	8	9	6	6	11	5
5.98	0.1619	0.1711	0.1491	0.1625	0.1536	0.1509				5.98	0.173	0.1847	0.1598	0.1882	0.1786	0.169				5.98	2.4361	2.44	2.4444	2.4487	2.4342	2.4381				5.98	241.242	240.766	239.709	241.135	236.679	237.558				5.98	9	9	5	5	11	6
5.99	0.1613	0.16	0.1491	0.155	0.1469	0.1488				5.99	0.1719	0.1757	0.1592	0.1881	0.1773	0.1665				5.99	2.4347	2.439	2.4374	2.4349	2.4326	2.4363				5.99	238.076	240.347	239.28	235.827	236.848	237.365				5.99	7	10	5	6	9	5
6	0.1672	0.1656	0.1508	0.1634	0.1576	0.1476				6	0.1779	0.1813	0.1604	0.1953	0.17965	0.164				6	2.4355	2.4336	2.431	2.4416	2.4314	2.4401				6	241.164	236.166	243.114	238.391	235.762	238.234				6	8	9	5	3	9	4
6.01	0.1665	0.1601	0.1562	0.1507	0.1571	0.1545				6.01	0.177	0.1753	0.1654	0.1836	0.17855	0.1735				6.01	2.4292	2.4324	2.4479	2.4363	2.4233	2.439				6.01	241.797	238.654	239.579	238.737	234.839	239.436				6.01	9	10	3	5	11	5
6.02	0.1683	0.1604	0.158	0.1592	0.1588	0.1574				6.02	0.1794	0.174	0.1681	0.1897	0.1823	0.1749				6.02	2.4365	2.4311	2.4435	2.4412	2.4347	2.4493				6.02	240.912	239.078	239.609	238.45	236.069	240.659				6.02	9	8	5	6	7	6
6.03	0.1639	0.1565	0.1489	0.1541	0.1483	0.1541				6.03	0.1761	0.1715	0.1583	0.1862	0.1799	0.1736				6.03	2.4265	2.4316	2.4369	2.4413	2.4234	2.4381				6.03	242.132	240.019	240.544	237.037	235.018	237.107				6.03	7	8	5	5	10	5
6.04	0.1658	0.1622	0.1568	0.1466	0.1437	0.1667				6.04	0.1778	0.1762	0.1637	0.1791	0.18005	0.181				6.04	2.4362	2.4348	2.4456	2.4393	2.4261	2.446				6.04	240.901	238.502	240.824	236.317	233.572	237.855				6.04	9	7	6	5	10	4
6.05	0.1679	0.1714	0.1598	0.154	0.1498	0.1657				6.05	0.1792	0.1856	0.1692	0.183	0.1824	0.1818				6.05	2.4362	2.438	2.4408	2.4323	2.4327	2.4343				6.05	240.23	239.559	240.691	236.783	237.025	241.057				6.05	8	8	4	5	12	5
6.06	0.1797	0.1637	0.155	0.1475	0.1471	0.1571				6.06	0.1894	0.1796	0.1647	0.1748	0.1751	0.1754				6.06	2.4502	2.4321	2.4366	2.4406	2.4297	2.4447				6.06	245.221	242.042	240.806	238.061	237.939	241.293				6.06	8	9	3	5	10	5
6.07	0.1678	0.1665	0.1491	0.1497	0.1423	0.1545				6.07	0.1786	0.1824	0.1561	0.1786	0.17615	0.1737				6.07	2.4421	2.4347	2.4435	2.4345	2.4316	2.4394				6.07	244.298	240.774	240.258	235.463	235.767	239.924				6.07	8	7	6	5	9	3
6.08	0.1687	0.1689	0.1537	0.1567	0.1511	0.1506				6.08	0.1792	0.1844	0.162	0.1839	0.17715	0.1704				6.08	2.4416	2.44	2.4355	2.4359	2.4278	2.43				6.08	242.586	241.338	240.053	237.714	235.392	238.226				6.08	8	7	5	6	10	3
6.09	0.1651	0.1653	0.1517	0.1491	0.1564	0.1453				6.09	0.1758	0.1819	0.1595	0.1779	0.1713	0.1647				6.09	2.4312	2.433	2.4327	2.4326	2.433	2.4334				6.09	242.721	240.581	240.815	238.77	233.99	240.743				6.09	8	8	4	5	10	4
6.1	0.1661	0.1614	0.1479	0.1479	0.1492	0.1484				6.1	0.1787	0.1774	0.1561	0.1764	0.17165	0.1669				6.1	2.4374	2.429	2.429	2.4406	2.4291	2.4366				6.1	242.781	237.803	241.03	237.256	231.168	235.69				6.1	10	8	5	5	10	3
6.11	0.1614	0.1649	0.1533	0.1501	0.1448	0.1479				6.11	0.1755	0.1804	0.1617	0.1755	0.17135	0.1672				6.11	2.4374	2.4333	2.4396	2.4449	2.437	2.4351				6.11	242.326	240.647	240.683	241.762	232.831	239.57				6.11	9	7	5	6	10	4
6.12	0.1622	0.169	0.1456	0.1494	0.1554	0.1482				6.12	0.1756	0.1831	0.1539	0.1772	0.17395	0.1707				6.12	2.4293	2.4427	2.4342	2.4345	2.4377	2.4301				6.12	239.877	241.219	238.931	237.536	238.54	238.209				6.12	9	7	6	6	9	5
6.13	0.1628	0.1681	0.1503	0.1399	0.1585	0.1456				6.13	0.1769	0.1834	0.1575	0.169	0.1662	0.1634				6.13	2.4282	2.4295	2.4354	2.4348	2.4437	2.4276				6.13	239.836	241.078	240.535	237.258	237.055	235.43				6.13	8	8	5	7	8	5
6.14	0.1632	0.1572	0.1532	0.148	0.1557	0.1382				6.14	0.1734	0.1719	0.1615	0.1801	0.16885	0.1576				6.14	2.4356	2.4343	2.4435	2.4375	2.4386	2.4258				6.14	241.049	243.44	239.129	236.594	234.281	237.117				6.14	10	8	5	5	11	4
6.15	0.1635	0.1611	0.1412	0.1498	0.1567	0.1417				6.15	0.1739	0.1767	0.1495	0.1863	0.17505	0.1638				6.15	2.4407	2.4318	2.4234	2.4409	2.4351	2.4256				6.15	240.415	239.791	235.993	237.035	235.539	236.356				6.15	8	8	5	5	9	4
6.16	0.1642	0.1646	0.1438	0.1593	0.147	0.1439				6.16	0.1774	0.1811	0.1532	0.1945	0.1803	0.1661				6.16	2.4409	2.4394	2.4311	2.4431	2.4298	2.4317				6.16	238.52	240.58	241.296	240.332	235.476	239.89				6.16	9	9	5	6	8	4
6.17	0.1622	0.1581	0.1421	0.1451	0.1523	0.1399				6.17	0.1739	0.1719	0.151	0.1838	0.17275	0.1617				6.17	2.4424	2.4396	2.4302	2.4343	2.4351	2.4265				6.17	241.318	238.261	236.804	237.825	236.768	239.385				6.17	8	7	6	6	9	4
6.18	0.1602	0.1613	0.1526	0.1505	0.16	0.1389				6.18	0.1721	0.1787	0.1605	0.1872	0.17315	0.1591				6.18	2.4459	2.4367	2.4386	2.4383	2.4369	2.422				6.18	242.059	237.674	240.782	237.731	236.588	236.872				6.18	8	8	5	6	10	3
6.19	0.152	0.1633	0.1604	0.1576	0.1604	0.1451				6.19	0.165	0.1784	0.1689	0.1906	0.17695	0.1633				6.19	2.4386	2.4358	2.4446	2.4311	2.4414	2.4371				6.19	241.496	236.5	238.88	237.752	236.694	237.802				6.19	8	6	6	6	11	5
6.2	0.1599	0.1618	0.1538	0.1625	0.1518	0.1368				6.2	0.1738	0.1768	0.1622	0.1919	0.17505	0.1582				6.2	2.4332	2.4298	2.4324	2.44	2.4305	2.4311				6.2	238.308	239.473	237.423	238.426	235.211	238.284				6.2	10	7	6	6	8	4
6.21	0.1644	0.1604	0.1574	0.1515	0.1566	0.143				6.21	0.1745	0.1761	0.1661	0.1848	0.1738	0.1628				6.21	2.4484	2.4377	2.4402	2.4374	2.4349	2.4308				6.21	242.402	238.412	239.886	238.514	236.852	235.339				6.21	7	8	5	4	11	3
6.22	0.1543	0.158	0.1495	0.1615	0.1644	0.1487				6.22	0.1657	0.1741	0.1588	0.1923	0.18015	0.168				6.22	2.4427	2.4356	2.4347	2.4414	2.4344	2.4371				6.22	241.393	240.165	239.53	237.152	237.849	241.255				6.22	8	8	5	5	10	4
6.23	0.1551	0.1617	0.1502	0.1542	0.1519	0.1429				6.23	0.1683	0.1772	0.159	0.1858	0.17375	0.1617				6.23	2.437	2.4344	2.4374	2.444	2.4243	2.4302				6.23	242.672	238.468	241.381	238.13	236.604	237.487				6.23	5	8	5	4	8	5
6.24	0.1497	0.1558	0.1524	0.1597	0.1569	0.1426				6.24	0.1636	0.1722	0.1612	0.1886	0.1737	0.1588				6.24	2.4283	2.4281	2.4354	2.4442	2.4329	2.4327				6.24	241.554	240.455	238.022	240.776	238.294	237.092				6.24	9	8	6	5	8	4
6.25	0.1545	0.1555	0.1391	0.1555	0.1548	0.143				6.25	0.167	0.1713	0.1497	0.1882	0.17495	0.1617				6.25	2.4311	2.4254	2.4296	2.4429	2.4304	2.4308				6.25	242.403	238.188	238.149	242.963	237.707	237.972				6.25	9	8	5	7	8	4
6.26	0.1583	0.1546	0.1525	0.1489	0.149	0.1357				6.26	0.1711	0.1719	0.16	0.1828	0.16815	0.1535				6.26	2.4337	2.434	2.4378	2.4443	2.423	2.423				6.26	240.216	240.912	240.275	239.566	235.752	237.36				6.26	7	9	6	5	7	3
6.27	0.1523	0.1552	0.1572	0.1585	0.1554	0.1413				6.27	0.1653	0.1713	0.1656	0.189	0.17375	0.1585				6.27	2.4325	2.4362	2.4528	2.4373	2.4358	2.4271				6.27	239.554	240.079	240.694	236.601	235.582	236.012				6.27	10	7	5	5	8	3
6.28	0.1513	0.1537	0.158	0.1538	0.1462	0.1397				6.28	0.1669	0.1692	0.1679	0.1857	0.17185	0.158				6.28	2.4335	2.4334	2.4382	2.4387	2.4276	2.4291				6.28	241.345	238.631	241.36	239.533	237.073	239.83				6.28	9	8	6	5	10	4
6.29	0.1563	0.1551	0.1601	0.1587	0.1505	0.1421				6.29	0.168	0.1712	0.1701	0.1908	0.17485	0.1589				6.29	2.444	2.4325	2.446	2.4322	2.4258	2.4283				6.29	240.427	237.977	240.355	239.604	237.031	237.534				6.29	10	8	6	5	9	4
6.3	0.1459	0.1586	0.1651	0.1644	0.1505	0.1439				6.3	0.1585	0.1729	0.1722	0.1953	0.1774	0.1595				6.3	2.4348	2.4365	2.449	2.4439	2.4317	2.4299				6.3	242.291	241.234	237.581	238.091	240.237	239.273				6.3	10	8	8	4	10	4
6.31	0.1419	0.1629	0.1608	0.1591	0.1427	0.1361				6.31	0.1559	0.1766	0.1667	0.1899	0.1721	0.1543				6.31	2.4369	2.4309	2.4427	2.4379	2.4331	2.4276				6.31	239.378	240.9	239.424	237.79	236.551	236.176				6.31	8	10	7	5	10	5
6.32	0.1427	0.1595	0.1618	0.1554	0.1534	0.1424				6.32	0.1553	0.1747	0.1703	0.1898	0.17365	0.1575				6.32	2.4298	2.4399	2.4485	2.436	2.4345	2.4378				6.32	241.905	243.436	239.369	237.466	235.016	239.04				6.32	9	7	5	5	9	5
6.33	0.1508	0.1538	0.1561	0.156	0.1505	0.1425				6.33	0.1643	0.1715	0.1657	0.1907	0.17425	0.1578				6.33	2.4365	2.4326	2.4381	2.443	2.4265	2.433				6.33	240.768	241.07	238.063	241.675	235.518	237.703				6.33	7	9	6	4	9	4
6.34	0.1528	0.159	0.161	0.1634	0.1551	0.1352				6.34	0.1653	0.1742	0.1702	0.197	0.17445	0.1519				6.34	2.4402	2.4372	2.4475	2.444	2.4317	2.4333				6.34	243.146	238.637	238.845	241.097	234.093	235.969				6.34	8	9	5	5	10	6
6.35	0.1441	0.1621	0.1557	0.1585	0.1491	0.1422				6.35	0.1574	0.1765	0.1661	0.1965	0.1782	0.1599				6.35	2.4323	2.4332	2.4407	2.4435	2.4386	2.4298				6.35	242.313	239.402	238.344	239.984	238.472	235.213				6.35	9	8	4	5	9	7
6.36	0.1481	0.1633	0.1539	0.1507	0.1476	0.1429				6.36	0.1634	0.1776	0.1612	0.1937	0.17625	0.1588				6.36	2.4308	2.442	2.446	2.4378	2.4332	2.4274				6.36	241.556	240.839	238.868	240.759	238.875	233.698				6.36	7	7	5	6	8	4
6.37	0.1493	0.1565	0.1664	0.1582	0.1511	0.1481				6.37	0.1621	0.1726	0.1732	0.1962	0.1806	0.165				6.37	2.4314	2.4356	2.4502	2.4489	2.4311	2.4309				6.37	242.792	241.491	238.157	241.585	233.852	236.386				6.37	8	7	6	5	6	4
6.38	0.1529	0.1621	0.1576	0.1641	0.1498	0.1446				6.38	0.1654	0.1763	0.1671	0.203	0.18305	0.1631				6.38	2.4411	2.4338	2.4348	2.4485	2.4307	2.427				6.38	238.842	240.72	240.204	243.146	237.307	238.217				6.38	9	8	7	6	7	6
6.39	0.1429	0.1569	0.1613	0.1584	0.1544	0.1464				6.39	0.155	0.1702	0.1688	0.1985	0.1812	0.1639				6.39	2.4306	2.4343	2.4489	2.4444	2.4386	2.4307				6.39	241.808	241.284	239.367	239.454	241.332	239.315				6.39	10	7	5	5	8	6
6.4	0.1472	0.1562	0.1537	0.1582	0.1474	0.1451				6.4	0.1614	0.171	0.1624	0.1992	0.18065	0.1621				6.4	2.4306	2.4315	2.4362	2.4458	2.4242	2.4316				6.4	242.942	237.932	238.085	240.005	238.581	235.674				6.4	9	7	6	5	7	6
6.41	0.1425	0.1537	0.1555	0.1707	0.1568	0.1375				6.41	0.1554	0.1683	0.163	0.2036	0.1798	0.156				6.41	2.436	2.4301	2.4424	2.4548	2.4318	2.4309				6.41	242.83	239.955	239.963	241.819	237.503	238.807				6.41	8	8	7	5	8	6
6.42	0.1506	0.1625	0.1574	0.1662	0.154	0.1455				6.42	0.1625	0.1767	0.165	0.1991	0.18105	0.163				6.42	2.434	2.4414	2.4427	2.4443	2.4279	2.4365				6.42	244.637	238.218	236.489	240.138	235.558	240.568				6.42	7	8	7	5	9	7
6.43	0.1432	0.1645	0.1565	0.1673	0.1549	0.1378				6.43	0.1551	0.1781	0.163	0.1967	0.17585	0.155				6.43	2.4233	2.4459	2.4392	2.4453	2.4283	2.428				6.43	239.678	240.844	236.071	242.962	236.102	235.444				6.43	10	8	4	5	8	8
6.44	0.1403	0.1602	0.1578	0.16	0.1503	0.1398				6.44	0.1518	0.1777	0.1651	0.1962	0.1766	0.157				6.44	2.4264	2.4387	2.4367	2.4392	2.4313	2.4264				6.44	239.623	239.613	236.944	242.464	236.903	236.115				6.44	8	6	6	4	9	9
6.45	0.1422	0.1645	0.1553	0.1624	0.1522	0.1414				6.45	0.1535	0.1798	0.1638	0.1964	0.1781	0.1598				6.45	2.4313	2.4383	2.4358	2.4396	2.4343	2.4284				6.45	241.433	240.476	240.716	238.612	236.307	238.053				6.45	9	6	5	4	8	7
6.46	0.1514	0.1645	0.1625	0.1714	0.1588	0.1556				6.46	0.1612	0.1795	0.1702	0.2043	0.1886	0.1729				6.46	2.4367	2.4311	2.4341	2.4398	2.4289	2.4428				6.46	241.089	237.137	240.115	238.864	236.771	238.493				6.46	9	9	5	3	9	7
6.47	0.1518	0.171	0.1657	0.1658	0.15	0.1496				6.47	0.1621	0.184	0.1734	0.1972	0.1821	0.167				6.47	2.436	2.4439	2.4466	2.4397	2.4351	2.4364				6.47	242.213	242.572	242.933	238.763	239.125	237.725				6.47	10	8	5	3	8	8
6.48	0.1398	0.1603	0.1555	0.1599	0.154	0.1504				6.48	0.1516	0.1732	0.1627	0.1954	0.1809	0.1664				6.48	2.4289	2.4352	2.439	2.441	2.434	2.4365				6.48	239.42	239.193	239.273	236.551	237.15	238.473				6.48	9	9	5	5	8	7
6.49	0.1448	0.1639	0.1623	0.1605	0.1388	0.1482				6.49	0.156	0.1778	0.1693	0.1954	0.181	0.1666				6.49	2.4359	2.4432	2.4476	2.4434	2.428	2.4375				6.49	239.883	239.257	240.614	241.261	233.27	236.812				6.49	8	8	5	3	6	8
6.5	0.1464	0.1561	0.1632	0.1551	0.1473	0.1482				6.5	0.1562	0.1701	0.1686	0.1872	0.17645	0.1657				6.5	2.4409	2.435	2.4499	2.4378	2.4289	2.4352				6.5	241.846	238.85	241.461	240.358	236.46	237.971				6.5	10	8	7	5	7	7
6.51	0.151	0.1678	0.1665	0.155	0.1508	0.1507				6.51	0.1619	0.1787	0.1727	0.1866	0.17675	0.1669				6.51	2.442	2.4427	2.453	2.439	2.4355	2.4365				6.51	244.341	239.377	239.776	240.141	238.838	237.619				6.51	9	8	5	4	8	7
6.52	0.1494	0.1752	0.1636	0.1614	0.1513	0.1574				6.52	0.1621	0.1878	0.1706	0.1908	0.1826	0.1744				6.52	2.4349	2.4393	2.4457	2.438	2.4372	2.4286				6.52	240.516	239.292	239.118	237.166	234.949	234.419				6.52	9	8	6	4	8	7
6.53	0.1575	0.1733	0.1669	0.1699	0.1474	0.16				6.53	0.1679	0.1855	0.1758	0.1982	0.1877	0.1772				6.53	2.4406	2.436	2.4476	2.4476	2.4267	2.4358				6.53	240.287	239.694	240.801	242.073	235.115	237.468				6.53	6	10	7	4	8	7
6.54	0.1564	0.1653	0.1611	0.1593	0.1497	0.1621				6.54	0.1663	0.1797	0.1681	0.1956	0.18645	0.1773				6.54	2.4407	2.4365	2.4466	2.4439	2.4328	2.4375				6.54	240.328	237.407	239.229	241.325	232.968	239.267				6.54	9	8	6	4	9	7
6.55	0.149	0.1651	0.163	0.1592	0.1568	0.159				6.55	0.1597	0.18	0.1707	0.1927	0.18295	0.1732				6.55	2.4316	2.4364	2.4466	2.4356	2.4295	2.4363				6.55	239.868	241.572	239.031	239.672	237.05	237.839				6.55	6	9	5	5	8	9
6.56	0.1504	0.1691	0.1475	0.1528	0.1615	0.1602				6.56	0.16	0.1844	0.1554	0.1851	0.17935	0.1736				6.56	2.4351	2.4353	2.4403	2.4339	2.4338	2.435				6.56	237.247	240.215	240.425	237.915	236.009	238.589				6.56	10	5	4	4	6	10
6.57	0.1511	0.162	0.1484	0.1657	0.1551	0.163				6.57	0.1619	0.177	0.1569	0.1951	0.18595	0.1768				6.57	2.4317	2.4409	2.4357	2.4428	2.4364	2.4397				6.57	239.8	238.407	237.012	239.261	237.345	240.234				6.57	9	9	6	5	6	11
6.58	0.1524	0.1641	0.1611	0.1582	0.1529	0.1541				6.58	0.1627	0.1788	0.1695	0.1896	0.17975	0.1699				6.58	2.4287	2.4407	2.4468	2.4368	2.4355	2.4313				6.58	239.874	238.894	239.83	241.096	238.208	236.271				6.58	9	9	6	4	7	8
6.59	0.155	0.1712	0.1612	0.1599	0.1511	0.1473				6.59	0.1668	0.1836	0.1703	0.1924	0.1795	0.1666				6.59	2.4323	2.43	2.4546	2.4329	2.4368	2.4335				6.59	238.557	239.478	238.169	238.448	237.618	236.453				6.59	8	8	6	4	7	9
6.6	0.1601	0.167	0.1554	0.164	0.1503	0.153				6.6	0.1714	0.1795	0.1632	0.1941	0.18265	0.1712				6.6	2.4314	2.436	2.4406	2.4394	2.4315	2.4267				6.6	239.933	238.601	238.39	241.21	234.973	238.94				6.6	8	9	4	3	9	7
6.61	0.1552	0.1657	0.1603	0.1704	0.1528	0.1504				6.61	0.1683	0.1779	0.1687	0.2041	0.1855	0.1669				6.61	2.4319	2.4358	2.4482	2.4436	2.4314	2.435				6.61	239.396	238.351	240.243	240.822	236.07	239.165				6.61	10	9	5	3	9	8
6.62	0.1547	0.1638	0.1603	0.1664	0.1604	0.1575				6.62	0.168	0.1774	0.1676	0.1942	0.1835	0.1728				6.62	2.4314	2.4405	2.4489	2.4373	2.4382	2.4309				6.62	239.583	239.496	241.51	237.599	236.206	237.033				6.62	8	6	5	5	7	7
6.63	0.1503	0.1667	0.1521	0.1612	0.161	0.1581				6.63	0.1635	0.1797	0.1605	0.1888	0.1819	0.175				6.63	2.433	2.4356	2.4424	2.443	2.438	2.4411				6.63	241.021	239.264	238.139	239.697	239.579	241.454				6.63	7	9	5	5	6	8
6.64	0.1621	0.1673	0.1563	0.1684	0.1612	0.1513				6.64	0.1749	0.1807	0.1624	0.1936	0.1818	0.17				6.64	2.434	2.4284	2.4464	2.4471	2.4331	2.4278				6.64	239.747	238.662	239.626	237.551	236.018	240.021				6.64	9	8	5	4	6	9
6.65	0.1606	0.1668	0.1581	0.1687	0.1562	0.1499				6.65	0.1721	0.181	0.167	0.1959	0.1829	0.1699				6.65	2.4383	2.4353	2.4465	2.441	2.4322	2.4271				6.65	241.921	240.648	240.043	237.263	236.159	237.963				6.65	9	9	6	4	9	10
6.66	0.1557	0.1699	0.1571	0.1722	0.1553	0.1498				6.66	0.1667	0.1827	0.1638	0.1998	0.1843	0.1688				6.66	2.4337	2.4332	2.4447	2.4447	2.4428	2.4301				6.66	241.039	240.189	240.928	239.328	236.701	239.628				6.66	7	9	3	2	7	9
6.67	0.152	0.1822	0.156	0.1624	0.161	0.1469				6.67	0.164	0.1948	0.1636	0.191	0.17915	0.1673				6.67	2.4388	2.4459	2.4433	2.4399	2.4385	2.4282				6.67	240.05	240.991	238.687	238.714	237.231	237.859				6.67	8	10	4	4	7	9
6.68	0.1634	0.1716	0.1536	0.168	0.1521	0.1502				6.68	0.1718	0.1844	0.1607	0.1923	0.183	0.1737				6.68	2.4364	2.4375	2.4444	2.4452	2.4271	2.4289				6.68	242.054	240.424	238.658	239.318	234.333	239.321				6.68	6	8	4	4	8	10
6.69	0.1596	0.1635	0.1541	0.1668	0.1513	0.1503				6.69	0.1719	0.1785	0.1617	0.1923	0.18235	0.1724				6.69	2.4292	2.4349	2.449	2.4375	2.4299	2.4334				6.69	239.804	241.291	241.861	239.433	236.641	237.583				6.69	6	8	5	4	7	9
6.7	0.1601	0.1683	0.1441	0.1685	0.1619	0.1485				6.7	0.1726	0.1808	0.1533	0.1934	0.18115	0.1689				6.7	2.4329	2.4353	2.4363	2.4438	2.4347	2.4291				6.7	239.289	239.936	240.077	239.321	237.613	235.679				6.7	9	8	6	4	10	10
6.71	0.1535	0.1665	0.1486	0.1659	0.1625	0.1495				6.71	0.1668	0.1804	0.1588	0.192	0.17955	0.1671				6.71	2.4318	2.4314	2.4343	2.4403	2.4398	2.4318				6.71	241.304	240.158	238.873	241.583	237.623	235.849				6.71	7	9	6	4	8	9
6.72	0.157	0.1661	0.1484	0.1621	0.1558	0.1462				6.72	0.1681	0.1797	0.1561	0.1913	0.1788	0.1663				6.72	2.4388	2.434	2.4409	2.4389	2.4379	2.4309				6.72	240.622	237.976	239.583	239.537	239.311	236.495				6.72	9	8	3	4	7	10
6.73	0.1537	0.1639	0.1494	0.1656	0.1616	0.1443				6.73	0.1655	0.1775	0.1579	0.1984	0.1811	0.1638				6.73	2.4331	2.434	2.4455	2.4467	2.4399	2.4337				6.73	237	237.55	236.71	241.202	236.378	240.064				6.73	9	9	5	6	5	7
6.74	0.1527	0.1653	0.1493	0.1581	0.1732	0.1479				6.74	0.1632	0.1799	0.1578	0.1915	0.1802	0.1689				6.74	2.4315	2.4401	2.442	2.4395	2.4429	2.4286				6.74	237.79	241.183	240.275	240.936	237.648	236.215				6.74	6	9	6	5	7	6
6.75	0.1507	0.1631	0.1408	0.1677	0.1644	0.1454				6.75	0.1638	0.1765	0.1487	0.1944	0.18035	0.1663				6.75	2.4346	2.4349	2.4378	2.4469	2.4366	2.4253				6.75	237.479	238.894	238.356	237.54	236.382	235.376				6.75	6	10	5	5	7	5
6.76	0.1506	0.16	0.1458	0.1705	0.1643	0.1531				6.76	0.1637	0.1754	0.1523	0.1957	0.18445	0.1732				6.76	2.436	2.4254	2.4385	2.4465	2.4467	2.4311				6.76	241.74	239.211	239.811	239.4	237.077	237.859				6.76	7	8	5	3	8	4
6.77	0.1498	0.1679	0.1421	0.172	0.1708	0.1388				6.77	0.1615	0.1818	0.1508	0.1982	0.17925	0.1603				6.77	2.4267	2.4383	2.4341	2.4423	2.4471	2.4312				6.77	236.197	239.071	237.467	240.829	234.394	239.603				6.77	7	8	5	4	6	4
6.78	0.1557	0.1659	0.1433	0.1689	0.1648	0.142				6.78	0.1655	0.1793	0.1527	0.1912	0.1767	0.1622				6.78	2.4423	2.4294	2.4346	2.4544	2.4431	2.4325				6.78	239.415	236.771	235.389	244.758	234.123	239.363				6.78	7	9	6	5	5	5
6.79	0.154	0.1681	0.1465	0.168	0.1731	0.1404				6.79	0.1642	0.1812	0.1536	0.1961	0.17915	0.1622				6.79	2.4423	2.4336	2.4444	2.4396	2.4409	2.4242				6.79	239.135	237.611	238.921	241.437	236.457	234.432				6.79	9	6	5	5	6	6
6.8	0.1556	0.1699	0.1499	0.172	0.1648	0.1418				6.8	0.1667	0.184	0.1586	0.1998	0.18045	0.1611				6.8	2.4404	2.4363	2.4411	2.4455	2.4375	2.4327				6.8	242.418	241.789	237.884	242.426	235.208	237.005				6.8	7	7	6	3	7	5
6.81	0.1591	0.1666	0.1525	0.1643	0.162	0.1475				6.81	0.1681	0.1817	0.1624	0.1916	0.17945	0.1673				6.81	2.447	2.4318	2.4412	2.4422	2.4368	2.4302				6.81	243.567	238.682	240.27	239.082	235.287	238.706				6.81	7	7	6	4	9	6
6.82	0.1574	0.1626	0.1487	0.1636	0.1635	0.1534				6.82	0.1653	0.1763	0.1588	0.1918	0.18145	0.1711				6.82	2.4396	2.4374	2.439	2.4472	2.4376	2.4378				6.82	241.309	238.062	236.374	242.031	234.948	236.63				6.82	6	6	6	5	9	6
6.83	0.1561	0.1671	0.1596	0.1689	0.1645	0.1492				6.83	0.1642	0.1833	0.169	0.1959	0.18115	0.1664				6.83	2.4351	2.4336	2.4462	2.4441	2.439	2.4399				6.83	239.076	236.273	237.184	237.406	236.398	237.987				6.83	6	9	3	4	9	7
6.84	0.1478	0.1676	0.1617	0.1604	0.1632	0.1472				6.84	0.156	0.183	0.172	0.1875	0.1768	0.1661				6.84	2.4357	2.4326	2.4497	2.4459	2.4417	2.4296				6.84	242.874	238.839	237.623	238.698	235.785	238.346				6.84	6	6	8	6	8	7
6.85	0.1391	0.174	0.1578	0.1681	0.1657	0.1467				6.85	0.1522	0.1895	0.1681	0.1975	0.18235	0.1672				6.85	2.4374	2.4454	2.4493	2.44	2.4429	2.4313				6.85	241.223	243.047	239.281	237.933	233.834	237.601				6.85	6	10	10	6	7	5
6.86	0.1452	0.1689	0.1634	0.1703	0.165	0.1505				6.86	0.1582	0.1842	0.1721	0.1982	0.18375	0.1693				6.86	2.4333	2.4377	2.449	2.453	2.4429	2.4291				6.86	241.511	238.934	239.156	242.183	235.635	234.657				6.86	8	9	8	7	8	5
6.87	0.15	0.1653	0.1608	0.1681	0.1737	0.148				6.87	0.1636	0.183	0.1679	0.1974	0.1816	0.1658				6.87	2.4326	2.4348	2.4486	2.4496	2.4416	2.4343				6.87	241.09	236.483	237.823	242.651	233.767	238.121				6.87	8	7	6	7	7	6
6.88	0.1502	0.1661	0.1621	0.1659	0.1691	0.1534				6.88	0.1631	0.1821	0.1705	0.1908	0.1815	0.1722				6.88	2.435	2.4285	2.4423	2.4506	2.4467	2.426				6.88	241.163	239.166	238.574	240.605	235.8	238.687				6.88	8	10	6	7	8	6
6.89	0.153	0.1568	0.1659	0.1708	0.1667	0.1537				6.89	0.1641	0.1729	0.1731	0.1929	0.1818	0.1707				6.89	2.4335	2.4315	2.4534	2.4472	2.4453	2.4371				6.89	241.231	238.978	238.573	241.429	238.454	237.767				6.89	8	9	6	8	8	5
6.9	0.1478	0.1611	0.165	0.1751	0.1668	0.151				6.9	0.1599	0.1767	0.1722	0.1983	0.183	0.1677				6.9	2.4336	2.4362	2.4515	2.4559	2.4344	2.4377				6.9	238.693	240.447	243.188	242.326	235.177	238.94				6.9	8	8	7	8	7	4
6.91	0.1528	0.161	0.1513	0.1676	0.1614	0.1539				6.91	0.1641	0.1759	0.1601	0.1918	0.1806	0.1694				6.91	2.4419	2.4262	2.4405	2.4493	2.4383	2.432				6.91	241.312	236.164	242.49	242.616	237.445	235.239				6.91	9	8	9	7	7	5
6.92	0.1541	0.1609	0.1577	0.1728	0.1644	0.1551				6.92	0.1655	0.1758	0.1666	0.1977	0.18365	0.1696				6.92	2.4521	2.4285	2.4422	2.4546	2.4304	2.4415				6.92	242.374	238.622	239.252	239.272	233.474	238.072				6.92	9	8	7	5	7	4
6.93	0.1453	0.1608	0.155	0.1745	0.162	0.1506				6.93	0.157	0.1748	0.1639	0.1983	0.18255	0.1668				6.93	2.4379	2.4272	2.4417	2.4465	2.4253	2.4351				6.93	241.412	235.797	240.161	238.841	239.117	239.43				6.93	7	9	6	8	8	6
6.94	0.1415	0.1651	0.1565	0.1745	0.1496	0.1594				6.94	0.1562	0.1787	0.1647	0.1979	0.18495	0.172				6.94	2.4379	2.437	2.4466	2.4497	2.4288	2.4431				6.94	243.292	235.954	240.386	242.934	237.186	239.202				6.94	10	10	7	7	9	4
6.95	0.1465	0.1655	0.1624	0.1825	0.1555	0.1556				6.95	0.1603	0.1788	0.1718	0.2096	0.1904	0.1712				6.95	2.4425	2.4337	2.4479	2.4607	2.4295	2.4359				6.95	241.375	236.756	240.451	240.426	234.358	235.239				6.95	10	9	7	7	7	7
6.96	0.148	0.1649	0.1622	0.1761	0.158	0.152				6.96	0.1615	0.1789	0.173	0.205	0.18665	0.1683				6.96	2.4394	2.4358	2.4418	2.4513	2.4327	2.44				6.96	241.449	238.291	238.768	241.034	236.159	240.1				6.96	10	9	8	7	6	6
6.97	0.1524	0.1691	0.152	0.1769	0.1592	0.1492				6.97	0.1661	0.1821	0.1616	0.209	0.18595	0.1629				6.97	2.4418	2.4446	2.4381	2.4589	2.4351	2.4356				6.97	240.605	239.026	239.719	245.136	235.88	239.999				6.97	8	6	7	6	6	8
6.98	0.1477	0.1684	0.1562	0.1785	0.1566	0.1491				6.98	0.1606	0.1802	0.1658	0.2085	0.18515	0.1618				6.98	2.4374	2.4418	2.4387	2.4529	2.4305	2.4255				6.98	239.247	239.54	238.199	242.783	234.105	237.233				6.98	8	8	7	7	8	8
6.99	0.1473	0.1712	0.1546	0.184	0.152	0.1547				6.99	0.1608	0.1825	0.163	0.2113	0.1897	0.1681				6.99	2.4348	2.439	2.4433	2.4581	2.4261	2.4325				6.99	240.392	238.135	240.468	239.457	237.89	239.644				6.99	10	7	8	7	7	8
7	0.1433	0.1722	0.1554	0.1743	0.1527	0.1548				7	0.1562	0.1853	0.1646	0.2065	0.18765	0.1688				7	2.4331	2.4371	2.4417	2.4515	2.4309	2.4345				7	239.857	240.987	237.458	240.67	235.4	237.507				7	7	8	8	7	9	7
7.01	0.1383	0.1723	0.1549	0.1673	0.1573	0.1567				7.01	0.1516	0.1859	0.1644	0.2051	0.18755	0.17				7.01	2.4305	2.4374	2.4446	2.4484	2.4367	2.4386				7.01	241.126	236.685	237.199	241.239	234.796	238.272				7.01	9	7	7	7	10	8
7.02	0.1397	0.1751	0.153	0.1708	0.1574	0.1513				7.02	0.1527	0.1884	0.1614	0.2043	0.18425	0.1642				7.02	2.4379	2.441	2.4405	2.449	2.4401	2.4346				7.02	242.814	235.468	237.336	239.793	237.119	237.222				7.02	8	7	8	5	7	8
7.03	0.1433	0.1718	0.1598	0.1662	0.153	0.1546				7.03	0.1562	0.1837	0.1681	0.2062	0.1878	0.1694				7.03	2.4341	2.4434	2.4454	2.4512	2.4361	2.4392				7.03	245.88	237.923	239.475	243.133	238.204	238.898				7.03	9	7	5	5	7	10
7.04	0.1433	0.1768	0.1616	0.1708	0.1477	0.157				7.04	0.1553	0.1896	0.17	0.2062	0.18915	0.1721				7.04	2.4342	2.4344	2.4443	2.4555	2.4347	2.4406				7.04	245.188	235.321	241.82	244.14	239.327	238.812				7.04	7	6	6	6	6	9
7.05	0.1478	0.1752	0.1576	0.1725	0.1533	0.154				7.05	0.1582	0.1878	0.1635	0.206	0.18735	0.1687				7.05	2.4375	2.4416	2.4471	2.4529	2.4409	2.444				7.05	240.823	237.597	241.884	239.725	236.91	239.811				7.05	9	6	6	4	8	9
7.06	0.1378	0.1746	0.1552	0.1829	0.1539	0.155				7.06	0.1472	0.1867	0.1618	0.2129	0.191	0.1691				7.06	2.4283	2.4406	2.4469	2.4509	2.4357	2.4336				7.06	241.818	240.506	241.48	236.073	236.627	237.929				7.06	9	6	5	5	7	10
7.07	0.1423	0.172	0.1534	0.1753	0.1592	0.1502				7.07	0.1517	0.1853	0.1621	0.2055	0.1856	0.1657				7.07	2.4331	2.4357	2.4397	2.4544	2.4359	2.4333				7.07	241.44	239.36	235.911	240.106	237.001	238.649				7.07	9	5	8	8	8	9
7.08	0.1461	0.1755	0.1501	0.1806	0.1558	0.1515				7.08	0.1557	0.1887	0.1582	0.2086	0.18775	0.1669				7.08	2.434	2.4404	2.4349	2.4632	2.4349	2.4342				7.08	241.078	239.179	238.546	241.65	235.711	236.92				7.08	7	7	7	8	7	8
7.09	0.1441	0.1684	0.1487	0.1722	0.1546	0.155				7.09	0.1555	0.1808	0.1568	0.1984	0.1856	0.1728				7.09	2.4286	2.4414	2.4371	2.4543	2.4376	2.4322				7.09	238.831	235.855	239.989	242.002	236.008	238.234				7.09	9	5	6	6	7	8
7.1	0.1422	0.1711	0.1559	0.1746	0.156	0.1479				7.1	0.1522	0.1847	0.1644	0.1986	0.1818	0.165				7.1	2.433	2.4411	2.437	2.4542	2.44	2.4299				7.1	238.614	238.112	239.951	242.173	234.912	237.65				7.1	6	5	7	6	6	8
7.11	0.1407	0.1788	0.1604	0.1823	0.1604	0.1433				7.11	0.1516	0.1924	0.1685	0.2086	0.18415	0.1597				7.11	2.4303	2.4385	2.4478	2.4555	2.4337	2.4341				7.11	238.33	239.362	237.912	240.998	237.133	236.291				7.11	8	6	6	6	7	8
7.12	0.1424	0.1739	0.1502	0.1691	0.1639	0.1487				7.12	0.1542	0.1907	0.1577	0.1966	0.18045	0.1643				7.12	2.4318	2.4408	2.4386	2.4454	2.4349	2.4317				7.12	243.075	239.788	240.227	239.5	236.592	235.898				7.12	7	4	6	5	8	8
7.13	0.1439	0.1775	0.15	0.1698	0.1636	0.1433				7.13	0.1561	0.1944	0.1574	0.1994	0.1794	0.1594				7.13	2.4361	2.432	2.4416	2.4497	2.439	2.4282				7.13	241.505	238.157	239.818	241.702	239.154	236.789				7.13	8	5	5	6	9	8
7.14	0.1427	0.1824	0.1588	0.1701	0.1507	0.1541				7.14	0.1551	0.1974	0.1652	0.2009	0.1848	0.1687				7.14	2.4397	2.4425	2.4543	2.4506	2.4328	2.434				7.14	243.621	237.996	239.108	240.97	234.135	237.113				7.14	8	4	6	5	6	7
7.15	0.1508	0.1783	0.1631	0.1727	0.1524	0.1518				7.15	0.1612	0.1926	0.1709	0.2025	0.184	0.1655				7.15	2.4457	2.444	2.4454	2.4493	2.4374	2.4312				7.15	242.929	239.634	238.484	241.928	239.363	236.667				7.15	7	6	8	5	8	7
7.16	0.1356	0.1777	0.1539	0.1611	0.1518	0.1512				7.16	0.1478	0.1935	0.1628	0.1937	0.17815	0.1626				7.16	2.4298	2.4395	2.4367	2.4407	2.4324	2.4367				7.16	243.044	238.073	239.288	240.465	239.682	236.356				7.16	8	5	7	6	9	10
7.17	0.1446	0.175	0.1508	0.1598	0.1466	0.1562				7.17	0.156	0.1888	0.1587	0.1928	0.18105	0.1693				7.17	2.4375	2.4414	2.4476	2.4448	2.433	2.4356				7.17	240.011	240.157	240	240.775	232.308	236.495				7.17	7	5	6	7	10	8
7.18	0.1385	0.1754	0.158	0.1667	0.1529	0.1475				7.18	0.151	0.19	0.1662	0.1974	0.1792	0.161				7.18	2.4251	2.4338	2.4466	2.4473	2.4287	2.4307				7.18	241.917	238.25	239.147	240.473	235.538	234.398				7.18	8	4	3	6	7	9
7.19	0.1467	0.1762	0.154	0.1603	0.148	0.1538				7.19	0.1589	0.1913	0.1609	0.1898	0.17865	0.1675				7.19	2.4398	2.4318	2.4486	2.4415	2.4307	2.4447				7.19	242.311	238.169	237.875	240.793	239.043	241.129				7.19	6	5	6	7	7	11
7.2	0.1396	0.1703	0.1568	0.159	0.1609	0.1528				7.2	0.1517	0.1866	0.1653	0.1908	0.17825	0.1657				7.2	2.43	2.4318	2.4518	2.4499	2.4399	2.4381				7.2	240.975	237.78	237.657	241.448	236.927	239.397				7.2	8	6	8	7	8	8
7.21	0.1496	0.1761	0.1477	0.1684	0.1604	0.1535				7.21	0.1644	0.1905	0.1556	0.1962	0.18255	0.1689				7.21	2.4307	2.4376	2.445	2.4526	2.4308	2.4281				7.21	242.751	240.367	238.973	238.789	237.138	234.913				7.21	8	5	6	7	6	7
7.22	0.1435	0.1773	0.1526	0.1631	0.1566	0.1586				7.22	0.1578	0.1906	0.1604	0.1901	0.18125	0.1724				7.22	2.4283	2.4414	2.446	2.4407	2.4336	2.4342				7.22	242.131	239.039	239.455	240.851	236.357	243.34				7.22	7	5	6	8	5	7
7.23	0.1445	0.168	0.1564	0.1714	0.1565	0.1515				7.23	0.1591	0.1832	0.163	0.2034	0.18505	0.1667				7.23	2.433	2.442	2.4497	2.4423	2.4304	2.4316				7.23	246.082	235.681	239.96	241.736	235.96	238.888				7.23	8	4	7	5	7	9
7.24	0.1526	0.1649	0.1638	0.1657	0.1569	0.1478				7.24	0.168	0.1792	0.1705	0.1961	0.1801	0.1641				7.24	2.4395	2.4312	2.4516	2.4397	2.4372	2.434				7.24	241.655	234.135	239.62	240.449	236.869	238.028				7.24	7	4	8	6	6	9
7.25	0.1493	0.1685	0.1546	0.1573	0.1635	0.1528				7.25	0.1644	0.1828	0.1643	0.1882	0.1783	0.1684				7.25	2.444	2.4379	2.4469	2.4364	2.4403	2.4356				7.25	246.306	239.798	239.634	237.031	238.323	237.855				7.25	8	4	5	5	8	9
7.26	0.1468	0.1682	0.1516	0.1605	0.1567	0.147				7.26	0.1604	0.1812	0.1592	0.1908	0.17655	0.1623				7.26	2.4376	2.4394	2.4438	2.4475	2.4377	2.4351				7.26	243.312	237.409	238.939	241.297	236.872	239.23				7.26	9	4	7	7	6	10
7.27	0.151	0.1722	0.1623	0.1692	0.1581	0.1501				7.27	0.1647	0.1855	0.1713	0.1979	0.1816	0.1653				7.27	2.4399	2.4365	2.4516	2.4537	2.4351	2.4316				7.27	245.916	236.937	238.646	240.543	237.401	239.777				7.27	8	5	5	7	8	8
7.28	0.1446	0.1721	0.1525	0.1655	0.156	0.1518				7.28	0.1588	0.1832	0.16	0.2018	0.18485	0.1679				7.28	2.4364	2.4344	2.447	2.4476	2.4365	2.4276				7.28	243.262	238.382	239.315	239.553	238.958	238.291				7.28	8	5	7	7	7	11
7.29	0.1384	0.1691	0.1576	0.1678	0.1546	0.1529				7.29	0.1502	0.1812	0.1661	0.2047	0.1863	0.1679				7.29	2.4368	2.4456	2.4487	2.4527	2.4376	2.4348				7.29	242.624	238.616	240.439	242.06	238.463	239.708				7.29	9	6	7	6	7	8
7.3	0.1367	0.1728	0.1637	0.1657	0.1568	0.1484				7.3	0.1487	0.183	0.1727	0.1983	0.18075	0.1632				7.3	2.4411	2.4473	2.444	2.4399	2.4349	2.4369				7.3	245.166	240.55	236.125	237.894	236.949	240.411				7.3	6	5	8	4	8	10
7.31	0.1424	0.1704	0.1593	0.1753	0.1613	0.1529				7.31	0.1544	0.1837	0.1666	0.2087	0.18715	0.1656				7.31	2.4332	2.4525	2.4498	2.4467	2.438	2.4353				7.31	241.516	237.419	237.561	238.039	239.987	240.028				7.31	7	4	8	3	7	9
7.32	0.1463	0.1706	0.1607	0.1643	0.1579	0.154				7.32	0.1606	0.1828	0.1686	0.1949	0.1812	0.1675				7.32	2.4324	2.4514	2.4461	2.4424	2.4353	2.4374				7.32	239.734	241.625	238.16	238.944	239.337	239.115				7.32	8	5	8	6	8	9
7.33	0.1495	0.1756	0.1741	0.1716	0.1616	0.1551				7.33	0.1626	0.188	0.1823	0.202	0.1854	0.1688				7.33	2.4267	2.4431	2.4476	2.445	2.4416	2.4388				7.33	241.605	240.684	236.547	238.041	235.052	238.017				7.33	9	4	9	5	8	10
7.34	0.152	0.1746	0.1634	0.1766	0.1525	0.1507				7.34	0.1669	0.1856	0.1716	0.2038	0.18575	0.1677				7.34	2.4405	2.443	2.4465	2.4476	2.4349	2.4316				7.34	243.623	241.822	238.304	239.693	235.858	235.318				7.34	10	4	8	7	8	10
7.35	0.1576	0.1668	0.1655	0.1782	0.1605	0.1542				7.35	0.1711	0.1809	0.1742	0.2035	0.18655	0.1696				7.35	2.4406	2.4462	2.4457	2.4456	2.4394	2.432				7.35	244.583	240.74	240.336	238.77	234.949	240.083				7.35	10	5	8	6	9	10
7.36	0.1735	0.1658	0.1696	0.1731	0.1622	0.1485				7.36	0.1864	0.179	0.177	0.198	0.18125	0.1645				7.36	2.445	2.447	2.4412	2.4543	2.4391	2.4329				7.36	245.889	240.048	237.212	243.661	234.034	237.584				7.36	10	5	9	6	8	9
7.37	0.1559	0.1752	0.1657	0.1755	0.1605	0.1486				7.37	0.1665	0.1885	0.1734	0.2042	0.1848	0.1654				7.37	2.4375	2.4512	2.4455	2.4512	2.4373	2.4328				7.37	244.486	243.872	241.004	238.458	239.576	234.378				7.37	8	4	8	5	7	9
7.38	0.151	0.1712	0.1633	0.1653	0.1716	0.1571				7.38	0.1626	0.1872	0.1712	0.1975	0.18535	0.1732				7.38	2.4404	2.4459	2.4416	2.436	2.4404	2.4324				7.38	246.151	243.057	239.411	237.056	234.992	240.09				7.38	9	4	9	6	9	9
7.39	0.1509	0.1772	0.1579	0.1729	0.1709	0.15				7.39	0.1648	0.191	0.167	0.2015	0.1847	0.1679				7.39	2.4342	2.4526	2.4409	2.437	2.4413	2.4344				7.39	242.331	243.835	238.738	237.588	237.667	235.738				7.39	9	5	8	6	9	9
7.4	0.1456	0.174	0.1663	0.175	0.1651	0.1567				7.4	0.1604	0.1883	0.1749	0.1995	0.186	0.1725				7.4	2.4402	2.4411	2.4506	2.4421	2.4377	2.4274				7.4	243.32	240.155	241.332	239.829	239.07	238.141				7.4	9	4	7	6	9	8
7.41	0.1521	0.1668	0.1517	0.1706	0.1654	0.163				7.41	0.1678	0.1802	0.1603	0.1973	0.18835	0.1794				7.41	2.4385	2.4401	2.4416	2.4479	2.4404	2.4323				7.41	245.427	238.893	240.356	242.095	239.348	238.71				7.41	9	6	8	5	5	10
7.42	0.1471	0.1764	0.1463	0.168	0.165	0.157				7.42	0.1616	0.1894	0.1554	0.1966	0.18455	0.1725				7.42	2.4365	2.4505	2.4368	2.436	2.4458	2.4365				7.42	243.93	241.491	236.787	237.158	238.159	238.962				7.42	9	4	6	6	6	10
7.43	0.1505	0.1761	0.1501	0.1793	0.1574	0.1478				7.43	0.1651	0.1893	0.1586	0.2055	0.18435	0.1632				7.43	2.4345	2.4567	2.4386	2.4499	2.4399	2.4293				7.43	238.853	238.146	238.772	239.603	238.019	237.313				7.43	9	4	7	6	7	8
7.44	0.1503	0.1741	0.1468	0.1731	0.155	0.1505				7.44	0.1646	0.1867	0.1561	0.2017	0.18425	0.1668				7.44	2.4427	2.4387	2.4382	2.4512	2.4414	2.4312				7.44	243.093	240.694	239.218	240.644	235.752	239.525				7.44	9	4	7	6	8	10
7.45	0.1503	0.1684	0.1521	0.1696	0.1534	0.1551				7.45	0.1627	0.1822	0.1614	0.2005	0.1854	0.1703				7.45	2.4451	2.4417	2.4437	2.4437	2.439	2.4286				7.45	243.871	240.4	240.504	237.833	237.901	238.142				7.45	10	4	7	6	8	9
7.46	0.1449	0.1751	0.1615	0.1659	0.1594	0.1542				7.46	0.1586	0.1889	0.1687	0.1914	0.1795	0.1676				7.46	2.4382	2.4451	2.4473	2.4382	2.4465	2.4284				7.46	243.02	242.619	240.555	235.036	240.376	239.629				7.46	11	4	7	5	7	9
7.47	0.1502	0.1734	0.1661	0.1636	0.1595	0.1577				7.47	0.1642	0.1887	0.1752	0.1924	0.18235	0.1723				7.47	2.4376	2.4492	2.4499	2.4367	2.4386	2.4315				7.47	243.336	243.014	239.141	237.017	239.499	239.214				7.47	9	4	7	5	11	10
7.48	0.1528	0.1815	0.1634	0.1768	0.156	0.1608				7.48	0.1662	0.1944	0.1723	0.1994	0.1877	0.176				7.48	2.438	2.459	2.4469	2.4436	2.4399	2.4431				7.48	243.664	242.042	236.573	237.909	238.144	242.802				7.48	9	4	8	5	8	9
7.49	0.1482	0.181	0.1576	0.1685	0.1527	0.1668				7.49	0.1637	0.1937	0.1658	0.1961	0.1893	0.1825				7.49	2.4386	2.4514	2.4462	2.4424	2.4379	2.4357				7.49	244.206	241.25	240.016	233.963	235.161	237.538				7.49	9	5	9	6	8	9
7.5	0.1464	0.1718	0.1544	0.1635	0.1562	0.1614				7.5	0.1604	0.1856	0.1612	0.1926	0.18475	0.1769				7.5	2.4303	2.4488	2.44	2.4489	2.4429	2.4389				7.5	241.482	239.488	239.213	238.888	239.086	237.605				7.5	8	4	7	4	8	7
7.51	0.1548	0.1681	0.1571	0.1652	0.1597	0.1626				7.51	0.1688	0.1815	0.1651	0.1973	0.187	0.1767				7.51	2.4396	2.4384	2.444	2.4482	2.4411	2.4399				7.51	245.603	237.712	242.359	240.188	237.839	238.935				7.51	9	5	7	6	8	9
7.52	0.1578	0.1756	0.1501	0.164	0.1627	0.1533				7.52	0.1728	0.1882	0.1598	0.1926	0.1804	0.1682				7.52	2.4368	2.4426	2.4354	2.4444	2.4406	2.4384				7.52	243.069	240.462	237.306	239.545	232.167	238.653				7.52	7	5	6	5	10	8
7.53	0.1529	0.1743	0.1584	0.1704	0.1694	0.1576				7.53	0.1663	0.1871	0.1669	0.1962	0.18535	0.1745				7.53	2.4444	2.4411	2.4452	2.4387	2.4413	2.4434				7.53	244.449	239.972	239.61	236.799	233.777	239.549				7.53	11	4	8	6	7	9
7.54	0.1573	0.1735	0.1504	0.1754	0.1629	0.1544				7.54	0.1709	0.185	0.1585	0.2011	0.18615	0.1712				7.54	2.4366	2.4426	2.4411	2.4446	2.4388	2.4345				7.54	243.124	240.177	242.046	238.874	233.925	239.927				7.54	8	5	7	7	7	10
7.55	0.1544	0.1668	0.1531	0.1727	0.1596	0.1531				7.55	0.1683	0.1808	0.161	0.197	0.1841	0.1712				7.55	2.4394	2.4459	2.4428	2.4464	2.4424	2.4359				7.55	242.136	240.209	242.083	239.906	236.096	236.786				7.55	9	5	9	6	9	8
7.56	0.16	0.1683	0.1596	0.1699	0.1667	0.1439				7.56	0.1739	0.18	0.1672	0.1951	0.17825	0.1614				7.56	2.4407	2.4393	2.4456	2.448	2.4408	2.4303				7.56	242.902	239.644	239.329	241.308	236.845	238.629				7.56	7	4	8	6	9	8
7.57	0.157	0.1686	0.1514	0.1676	0.1583	0.1508				7.57	0.1708	0.1799	0.1586	0.1943	0.18065	0.167				7.57	2.4256	2.4394	2.4421	2.4458	2.4418	2.4351				7.57	243.146	242.198	237.808	239.647	234.645	238.052				7.57	8	4	5	7	9	9
7.58	0.1478	0.1715	0.1571	0.1716	0.1605	0.1535				7.58	0.1611	0.1817	0.1639	0.1959	0.1834	0.1709				7.58	2.4359	2.446	2.4423	2.4525	2.4359	2.4323				7.58	244.493	242.98	240.079	241.387	236.632	235.534				7.58	8	4	8	7	7	9
7.59	0.1506	0.1758	0.1498	0.1757	0.1657	0.1476				7.59	0.1655	0.1882	0.1571	0.1992	0.1818	0.1644				7.59	2.4377	2.4423	2.438	2.4512	2.4419	2.4362				7.59	243.294	240.911	238.475	240.138	240.278	237.029				7.59	9	4	7	6	8	8
7.6	0.1564	0.172	0.1551	0.1713	0.1559	0.1522				7.6	0.1713	0.1855	0.1618	0.1963	0.18205	0.1678				7.6	2.445	2.4422	2.4468	2.4462	2.4414	2.439				7.6	241.469	239.219	241.736	242.19	238.096	236.084				7.6	8	5	7	4	7	8
7.61	0.1544	0.1702	0.1506	0.1681	0.158	0.1566				7.61	0.1684	0.1836	0.1577	0.1944	0.18295	0.1715				7.61	2.4338	2.4363	2.4445	2.4415	2.4403	2.4436				7.61	239.668	238.958	239.468	235.959	237.246	240.683				7.61	11	4	8	4	6	8
7.62	0.1517	0.1719	0.1562	0.1651	0.1674	0.1566				7.62	0.1659	0.1862	0.1624	0.1959	0.1843	0.1727				7.62	2.4378	2.442	2.4434	2.4408	2.4443	2.4394				7.62	243.021	239.249	238.678	237.247	235.731	239.568				7.62	9	4	7	5	8	5
7.63	0.1365	0.1671	0.1506	0.1599	0.1758	0.166				7.63	0.1516	0.1808	0.1571	0.1902	0.18555	0.1809				7.63	2.4334	2.4419	2.441	2.4355	2.4381	2.4484				7.63	245.211	237.612	238.159	238.03	236.783	240.096				7.63	7	4	8	3	7	7
7.64	0.1449	0.1764	0.15	0.1723	0.17	0.1615				7.64	0.1586	0.1892	0.1573	0.1971	0.18785	0.1786				7.64	2.4432	2.4425	2.4391	2.4486	2.4428	2.4482				7.64	243.803	239.494	238.707	240.131	234.367	240.863				7.64	8	5	7	5	6	6
7.65	0.1464	0.1792	0.1456	0.1736	0.1652	0.1622				7.65	0.16	0.1909	0.1534	0.1951	0.18615	0.1772				7.65	2.4424	2.4503	2.4365	2.4451	2.4488	2.4444				7.65	242.839	240.211	238.922	238.076	237.648	237.279				7.65	9	5	5	7	7	7
7.66	0.1501	0.1758	0.1501	0.1683	0.1699	0.1676				7.66	0.1635	0.1868	0.1583	0.1896	0.1856	0.1816				7.66	2.4372	2.4421	2.4364	2.444	2.4516	2.4491				7.66	244.373	237.19	236.774	239.277	235.468	238.723				7.66	8	4	6	6	7	8
7.67	0.1538	0.1849	0.1523	0.1647	0.1549	0.1581				7.67	0.1674	0.1955	0.1605	0.1901	0.1813	0.1725				7.67	2.4376	2.4518	2.4408	2.443	2.4366	2.439				7.67	243.49	242.264	238.455	235.955	232.089	233.03				7.67	9	5	5	7	6	7
7.68	0.1543	0.1823	0.1622	0.1675	0.1608	0.16				7.68	0.1681	0.1944	0.1704	0.1934	0.1859	0.1784				7.68	2.4396	2.4459	2.4449	2.4469	2.4337	2.4511				7.68	245.481	236.522	241.471	238.945	232.268	239.13				7.68	7	5	7	7	8	6
7.69	0.1428	0.1809	0.1565	0.169	0.1643	0.1714				7.69	0.1582	0.1952	0.1653	0.1955	0.1917	0.1879				7.69	2.4329	2.4452	2.4427	2.4445	2.4462	2.4494				7.69	243.308	240.507	239.278	236.586	233.945	240.171				7.69	6	6	8	7	8	8
7.7	0.1507	0.1782	0.1603	0.1636	0.16	0.1631				7.7	0.1693	0.1931	0.1683	0.1927	0.18635	0.18				7.7	2.4382	2.4454	2.4497	2.4386	2.4414	2.4396				7.7	244.232	238.355	240.599	238.37	233.334	238.013				7.7	6	4	7	8	7	7
7.71	0.1566	0.1774	0.1598	0.1639	0.168	0.1625				7.71	0.1721	0.1916	0.1667	0.1929	0.18585	0.1788				7.71	2.4395	2.4444	2.4534	2.4435	2.437	2.4469				7.71	241.604	239.404	241.178	242.591	237.995	236.949				7.71	6	4	7	8	7	7
7.72	0.1485	0.1758	0.1568	0.1687	0.1772	0.1682				7.72	0.163	0.1887	0.1648	0.1982	0.19055	0.1829				7.72	2.4452	2.4382	2.4429	2.4472	2.4453	2.4464				7.72	244.514	237.275	240.727	239.954	238.237	239.299				7.72	6	4	8	7	7	8
7.73	0.1572	0.1752	0.1535	0.1674	0.1615	0.1635				7.73	0.1702	0.19	0.1608	0.1934	0.186	0.1786				7.73	2.4417	2.4404	2.4406	2.4407	2.4414	2.4432				7.73	243.174	238.502	238.822	239.482	237.958	239.864				7.73	6	4	6	7	8	8
7.74	0.1563	0.175	0.152	0.1722	0.1645	0.1543				7.74	0.1704	0.1909	0.1588	0.1958	0.1824	0.169				7.74	2.4436	2.4409	2.4386	2.4445	2.4392	2.44				7.74	242.936	238.413	235.268	238.868	234.761	238.537				7.74	8	4	7	6	8	7
7.75	0.1612	0.1765	0.1487	0.1749	0.1688	0.1588				7.75	0.1739	0.1897	0.1566	0.1935	0.1834	0.1733				7.75	2.4457	2.4437	2.4333	2.4457	2.4551	2.4414				7.75	244.579	236.83	236.799	239.009	233.29	238.368				7.75	7	4	7	8	11	8
7.76	0.1523	0.1764	0.163	0.1692	0.1672	0.1588				7.76	0.1647	0.1918	0.1697	0.1897	0.18165	0.1736				7.76	2.4331	2.4416	2.4439	2.4443	2.4478	2.4405				7.76	242.625	237.543	240.698	237.252	235.107	241.368				7.76	7	4	6	6	8	8
7.77	0.1559	0.179	0.1492	0.1723	0.163	0.1565				7.77	0.1686	0.1923	0.1558	0.1949	0.18375	0.1726				7.77	2.4394	2.4465	2.4336	2.447	2.4417	2.4389				7.77	241.734	239.354	237.724	238.526	235.401	241.875				7.77	6	5	6	7	7	7
7.78	0.1605	0.173	0.151	0.1719	0.1618	0.1619				7.78	0.1721	0.189	0.16	0.1947	0.1849	0.1751				7.78	2.4425	2.4431	2.4426	2.4467	2.4405	2.4432				7.78	244.201	238.639	240.52	236.273	236.145	237.38				7.78	7	4	7	8	7	7
7.79	0.1562	0.1724	0.1461	0.1708	0.1757	0.1646				7.79	0.1681	0.187	0.1544	0.1923	0.1856	0.1789				7.79	2.4402	2.4479	2.4334	2.4487	2.4591	2.4413				7.79	244.567	241.006	237.673	237.623	240.639	239.548				7.79	6	5	6	7	6	7
7.8	0.1519	0.1696	0.1564	0.1741	0.1641	0.1556				7.8	0.166	0.1849	0.1651	0.1962	0.18335	0.1705				7.8	2.4446	2.4421	2.4453	2.4468	2.4404	2.4374				7.8	243.405	238.824	240.149	239.356	234.517	238.421				7.8	6	4	8	8	6	8
7.81	0.1533	0.1686	0.1666	0.1722	0.1649	0.1512				7.81	0.1659	0.1823	0.1738	0.1927	0.1791	0.1655				7.81	2.4491	2.4396	2.4462	2.4492	2.4503	2.4363				7.81	243.095	239.266	239.998	239.194	238.544	238.338				7.81	7	4	6	8	9	7
7.82	0.1496	0.1725	0.1577	0.1673	0.1629	0.1538				7.82	0.1615	0.1869	0.1662	0.1914	0.1808	0.1702				7.82	2.4336	2.4389	2.4414	2.4466	2.4475	2.4345				7.82	239.431	237.675	239.248	239.624	239.506	237.477				7.82	8	5	7	7	8	7
7.83	0.158	0.1798	0.1571	0.159	0.1652	0.1612				7.83	0.1725	0.194	0.1651	0.1846	0.1788	0.173				7.83	2.434	2.452	2.4486	2.4381	2.445	2.4399				7.83	240.861	237.331	240.797	236.106	236.35	239.416				7.83	8	4	6	6	5	6
7.84	0.1509	0.1834	0.1589	0.1669	0.1716	0.1507				7.84	0.1632	0.1969	0.1673	0.1885	0.1763	0.1641				7.84	2.4369	2.4442	2.4532	2.4436	2.4443	2.4385				7.84	244.244	239.638	242.975	236.704	235.015	239.709				7.84	7	4	8	6	7	5
7.85	0.1531	0.1758	0.1551	0.1673	0.1637	0.1428				7.85	0.1678	0.1888	0.1669	0.1938	0.17535	0.1569				7.85	2.4314	2.4385	2.4394	2.447	2.4505	2.4302				7.85	241.764	237.96	238.843	236.843	238.576	240.282				7.85	7	5	7	5	8	8
7.86	0.1478	0.181	0.1561	0.1754	0.1589	0.1519				7.86	0.1599	0.1941	0.1658	0.1984	0.18335	0.1683				7.86	2.4367	2.4465	2.4459	2.4445	2.4462	2.4271				7.86	245.347	238.514	238.377	241.848	239.271	237.98				7.86	8	3	5	7	5	7
7.87	0.1448	0.1817	0.1616	0.1728	0.1656	0.1473				7.87	0.1601	0.1958	0.1714	0.1986	0.18085	0.1631				7.87	2.4319	2.4403	2.4487	2.4488	2.4438	2.4282				7.87	242.092	235.618	242.736	239.541	235.264	238.638				7.87	8	4	6	7	6	8
7.88	0.1527	0.1731	0.161	0.1733	0.1498	0.1499				7.88	0.1654	0.1874	0.1708	0.1979	0.18225	0.1666				7.88	2.434	2.4471	2.4429	2.4428	2.4415	2.4269				7.88	238.879	241.31	239.824	240.097	235.442	235.309				7.88	8	4	5	7	7	7
7.89	0.1499	0.1746	0.1559	0.168	0.1557	0.1436				7.89	0.1638	0.1878	0.1658	0.1941	0.17765	0.1612				7.89	2.43	2.4409	2.4431	2.4475	2.4464	2.4313				7.89	240.257	237.267	239.276	242.146	238.512	239.016				7.89	7	4	6	7	6	5
7.9	0.1502	0.184	0.153	0.1659	0.1627	0.1478				7.9	0.164	0.1969	0.1614	0.1911	0.1774	0.1637				7.9	2.4359	2.4442	2.4478	2.4406	2.4466	2.4382				7.9	240.103	238.487	239.971	238.106	237.112	238.935				7.9	7	4	6	7	7	8
7.91	0.1574	0.1821	0.1551	0.1633	0.1702	0.1463				7.91	0.1688	0.1927	0.163	0.1892	0.17555	0.1619				7.91	2.4487	2.4386	2.4403	2.4381	2.4492	2.4351				7.91	244.85	237.858	240.462	238.604	235.706	239.078				7.91	8	4	6	7	7	9
7.92	0.1536	0.1784	0.1549	0.1679	0.1725	0.1492				7.92	0.1676	0.1898	0.1634	0.193	0.1788	0.1646				7.92	2.435	2.437	2.4458	2.4424	2.4495	2.4323				7.92	240.923	235.791	242.339	241.371	235.72	239.66				7.92	5	4	7	7	7	8
7.93	0.1546	0.1722	0.1599	0.1677	0.16	0.1462				7.93	0.1698	0.1831	0.1675	0.1969	0.18025	0.1636				7.93	2.434	2.4358	2.4489	2.4462	2.4458	2.4272				7.93	238.31	239.252	239.089	236.912	236.372	238.965				7.93	5	4	6	6	4	6
7.94	0.158	0.1716	0.1532	0.1666	0.1517	0.1455				7.94	0.1728	0.1825	0.1611	0.1953	0.17995	0.1646				7.94	2.4284	2.4316	2.4456	2.4445	2.4423	2.4253				7.94	241.742	236.833	241.793	242.828	235.706	234.701				7.94	7	4	6	7	4	7
7.95	0.1512	0.1705	0.1527	0.1656	0.1473	0.1493				7.95	0.1643	0.1814	0.1601	0.1935	0.1785	0.1635				7.95	2.429	2.4378	2.4454	2.4429	2.4407	2.4362				7.95	242.48	239.261	241.107	238.247	237.35	238.579				7.95	8	5	5	8	3	6
7.96	0.1547	0.1773	0.1519	0.1632	0.1546	0.1548				7.96	0.168	0.1899	0.1616	0.1905	0.18005	0.1696				7.96	2.434	2.4421	2.4449	2.4427	2.4416	2.4339				7.96	240.648	238.231	238.055	240.401	235.813	240.059				7.96	9	4	7	7	5	6
7.97	0.1588	0.1765	0.1584	0.1701	0.1433	0.1466				7.97	0.1722	0.1888	0.1659	0.1996	0.18075	0.1619				7.97	2.4411	2.4393	2.4499	2.4482	2.438	2.4309				7.97	240.381	236.848	238.115	241.527	235.959	237.742				7.97	9	4	6	6	5	6
7.98	0.1506	0.1713	0.153	0.1673	0.1502	0.1431				7.98	0.1643	0.1838	0.1608	0.1943	0.1779	0.1615				7.98	2.4475	2.4358	2.444	2.4386	2.4446	2.4295				7.98	246.818	238.754	238.356	236.88	236.612	236.399				7.98	7	4	4	7	5	6
7.99	0.1444	0.1753	0.1546	0.1695	0.1557	0.1383				7.99	0.1601	0.1884	0.1638	0.1945	0.17625	0.158				7.99	2.4368	2.4412	2.4463	2.4486	2.4435	2.4247				7.99	241.646	237.221	240.582	236.626	240.08	236.852				7.99	9	4	6	7	6	5
8	0.1562	0.1742	0.1586	0.1588	0.155	0.1473				8	0.1696	0.1879	0.1666	0.1858	0.17395	0.1621				8	2.4417	2.4343	2.4509	2.4438	2.445	2.4292				8	244.702	236.836	244.759	238.643	235.611	237.119				8	8	5	5	7	6	7
8.01	0.1558	0.1701	0.1566	0.1567	0.1575	0.1442				8.01	0.1679	0.1821	0.1665	0.1826	0.17145	0.1603				8.01	2.4367	2.4372	2.4406	2.4365	2.4406	2.425				8.01	244.204	239.038	236.899	239.33	236.332	238.417				8.01	8	4	7	8	5	7
8.02	0.1532	0.1722	0.1497	0.1688	0.1564	0.1534				8.02	0.1666	0.1847	0.158	0.1917	0.17965	0.1676				8.02	2.4379	2.4422	2.4427	2.442	2.4456	2.4373				8.02	243.608	240.604	239.748	239.221	233.762	239.294				8.02	7	4	5	7	6	7
8.03	0.158	0.1705	0.1538	0.1647	0.1558	0.1494				8.03	0.1715	0.1834	0.1649	0.1887	0.17775	0.1668				8.03	2.4373	2.4394	2.4451	2.4488	2.4415	2.439				8.03	241.496	238.717	242.108	240.696	233.398	237.477				8.03	7	4	7	7	6	7
8.04	0.1604	0.1716	0.1527	0.167	0.1608	0.1522				8.04	0.1733	0.1856	0.1623	0.189	0.17855	0.1681				8.04	2.4359	2.4415	2.4456	2.446	2.4456	2.434				8.04	239.79	238.766	241.512	235.947	237.339	236.815				8.04	8	5	5	7	6	6
8.05	0.146	0.1703	0.1562	0.1653	0.1587	0.15				8.05	0.1613	0.184	0.1652	0.1887	0.1777	0.1667				8.05	2.432	2.4428	2.4408	2.4412	2.4456	2.4365				8.05	243.612	238.787	239.22	242.463	238.832	238.25				8.05	8	4	8	8	3	8
8.06	0.1493	0.1716	0.1564	0.1561	0.1657	0.1488				8.06	0.1621	0.1847	0.1651	0.1867	0.17705	0.1674				8.06	2.4359	2.4386	2.4456	2.4362	2.4407	2.4351				8.06	239.1	237.393	238.232	238.839	237.235	236.521				8.06	9	4	9	7	5	8
8.07	0.1541	0.1681	0.1562	0.1597	0.1589	0.1548				8.07	0.1668	0.1827	0.1656	0.1896	0.17885	0.1681				8.07	2.4355	2.4398	2.4497	2.4331	2.4438	2.4375				8.07	239.045	238.901	240.152	238.519	237.492	235.774				8.07	7	4	7	8	5	8
8.08	0.1513	0.1801	0.149	0.168	0.1656	0.1598				8.08	0.1683	0.1931	0.1584	0.196	0.18445	0.1729				8.08	2.4367	2.4448	2.4411	2.4441	2.4439	2.4336				8.08	238.488	241.172	238.027	236.934	235.456	237.622				8.08	8	4	9	7	7	10
8.09	0.1478	0.1661	0.1481	0.1671	0.1694	0.1603				8.09	0.1627	0.1792	0.1571	0.1961	0.18445	0.1728				8.09	2.4378	2.4378	2.44	2.4377	2.4428	2.4452				8.09	239.396	238.455	239.988	237.816	237.66	241.253				8.09	7	4	10	7	5	9
8.1	0.1419	0.1663	0.152	0.1645	0.1663	0.1587				8.1	0.1593	0.1817	0.1604	0.1929	0.1815	0.1701				8.1	2.4332	2.4338	2.4455	2.439	2.4473	2.439				8.1	242.978	238.416	236.519	239.771	236.416	240.31				8.1	8	4	7	7	4	9
8.11	0.1524	0.1676	0.1522	0.1647	0.1716	0.1588				8.11	0.1712	0.1807	0.1614	0.1925	0.18165	0.1708				8.11	2.4414	2.4417	2.4429	2.4394	2.4441	2.4427				8.11	241.909	236.66	240.347	236.697	235.155	238.532				8.11	6	5	7	8	6	9
8.12	0.1438	0.1759	0.1458	0.1712	0.1787	0.1546				8.12	0.1615	0.1897	0.1546	0.1956	0.18085	0.1661				8.12	2.4356	2.4533	2.4378	2.4504	2.4518	2.4282				8.12	239.621	241.004	236.934	239.432	237.949	237.472				8.12	8	5	10	8	6	9
8.13	0.1484	0.1609	0.1471	0.1703	0.1724	0.1571				8.13	0.1681	0.1783	0.1563	0.2003	0.1845	0.1687				8.13	2.4435	2.4363	2.4432	2.4431	2.445	2.4324				8.13	242.116	235.253	239.362	237.537	236.129	235.281				8.13	7	5	9	8	6	8
8.14	0.1625	0.1684	0.1459	0.1575	0.1737	0.1678				8.14	0.1803	0.1833	0.1555	0.1882	0.18375	0.1793				8.14	2.4372	2.4431	2.4375	2.4399	2.4426	2.4331				8.14	242.878	237.399	240.979	237.478	238.115	235.721				8.14	8	3	8	8	4	6
8.15	0.1487	0.1725	0.1401	0.1588	0.1624	0.1508				8.15	0.1661	0.1874	0.1514	0.1926	0.17825	0.1639				8.15	2.4345	2.4496	2.432	2.4417	2.4433	2.4356				8.15	241.512	240.017	240.632	236.013	236.57	238.021				8.15	8	4	10	7	5	8
8.16	0.1403	0.1766	0.1418	0.1661	0.1728	0.1572				8.16	0.1583	0.19	0.1521	0.1947	0.1831	0.1715				8.16	2.4293	2.4414	2.4338	2.4406	2.458	2.4287				8.16	243.315	236.27	241.952	235.675	239.379	238.31				8.16	8	3	9	5	5	7
8.17	0.1456	0.1712	0.1484	0.1571	0.166	0.1595				8.17	0.1594	0.1853	0.1581	0.19	0.18145	0.1729				8.17	2.4398	2.4384	2.4334	2.4386	2.4447	2.4343				8.17	244.125	241.002	239.669	238.346	237.186	237.421				8.17	9	5	7	6	5	7
8.18	0.1491	0.1671	0.151	0.1523	0.1675	0.1545				8.18	0.1631	0.1812	0.1645	0.1905	0.17965	0.1688				8.18	2.4244	2.4399	2.438	2.4365	2.4546	2.4265				8.18	241.747	238.262	240.881	236.647	238.726	237.906				8.18	10	4	7	7	5	8
8.19	0.1459	0.1764	0.1509	0.1612	0.1573	0.1531				8.19	0.1594	0.1912	0.1628	0.1983	0.18335	0.1684				8.19	2.4302	2.4493	2.4341	2.4437	2.4455	2.4297				8.19	242.668	243.303	239.067	239.994	236.874	236.226				8.19	11	5	8	6	3	9
8.2	0.1443	0.1709	0.1438	0.1582	0.1607	0.1485				8.2	0.1593	0.1845	0.1558	0.1937	0.17925	0.1648				8.2	2.429	2.4434	2.4314	2.4492	2.4457	2.4324				8.2	241.224	241.052	240.443	241.43	238.502	237.808				8.2	10	5	8	6	5	8
8.21	0.1409	0.1695	0.1532	0.161	0.1596	0.147				8.21	0.1528	0.1845	0.1645	0.1961	0.1789	0.1617				8.21	2.4361	2.4393	2.432	2.4386	2.4376	2.4324				8.21	244.96	241.769	238.976	239.447	233.345	236.769				8.21	8	4	7	6	5	11
8.22	0.148	0.1691	0.1521	0.161	0.1702	0.1445				8.22	0.1597	0.1827	0.1629	0.1922	0.1754	0.1586				8.22	2.4377	2.4397	2.4373	2.4414	2.449	2.4224				8.22	242.359	240.439	243.283	238.606	236.663	232.665				8.22	9	5	7	5	6	10
8.23	0.1473	0.1637	0.1461	0.1601	0.1618	0.1471				8.23	0.1606	0.1782	0.1574	0.1922	0.17725	0.1623				8.23	2.4351	2.4343	2.4381	2.4385	2.4447	2.4311				8.23	242.143	238.845	241.628	236.307	236.549	236.765				8.23	8	7	7	5	5	10
8.24	0.1411	0.1682	0.1433	0.1685	0.1567	0.141				8.24	0.1535	0.1825	0.1551	0.1979	0.1772	0.1565				8.24	2.4263	2.4371	2.4315	2.4493	2.4452	2.4282				8.24	243.142	240.098	238.667	240.093	237.506	237.041				8.24	7	5	7	5	7	10
8.25	0.1486	0.1663	0.1475	0.174	0.1716	0.1435				8.25	0.1606	0.1804	0.158	0.1983	0.17845	0.1586				8.25	2.4396	2.4368	2.4342	2.4426	2.4514	2.4326				8.25	245.42	241.268	238.865	240.754	237.772	238.037				8.25	7	6	9	7	7	9
8.26	0.1487	0.1668	0.142	0.1676	0.1601	0.1426				8.26	0.1617	0.1799	0.1537	0.1965	0.17695	0.1574				8.26	2.4336	2.4352	2.4346	2.4369	2.4441	2.4262				8.26	242.381	239.431	237.345	241.916	238.784	236.135				8.26	9	5	9	6	5	11
8.27	0.1429	0.1752	0.1401	0.1622	0.1581	0.1441				8.27	0.1573	0.1889	0.1512	0.1913	0.1753	0.1593				8.27	2.4324	2.4374	2.4273	2.4345	2.4398	2.4325				8.27	242.576	240.544	238.533	239.207	236.506	238.12				8.27	8	6	9	6	7	10
8.28	0.1539	0.1791	0.159	0.1696	0.1732	0.1479				8.28	0.167	0.1912	0.1666	0.1987	0.1808	0.1629				8.28	2.4387	2.4292	2.4395	2.4452	2.4427	2.4356				8.28	243.759	239.998	240.911	241.272	237.09	238.69				8.28	7	5	10	6	6	8
8.29	0.1507	0.1755	0.1479	0.1611	0.1807	0.1477				8.29	0.1652	0.1893	0.157	0.1937	0.17805	0.1624				8.29	2.4307	2.43	2.4386	2.4441	2.4386	2.4411				8.29	242.073	239.124	242.752	236.507	236.14	239.883				8.29	8	4	9	5	6	8
8.3	0.1483	0.1692	0.1502	0.1587	0.1679	0.1592				8.3	0.1621	0.1839	0.1618	0.1936	0.18315	0.1727				8.3	2.4367	2.4285	2.4388	2.4417	2.4441	2.4474				8.3	239.743	239.582	242.144	239.703	238.151	239.563				8.3	10	5	8	6	7	8
8.31	0.1472	0.1693	0.1436	0.1632	0.1558	0.1529				8.31	0.1591	0.184	0.1537	0.1946	0.17995	0.1653				8.31	2.4404	2.4353	2.4319	2.4395	2.4407	2.4439				8.31	241.289	240.948	243.37	240.789	237.655	239.45				8.31	9	6	8	7	7	8
8.32	0.1515	0.1769	0.1497	0.1616	0.1677	0.1448				8.32	0.1632	0.1909	0.1593	0.197	0.17805	0.1591				8.32	2.4383	2.4417	2.4345	2.444	2.4528	2.4339				8.32	242.1	240.601	238.663	237.28	239.547	240.647				8.32	8	4	7	7	7	9
8.33	0.1548	0.1722	0.152	0.1594	0.1708	0.1466				8.33	0.167	0.1873	0.1613	0.1962	0.1776	0.159				8.33	2.4365	2.435	2.4312	2.4426	2.4473	2.4421				8.33	242.293	241.495	240.156	237.509	240.693	241.432				8.33	8	4	11	7	8	9
8.34	0.136	0.1655	0.1518	0.1711	0.1618	0.1426				8.34	0.1477	0.1792	0.1599	0.2026	0.1801	0.1576				8.34	2.4291	2.4367	2.4367	2.4424	2.4407	2.4382				8.34	239.416	239.317	239.692	237.696	239.283	236.261				8.34	9	5	11	8	7	8
8.35	0.1427	0.1676	0.1513	0.151	0.154	0.1438				8.35	0.1541	0.1825	0.1583	0.1841	0.1707	0.1573				8.35	2.4356	2.4349	2.4302	2.436	2.4478	2.4315				8.35	241.724	239.542	237.854	236.033	237.781	236.006				8.35	8	5	8	6	7	9
8.36	0.1431	0.172	0.1497	0.1536	0.1613	0.1489				8.36	0.1584	0.1877	0.1579	0.1876	0.1754	0.1632				8.36	2.4306	2.438	2.4284	2.434	2.4421	2.4318				8.36	241.31	240.115	237.965	237.02	238.479	235.609				8.36	8	5	9	5	7	9
8.37	0.1488	0.1716	0.159	0.1615	0.1474	0.1532				8.37	0.1604	0.1873	0.1687	0.1933	0.18	0.1667				8.37	2.4393	2.4337	2.432	2.4487	2.4338	2.4376				8.37	241.906	240.399	240.571	238.641	235.514	239.088				8.37	9	6	9	7	5	9
8.38	0.1463	0.1691	0.1482	0.1567	0.1499	0.1463				8.38	0.1581	0.1847	0.1577	0.1901	0.1746	0.1591				8.38	2.4388	2.4345	2.4275	2.4446	2.4417	2.4334				8.38	241.445	237.995	238.732	237.514	238.443	238.496				8.38	8	4	7	7	6	6
8.39	0.1489	0.174	0.152	0.1641	0.15	0.1483				8.39	0.159	0.1875	0.1619	0.194	0.17795	0.1619				8.39	2.4446	2.4422	2.4361	2.4465	2.4325	2.4352				8.39	242.862	241.349	237.711	236.065	237.62	240.386				8.39	7	7	8	6	6	9
8.4	0.1483	0.174	0.1577	0.1562	0.1577	0.1441				8.4	0.1598	0.1875	0.1684	0.1867	0.17235	0.158				8.4	2.4502	2.4412	2.4402	2.4421	2.4378	2.429				8.4	242.665	238.436	238.033	237.343	237.402	239.036				8.4	10	5	8	8	7	8
8.41	0.1458	0.1692	0.1551	0.1634	0.165	0.1394				8.41	0.1563	0.1851	0.1645	0.1946	0.17455	0.1545				8.41	2.4408	2.4414	2.4383	2.4412	2.4509	2.4282				8.41	241.195	240.392	240.096	237.393	240.75	242.093				8.41	10	4	8	8	7	7
8.42	0.1422	0.1679	0.1491	0.1636	0.1519	0.1549				8.42	0.1568	0.1831	0.1574	0.1955	0.1822	0.1689				8.42	2.4369	2.4433	2.4346	2.4474	2.4382	2.4406				8.42	241.533	242.087	241.514	238.457	236.344	240.573				8.42	10	5	7	9	5	6
8.43	0.1484	0.1732	0.1488	0.1619	0.1521	0.1451				8.43	0.1606	0.1855	0.158	0.1926	0.1769	0.1612				8.43	2.4383	2.4467	2.4268	2.4399	2.4388	2.4278				8.43	240.775	237.136	240.347	235.739	237.845	237.892				8.43	9	7	8	8	6	7
8.44	0.1415	0.1648	0.1539	0.1579	0.1474	0.146				8.44	0.1529	0.1792	0.164	0.1927	0.1779	0.1631				8.44	2.439	2.4368	2.4344	2.4414	2.4442	2.4377				8.44	241.903	238.427	239.989	234.834	237.973	243.524				8.44	10	5	8	8	7	9
8.45	0.1405	0.1727	0.1532	0.158	0.154	0.1504				8.45	0.1518	0.1869	0.1624	0.1914	0.178	0.1646				8.45	2.4411	2.4423	2.4369	2.4398	2.4424	2.439				8.45	243.321	240.495	242.206	235.879	237.39	239.855				8.45	10	5	9	8	5	6
8.46	0.1368	0.1762	0.1587	0.162	0.1531	0.151				8.46	0.1502	0.1891	0.169	0.1952	0.18045	0.1657				8.46	2.4376	2.4404	2.4324	2.443	2.4391	2.4397				8.46	243.295	243.28	239.939	237.283	237.735	241.141				8.46	9	6	8	9	7	5
8.47	0.1429	0.1726	0.1618	0.1516	0.1573	0.1541				8.47	0.1574	0.186	0.1696	0.1857	0.17715	0.1686				8.47	2.4403	2.4388	2.4304	2.4405	2.4427	2.4415				8.47	237.074	240.109	237.85	236.379	237.149	240.649				8.47	10	5	10	6	8	7
8.48	0.1383	0.1743	0.1607	0.1596	0.1503	0.158				8.48	0.1528	0.1889	0.1695	0.1973	0.18405	0.1708				8.48	2.4382	2.4423	2.4332	2.4391	2.436	2.4367				8.48	241.177	238.151	242.007	239.679	237.59	241.558				8.48	10	5	7	7	6	9
8.49	0.1442	0.1722	0.1545	0.149	0.1402	0.1519				8.49	0.1552	0.1887	0.1658	0.1846	0.17595	0.1673				8.49	2.4411	2.4388	2.4326	2.4337	2.4255	2.4335				8.49	242.174	238.725	240.449	235.817	232.936	236.586				8.49	8	4	8	7	6	7
8.5	0.1447	0.1738	0.1627	0.1634	0.1445	0.1518				8.5	0.1571	0.1872	0.1742	0.1936	0.1806	0.1676				8.5	2.4386	2.4416	2.4368	2.4457	2.4309	2.4306				8.5	243.221	238.869	240.769	239.054	239.339	240.435				8.5	9	5	8	6	6	8
8.51	0.1487	0.1805	0.1561	0.1667	0.1506	0.1483				8.51	0.1597	0.1943	0.1677	0.1938	0.1788	0.1638				8.51	2.4368	2.4462	2.4447	2.4468	2.4365	2.4409				8.51	243.62	238.26	242.99	238.641	237.382	243.829				8.51	9	5	7	8	5	8
8.52	0.1481	0.1691	0.1585	0.1602	0.1512	0.1475				8.52	0.1607	0.1832	0.1697	0.1893	0.1768	0.1643				8.52	2.4406	2.4396	2.4412	2.4451	2.4385	2.4362				8.52	243.698	239.577	241.607	238.727	237.642	241.669				8.52	10	4	8	8	7	7
8.53	0.1394	0.1707	0.1448	0.1608	0.1417	0.1481				8.53	0.1508	0.1852	0.1573	0.1893	0.1766	0.1639				8.53	2.4427	2.4343	2.4338	2.4488	2.4363	2.4308				8.53	244.186	235.944	236.989	241.781	236.237	238.625				8.53	7	4	7	7	7	7
8.54	0.1467	0.1679	0.1533	0.1526	0.1532	0.1499				8.54	0.1595	0.1833	0.1649	0.1806	0.17325	0.1659				8.54	2.4435	2.4367	2.4361	2.4333	2.4386	2.4386				8.54	241.809	238.72	241.264	237.704	239.913	240.905				8.54	8	4	8	8	7	6
8.55	0.1458	0.1677	0.161	0.1545	0.1468	0.1604				8.55	0.1585	0.1808	0.1736	0.1836	0.18075	0.1779				8.55	2.4377	2.4438	2.4416	2.4461	2.4332	2.4342				8.55	245.197	240.547	241.363	239.334	234.136	240.476				8.55	7	3	7	8	8	6
8.56	0.152	0.1672	0.1589	0.162	0.1469	0.1524				8.56	0.1649	0.1825	0.1716	0.1918	0.1812	0.1706				8.56	2.4487	2.4417	2.448	2.4496	2.433	2.4356				8.56	246.418	236.673	238.752	242.262	235.632	236.508				8.56	10	4	8	8	7	9
8.57	0.1447	0.1761	0.158	0.1626	0.154	0.1546				8.57	0.1572	0.1909	0.1699	0.1914	0.1811	0.1708				8.57	2.4441	2.4434	2.4458	2.4432	2.4388	2.4341				8.57	243.34	238.474	243.035	239.2	237.221	239.789				8.57	8	5	7	8	10	9
8.58	0.1439	0.1697	0.153	0.1673	0.1492	0.1494				8.58	0.156	0.1838	0.1632	0.1952	0.182	0.1688				8.58	2.4479	2.439	2.4488	2.4473	2.4325	2.437				8.58	244.755	236.361	239.316	241.962	233.806	242.815				8.58	7	6	9	7	9	10
8.59	0.147	0.1676	0.156	0.1617	0.1493	0.155				8.59	0.1595	0.1811	0.1661	0.1939	0.1835	0.1731				8.59	2.4408	2.4422	2.4423	2.4461	2.4324	2.4424				8.59	243.347	237.348	241.801	238.223	235.872	241.567				8.59	6	6	7	7	7	9
8.6	0.1496	0.1632	0.153	0.1675	0.1497	0.1529				8.6	0.1646	0.1785	0.1636	0.1984	0.1842	0.17				8.6	2.4372	2.4357	2.443	2.4468	2.4317	2.4395				8.6	242.026	241.378	239.208	244.267	237.285	240.248				8.6	9	6	9	7	8	8
8.61	0.1607	0.1691	0.1502	0.1679	0.1514	0.1516				8.61	0.1744	0.1836	0.163	0.202	0.18635	0.1707				8.61	2.4457	2.4385	2.4336	2.4466	2.4359	2.4429				8.61	242.985	240.243	242.34	240.799	237.97	239.345				8.61	6	5	8	7	7	9
8.62	0.1555	0.1669	0.1485	0.167	0.1497	0.1546				8.62	0.1679	0.1815	0.1602	0.202	0.18715	0.1723				8.62	2.446	2.4364	2.4396	2.4463	2.4417	2.4445				8.62	244.735	239.147	240.208	240.965	237.462	243.148				8.62	8	5	9	7	6	10
8.63	0.157	0.176	0.1586	0.1704	0.1432	0.1454				8.63	0.1723	0.1901	0.1698	0.2014	0.18305	0.1647				8.63	2.4517	2.4373	2.4518	2.444	2.437	2.4429				8.63	247.208	241.576	243.507	240.664	240.211	244.444				8.63	8	5	9	8	6	10
8.64	0.1521	0.1797	0.1647	0.1718	0.1393	0.1499				8.64	0.1661	0.1921	0.1771	0.2031	0.18655	0.17				8.64	2.4496	2.4291	2.4533	2.4438	2.4358	2.4276				8.64	245.939	238.186	246.05	236.775	239.093	240.445				8.64	6	6	8	7	8	8
8.65	0.1432	0.1798	0.1647	0.1606	0.1431	0.1482				8.65	0.1584	0.1928	0.1767	0.1925	0.1802	0.1679				8.65	2.4408	2.4399	2.458	2.4439	2.4283	2.4297				8.65	244.439	239.849	241.252	237.217	236.006	238.485				8.65	7	7	8	7	6	8
8.66	0.1476	0.1729	0.1476	0.1655	0.1484	0.1485				8.66	0.1611	0.1887	0.1601	0.1959	0.1814	0.1669				8.66	2.4459	2.4446	2.4407	2.4424	2.4345	2.4387				8.66	243.172	242.247	241.205	237.474	238.961	241.073				8.66	6	4	9	6	8	7
8.67	0.1423	0.1783	0.1491	0.1637	0.1442	0.1499				8.67	0.1564	0.1922	0.1622	0.1942	0.18215	0.1701				8.67	2.4416	2.4471	2.4402	2.4414	2.4333	2.4417				8.67	242.259	239.725	245.687	236.22	235.397	243.096				8.67	7	7	8	8	7	9
8.68	0.1434	0.1801	0.149	0.1603	0.1534	0.1416				8.68	0.1574	0.1931	0.1606	0.1899	0.1756	0.1613				8.68	2.4363	2.4386	2.4382	2.4341	2.4318	2.4314				8.68	240.053	240.947	241.478	236.122	237.529	239.89				8.68	7	7	8	7	9	11
8.69	0.1442	0.1757	0.156	0.1644	0.1499	0.141				8.69	0.1618	0.1891	0.1675	0.1901	0.175	0.1599				8.69	2.4432	2.4296	2.4495	2.4403	2.4375	2.4344				8.69	244.401	237.872	245.513	236.648	240.913	243.131				8.69	8	7	10	8	5	10
8.7	0.1473	0.1783	0.1546	0.1612	0.1504	0.1518				8.7	0.1624	0.1922	0.1669	0.1909	0.1813	0.1717				8.7	2.4419	2.4424	2.4439	2.4399	2.4358	2.4402				8.7	243.912	242.149	239.961	234.959	237.534	243.578				8.7	8	4	9	8	7	10
8.71	0.15	0.1822	0.1512	0.1643	0.1554	0.1509				8.71	0.1667	0.195	0.1621	0.1911	0.17975	0.1684				8.71	2.4407	2.433	2.4477	2.4384	2.4407	2.4335				8.71	240.642	240.293	244.995	235.682	234.433	242.417				8.71	7	5	8	8	5	10
8.72	0.1498	0.1824	0.1499	0.1656	0.1507	0.141				8.72	0.1652	0.1964	0.1616	0.1943	0.17745	0.1606				8.72	2.4432	2.4343	2.4394	2.4467	2.4385	2.4365				8.72	242.266	238.317	240.067	237.482	237.438	245.531				8.72	8	4	7	5	6	7
8.73	0.1585	0.1844	0.1544	0.1662	0.1565	0.1469				8.73	0.1721	0.1987	0.1662	0.1961	0.1806	0.1651				8.73	2.4452	2.4402	2.4368	2.4387	2.4405	2.4331				8.73	244.668	240.259	242.079	236.374	240.315	242.199				8.73	9	6	8	5	7	10
8.74	0.157	0.178	0.159	0.1611	0.1517	0.1406				8.74	0.172	0.1928	0.1701	0.194	0.1774	0.1608				8.74	2.443	2.4355	2.4477	2.4473	2.4392	2.4307				8.74	245.87	239.504	243.557	239.896	235.278	240.474				8.74	8	9	9	4	6	9
8.75	0.1546	0.1735	0.151	0.1619	0.1534	0.152				8.75	0.1693	0.1883	0.1651	0.1944	0.1821	0.1698				8.75	2.4383	2.4301	2.4396	2.4447	2.4403	2.4358				8.75	242.468	240.59	240.569	235.884	235.518	241.217				8.75	6	7	7	6	6	11
8.76	0.1551	0.1864	0.1554	0.159	0.1531	0.1464				8.76	0.1664	0.1987	0.1673	0.1885	0.1772	0.1659				8.76	2.4325	2.4357	2.4408	2.44	2.4281	2.4269				8.76	242.37	241.405	243.055	238.37	235.735	239.109				8.76	8	6	9	6	6	12
8.77	0.1497	0.18	0.147	0.1498	0.1481	0.1461				8.77	0.163	0.1956	0.1586	0.1901	0.1775	0.1649				8.77	2.4409	2.4323	2.4377	2.4347	2.4278	2.4293				8.77	245.322	240.146	242.025	238.94	233.694	240.129				8.77	7	5	9	5	7	8
8.78	0.1539	0.1795	0.155	0.1562	0.1532	0.1411				8.78	0.1664	0.1929	0.1664	0.1888	0.17335	0.1579				8.78	2.443	2.4372	2.4384	2.4434	2.434	2.432				8.78	242.031	241.044	239.905	240.322	236.199	243.631				8.78	6	6	8	6	5	11
8.79	0.156	0.1758	0.1511	0.1559	0.1554	0.1518				8.79	0.168	0.1892	0.1632	0.1884	0.1787	0.169				8.79	2.4356	2.4446	2.4311	2.4444	2.4357	2.436				8.79	244.456	241.775	241.947	237.504	236.585	241.221				8.79	7	5	9	5	6	9
8.8	0.1497	0.1771	0.1466	0.1588	0.1566	0.1525				8.8	0.1656	0.1881	0.1574	0.1901	0.1792	0.1683				8.8	2.438	2.4355	2.4359	2.4377	2.436	2.4316				8.8	243.012	239.096	241.284	240.89	236.239	239.993				8.8	5	4	9	7	7	12
8.81	0.1594	0.1742	0.1571	0.1612	0.1648	0.1538				8.81	0.1731	0.1855	0.1684	0.1885	0.1791	0.1697				8.81	2.4382	2.4333	2.4491	2.4391	2.448	2.4331				8.81	240.817	240.364	246.563	237.543	235.363	240.998				8.81	5	5	8	6	5	9
8.82	0.154	0.1718	0.1515	0.1665	0.1606	0.1611				8.82	0.1691	0.1815	0.1646	0.1895	0.18375	0.178				8.82	2.4368	2.4342	2.4437	2.4445	2.4474	2.4372				8.82	246.309	236.477	243.677	239.235	237.65	241.595				8.82	7	7	8	8	6	9
8.83	0.1524	0.1828	0.1585	0.1642	0.1528	0.1535				8.83	0.1704	0.1939	0.1694	0.1913	0.18075	0.1702				8.83	2.4382	2.4358	2.4362	2.4333	2.4395	2.4418				8.83	245.565	239.068	242.079	236.82	235.321	242.562				8.83	4	6	8	7	5	11
8.84	0.1518	0.1736	0.1597	0.1709	0.1575	0.1476				8.84	0.168	0.1858	0.171	0.1976	0.1811	0.1646				8.84	2.4383	2.431	2.439	2.4384	2.4375	2.4381				8.84	241.274	239.317	242.669	240.342	236.476	243.019				8.84	6	6	8	8	6	11
8.85	0.1512	0.1746	0.158	0.165	0.1588	0.1444				8.85	0.1681	0.1874	0.1677	0.1894	0.17525	0.1611				8.85	2.4426	2.435	2.4404	2.4335	2.4435	2.4393				8.85	244.291	240.599	237.456	234.749	238.012	238.69				8.85	8	7	7	7	7	10
8.86	0.1518	0.178	0.1636	0.1698	0.165	0.1554				8.86	0.1673	0.1919	0.1741	0.1898	0.18005	0.1703				8.86	2.4458	2.436	2.4405	2.4362	2.4384	2.4354				8.86	241.676	240.945	241.247	237.511	237.77	238.494				8.86	8	7	9	6	9	11
8.87	0.1576	0.1752	0.1534	0.1707	0.1613	0.1415				8.87	0.1725	0.1899	0.1641	0.1962	0.1767	0.1572				8.87	2.4505	2.4365	2.4415	2.4364	2.4341	2.4299				8.87	241.134	241.048	242.554	238.316	234.514	237.373				8.87	6	7	8	8	7	13
8.88	0.1454	0.179	0.1567	0.1706	0.1613	0.1398				8.88	0.161	0.1918	0.1675	0.1966	0.17535	0.1541				8.88	2.4415	2.4288	2.446	2.4393	2.4484	2.425				8.88	243.355	238.272	243.83	239.692	236.964	240.17				8.88	6	6	8	8	7	11
8.89	0.1528	0.179	0.154	0.1702	0.154	0.1409				8.89	0.1693	0.1931	0.1648	0.1992	0.177	0.1548				8.89	2.4496	2.4316	2.4425	2.4319	2.4441	2.4285				8.89	240.566	241.067	239.886	235.138	236.676	240.719				8.89	8	6	8	8	9	9
8.9	0.1505	0.1735	0.1542	0.1726	0.1554	0.143				8.9	0.1711	0.1897	0.1673	0.2011	0.1789	0.1567				8.9	2.4383	2.4277	2.4391	2.4443	2.4434	2.4345				8.9	239.136	238.943	244.007	238.958	239.284	242.516				8.9	7	7	8	7	9	9
8.91	0.1453	0.1748	0.1642	0.1712	0.1553	0.1431				8.91	0.165	0.1917	0.1751	0.2009	0.18005	0.1592				8.91	2.4436	2.426	2.4492	2.4331	2.4385	2.4347				8.91	240.638	239.069	241.819	238.972	235.529	244.057				8.91	6	6	8	8	8	11
8.92	0.1546	0.1811	0.1478	0.1733	0.1583	0.154				8.92	0.1747	0.1951	0.1581	0.1981	0.1846	0.1711				8.92	2.4395	2.4351	2.4403	2.4402	2.447	2.4455				8.92	241.384	241.569	243.76	240.258	239.204	245.247				8.92	8	4	8	7	5	11
8.93	0.1653	0.1808	0.15	0.1718	0.1588	0.1553				8.93	0.1823	0.1951	0.1565	0.2004	0.1855	0.1706				8.93	2.4434	2.4312	2.4474	2.4401	2.441	2.438				8.93	242.931	239.775	241.438	237.038	237.161	242.039				8.93	8	4	8	7	8	10
8.94	0.1561	0.1735	0.1503	0.1679	0.1563	0.15				8.94	0.1746	0.1875	0.1589	0.1964	0.17975	0.1631				8.94	2.4447	2.4358	2.4437	2.4389	2.4473	2.4349				8.94	242.628	240.861	242.193	236.932	238.881	243.541				8.94	6	5	7	6	8	11
8.95	0.1427	0.1713	0.1509	0.1633	0.1537	0.1444				8.95	0.1615	0.1859	0.1609	0.1935	0.1767	0.1599				8.95	2.4418	2.4302	2.4379	2.4437	2.4398	2.4357				8.95	243	239.299	241.758	237.37	237.015	239.925				8.95	5	5	9	7	9	10
8.96	0.1637	0.1888	0.1515	0.1704	0.1539	0.148				8.96	0.1815	0.2011	0.1614	0.2018	0.182	0.1622				8.96	2.445	2.4418	2.447	2.442	2.4494	2.4362				8.96	239.263	243.775	242.855	238.674	239.234	242.476				8.96	5	5	7	8	9	11
8.97	0.1602	0.1781	0.1502	0.1716	0.1522	0.1465				8.97	0.1801	0.1932	0.1593	0.2063	0.1829	0.1595				8.97	2.4454	2.442	2.4462	2.4437	2.4404	2.4323				8.97	242.12	240.643	241.118	236.864	237.777	242.196				8.97	6	7	7	6	8	11
8.98	0.1482	0.1703	0.1418	0.1632	0.1536	0.1449				8.98	0.1667	0.186	0.1535	0.1946	0.17685	0.1591				8.98	2.4427	2.4408	2.4409	2.4394	2.4376	2.4273				8.98	239.462	241.106	244.024	236.218	236.742	241.06				8.98	7	4	8	6	9	9
8.99	0.1574	0.1681	0.1417	0.1738	0.1524	0.1421				8.99	0.1785	0.1825	0.1544	0.2058	0.18115	0.1565				8.99	2.4559	2.4381	2.4357	2.4478	2.4397	2.4256				8.99	244.016	241.787	242.262	238.405	236.238	241.476				8.99	5	6	6	6	9	12
9	0.1666	0.1742	0.1477	0.1678	0.1487	0.1437				9	0.1841	0.1897	0.1585	0.2044	0.1806	0.1568				9	2.4554	2.4424	2.4398	2.4391	2.4373	2.4301				9	244.752	242.479	241.492	238.409	236.389	243.011				9	7	5	8	6	7	12
9.01	0.1604	0.1725	0.1517	0.1646	0.1501	0.1377				9.01	0.1794	0.1883	0.1633	0.2033	0.17885	0.1544				9.01	2.4456	2.4337	2.4442	2.4431	2.4317	2.4271				9.01	240.735	241.869	244.522	238.753	233.415	239.218				9.01	6	3	6	7	8	11
9.02	0.1563	0.1722	0.1537	0.1762	0.152	0.137				9.02	0.1749	0.1877	0.1638	0.211	0.18295	0.1549				9.02	2.4448	2.4392	2.4461	2.4422	2.432	2.4235				9.02	240.771	242.991	241.587	238.621	233.332	240.257				9.02	5	7	6	6	7	10
9.03	0.1629	0.1703	0.15	0.1673	0.159	0.14				9.03	0.1821	0.1848	0.1611	0.2062	0.1808	0.1554				9.03	2.4503	2.4435	2.4455	2.4366	2.4446	2.4375				9.03	241.536	242.577	239.661	237.769	236.33	237.848				9.03	5	7	7	8	8	7
9.04	0.1616	0.179	0.14	0.1803	0.1523	0.1337				9.04	0.1787	0.191	0.149	0.2114	0.1809	0.1504				9.04	2.4555	2.4459	2.4357	2.4415	2.4343	2.4245				9.04	242.058	245.397	240.465	237.447	233.939	241.053				9.04	6	6	7	8	9	9
9.05	0.1676	0.1751	0.1471	0.1701	0.159	0.1366				9.05	0.1861	0.1892	0.158	0.2091	0.1823	0.1555				9.05	2.4526	2.4343	2.4478	2.44	2.4423	2.4287				9.05	243.015	243.017	240.151	238.497	236.06	243.226				9.05	6	8	7	7	9	9
9.06	0.1599	0.1807	0.1478	0.1619	0.1637	0.1413				9.06	0.1806	0.1929	0.1597	0.2034	0.1804	0.1574				9.06	2.4499	2.4405	2.4438	2.4375	2.4439	2.427				9.06	242.924	240.852	241.99	236.405	235.684	240.788				9.06	5	7	8	6	9	11
9.07	0.1648	0.1721	0.1441	0.177	0.1558	0.1416				9.07	0.182	0.1859	0.1564	0.2104	0.18415	0.1579				9.07	2.4419	2.4373	2.4358	2.4388	2.4391	2.4258				9.07	242.952	243.071	240.262	235.844	237.952	239.161				9.07	5	6	7	6	8	11
9.08	0.1728	0.1744	0.1487	0.1854	0.1584	0.1431				9.08	0.1919	0.1875	0.1604	0.2156	0.1865	0.1574				9.08	2.4533	2.4428	2.441	2.4511	2.4415	2.4202				9.08	243.276	242.169	238.254	238.879	234.82	240.015				9.08	6	8	8	5	10	12
9.09	0.171	0.17	0.147	0.1737	0.159	0.1412				9.09	0.1882	0.186	0.1601	0.2107	0.1835	0.1563				9.09	2.4487	2.4389	2.442	2.4464	2.4329	2.4293				9.09	241.052	243.914	240.683	237.356	237.685	239.534				9.09	6	6	6	6	7	12
9.1	0.1717	0.1784	0.1487	0.1829	0.1539	0.1441				9.1	0.1904	0.1936	0.1598	0.2172	0.18795	0.1587				9.1	2.441	2.4436	2.4416	2.4394	2.4399	2.4332				9.1	241.038	240.538	242.281	237.274	237.661	240.681				9.1	6	5	6	7	9	11
9.11	0.1563	0.1761	0.1427	0.1751	0.1539	0.1406				9.11	0.1773	0.1908	0.1541	0.2098	0.1821	0.1544				9.11	2.4446	2.4401	2.4455	2.4439	2.4365	2.4285				9.11	240.822	242.623	241.008	238.853	236.38	238.584				9.11	6	5	7	7	9	12
9.12	0.1564	0.1727	0.1397	0.1773	0.1573	0.1455				9.12	0.1778	0.1876	0.1496	0.2151	0.187	0.1589				9.12	2.4444	2.4384	2.4352	2.4474	2.4447	2.4227				9.12	244.585	242.477	240.056	236.659	239.639	239.683				9.12	6	6	6	7	8	11
9.13	0.1607	0.1707	0.143	0.1702	0.1486	0.147				9.13	0.1782	0.1848	0.1527	0.2071	0.1826	0.1581				9.13	2.4429	2.4318	2.4339	2.4442	2.4364	2.4256				9.13	241.28	237.427	241.217	237.286	235.317	240.225				9.13	6	6	8	7	9	12
9.14	0.1601	0.1682	0.1486	0.1709	0.1439	0.1367				9.14	0.178	0.1828	0.159	0.2097	0.1795	0.1493				9.14	2.445	2.4286	2.4398	2.4329	2.4314	2.4314				9.14	242.826	236.008	243.373	236.981	233.63	242.66				9.14	7	6	6	6	8	13
9.15	0.1681	0.1634	0.1511	0.1746	0.1464	0.1404				9.15	0.1864	0.1786	0.1623	0.2106	0.18125	0.1519				9.15	2.4506	2.4332	2.444	2.4364	2.4354	2.4313				9.15	243.224	240.772	241.982	238.845	237.979	242.548				9.15	6	5	6	7	5	8
9.16	0.1656	0.1725	0.1508	0.1704	0.1475	0.1364				9.16	0.1827	0.1867	0.161	0.2096	0.17935	0.1491				9.16	2.4447	2.4333	2.4433	2.4389	2.4353	2.4309				9.16	243.256	241.547	246.042	238.899	235.893	241.709				9.16	6	6	7	7	7	10
9.17	0.1611	0.1727	0.1543	0.1772	0.1476	0.142				9.17	0.1786	0.187	0.1631	0.2161	0.1853	0.1545				9.17	2.4432	2.4358	2.4425	2.4404	2.4321	2.4315				9.17	246.404	242.554	241.569	239.557	232.82	238.25				9.17	6	5	7	6	7	11
9.18	0.1667	0.1673	0.1512	0.1734	0.1562	0.1444				9.18	0.1864	0.1813	0.1607	0.2092	0.1835	0.1578				9.18	2.4404	2.4344	2.4455	2.4459	2.4416	2.4349				9.18	244.171	239.738	242.105	238.27	237.63	242.746				9.18	8	6	6	7	8	11
9.19	0.1637	0.1684	0.1483	0.1723	0.1568	0.1512				9.19	0.1857	0.1828	0.1584	0.2099	0.1855	0.1611				9.19	2.4453	2.435	2.4466	2.4368	2.4353	2.4406				9.19	242.14	240.287	240.262	240.101	236.653	243.12				9.19	7	6	7	7	9	9
9.2	0.1645	0.1677	0.1487	0.1801	0.156	0.1451				9.2	0.1832	0.1819	0.1593	0.2158	0.18745	0.1591				9.2	2.4455	2.4333	2.4331	2.4437	2.4391	2.4377				9.2	244.316	241.975	241.836	238.589	236.13	243.74				9.2	9	6	8	6	7	8
9.21	0.1686	0.1701	0.1582	0.1807	0.155	0.1421				9.21	0.1913	0.1837	0.1702	0.2126	0.183	0.1534				9.21	2.447	2.4372	2.4491	2.4462	2.4387	2.4282				9.21	243.812	237.823	244.076	241.453	238.051	239.565				9.21	6	6	8	7	6	8
9.22	0.1737	0.1761	0.1628	0.1807	0.1532	0.1439				9.22	0.1969	0.1901	0.1731	0.2152	0.18515	0.1551				9.22	2.4432	2.4373	2.4482	2.4389	2.4295	2.4398				9.22	240.71	239.784	242.765	238.659	236.189	239.859				9.22	7	5	7	8	7	8
9.23	0.166	0.1812	0.1619	0.1719	0.1502	0.1467				9.23	0.1903	0.1955	0.1727	0.2096	0.18405	0.1585				9.23	2.4418	2.4383	2.4429	2.435	2.4342	2.4375				9.23	242.356	241.533	242.226	237.744	237.653	238.6				9.23	8	6	7	5	9	9
9.24	0.1674	0.1802	0.1595	0.1752	0.1509	0.1446				9.24	0.1933	0.1955	0.1707	0.2132	0.18525	0.1573				9.24	2.4416	2.438	2.4474	2.4446	2.4331	2.4317				9.24	240.665	239.199	242.37	239.099	235.423	243.47				9.24	5	6	6	6	8	8
9.25	0.1597	0.181	0.1631	0.1791	0.1524	0.1489				9.25	0.185	0.1965	0.1755	0.2181	0.1901	0.1621				9.25	2.4485	2.4334	2.4498	2.4427	2.4342	2.4279				9.25	244.127	241.319	245.576	239.911	235.572	241.035				9.25	4	5	5	5	10	9
9.26	0.1604	0.1868	0.1648	0.1894	0.1493	0.1524				9.26	0.1868	0.199	0.1767	0.2259	0.1958	0.1657				9.26	2.4432	2.4388	2.4472	2.4458	2.4325	2.4329				9.26	243.246	242.011	240.704	241.669	234.283	242.656				9.26	4	5	6	6	8	7
9.27	0.1522	0.174	0.159	0.1757	0.155	0.1493				9.27	0.1783	0.1874	0.1686	0.217	0.1893	0.1616				9.27	2.4443	2.4304	2.4479	2.4379	2.4322	2.4375				9.27	242.696	241.481	240.629	238.777	237.118	242.175				9.27	5	4	7	4	8	7
9.28	0.1618	0.1792	0.1703	0.1761	0.1493	0.1369				9.28	0.1879	0.1924	0.1804	0.2155	0.1843	0.1531				9.28	2.4437	2.4367	2.4516	2.4358	2.4344	2.4306				9.28	242.728	241.058	244.973	234.953	239.601	240.828				9.28	5	4	6	6	6	8
9.29	0.1579	0.1784	0.1694	0.1851	0.1473	0.1515				9.29	0.1866	0.1921	0.1798	0.2199	0.19185	0.1638				9.29	2.4388	2.4399	2.452	2.4337	2.4307	2.4392				9.29	243.361	239.886	246.843	239.359	234.411	244.024				9.29	6	4	7	5	8	8
9.3	0.1544	0.1742	0.1626	0.1793	0.145	0.1492				9.3	0.1844	0.1886	0.1734	0.2148	0.18895	0.1631				9.3	2.4415	2.4361	2.451	2.4372	2.4319	2.4369				9.3	241.681	239.103	242.44	240.119	236.988	240.021				9.3	6	5	5	6	8	8
9.31	0.1693	0.1774	0.1696	0.1769	0.1434	0.1502				9.31	0.1983	0.1916	0.1811	0.209	0.1871	0.1652				9.31	2.449	2.4331	2.4507	2.4431	2.4357	2.4404				9.31	243.513	243.583	241.492	240.631	239.229	241.092				9.31	7	5	5	6	8	7
9.32	0.1659	0.1783	0.166	0.1912	0.1476	0.1555				9.32	0.1971	0.1919	0.1809	0.2242	0.1972	0.1702				9.32	2.4492	2.4306	2.4473	2.4487	2.4237	2.4428				9.32	243.249	240.196	240.775	239.32	233.997	240.796				9.32	6	4	5	7	8	8
9.33	0.1712	0.1767	0.1549	0.1791	0.1491	0.1543				9.33	0.1987	0.1911	0.1676	0.2138	0.1908	0.1678				9.33	2.4552	2.4333	2.4452	2.4411	2.4278	2.4328				9.33	243.939	237.05	246.412	240.11	237.6	243.595				9.33	7	6	6	7	10	8
9.34	0.168	0.1744	0.1614	0.1754	0.1577	0.1497				9.34	0.2004	0.1875	0.1744	0.2139	0.1881	0.1623				9.34	2.4412	2.4302	2.4422	2.4362	2.4336	2.4366				9.34	241.378	237.81	241.482	235.72	236.905	243.531				9.34	7	4	7	8	7	9
9.35	0.1687	0.1748	0.1582	0.1743	0.1566	0.1577				9.35	0.2041	0.1882	0.1716	0.213	0.19145	0.1699				9.35	2.451	2.4338	2.4418	2.4417	2.4357	2.4328				9.35	243.377	238.46	239.592	236.716	237.628	239.379				9.35	6	5	6	7	8	8
9.36	0.1571	0.1748	0.1583	0.1627	0.1467	0.1578				9.36	0.1945	0.1896	0.1734	0.2015	0.1859	0.1703				9.36	2.4429	2.4365	2.4394	2.44	2.4322	2.4436				9.36	242.035	238.924	242.487	238.354	237.1	243.495				9.36	7	4	5	8	9	6
9.37	0.1644	0.169	0.1596	0.166	0.1463	0.1532				9.37	0.1974	0.1862	0.1751	0.2126	0.1893	0.166				9.37	2.4415	2.4375	2.4423	2.4403	2.4366	2.4344				9.37	240.554	238.436	243.447	238.313	234.467	244.565				9.37	5	3	6	8	11	6
9.38	0.1586	0.1739	0.1608	0.1673	0.1518	0.1634				9.38	0.1916	0.1885	0.1801	0.2093	0.19175	0.1742				9.38	2.4393	2.4368	2.4385	2.4452	2.4368	2.4469				9.38	242.125	238.638	241.504	238.959	234.138	243.309				9.38	4	5	5	7	11	7
9.39	0.1582	0.1692	0.1556	0.1741	0.1458	0.1597				9.39	0.1921	0.1848	0.1734	0.2116	0.19165	0.1717				9.39	2.4421	2.4355	2.4395	2.4488	2.4282	2.445				9.39	241.102	237.388	242.084	239.767	234.504	243.986				9.39	4	4	6	8	9	5
9.4	0.1589	0.1768	0.1599	0.1669	0.1411	0.1631				9.4	0.1932	0.1939	0.1763	0.2049	0.1904	0.1759				9.4	2.4406	2.434	2.4419	2.4435	2.4259	2.4399				9.4	242.914	238.256	242.513	239.591	238.009	243.119				9.4	6	5	5	7	8	6
9.41	0.1633	0.1774	0.1631	0.1763	0.15	0.1541				9.41	0.2011	0.1924	0.1796	0.2115	0.19065	0.1698				9.41	2.4427	2.437	2.4383	2.4467	2.4362	2.4363				9.41	240.813	239.659	240.775	242.458	238.174	244.552				9.41	7	5	6	6	10	4
9.42	0.1534	0.1773	0.1597	0.1588	0.152	0.1576				9.42	0.1906	0.1921	0.1764	0.2033	0.1877	0.1721				9.42	2.4398	2.4381	2.4375	2.4419	2.4369	2.4378				9.42	242.118	241.998	241.809	238.981	237.083	241.524				9.42	5	5	6	7	9	7
9.43	0.16	0.1734	0.1598	0.1653	0.1555	0.1589				9.43	0.1973	0.1887	0.1772	0.2075	0.18985	0.1722				9.43	2.4436	2.4375	2.4433	2.4426	2.4344	2.4326				9.43	246.334	241.51	244.674	239.749	233.995	239.545				9.43	6	7	6	7	9	6
9.44	0.1579	0.1771	0.1625	0.1695	0.1458	0.1553				9.44	0.1939	0.1908	0.1789	0.2098	0.18755	0.1653				9.44	2.438	2.4376	2.447	2.4413	2.4308	2.4337				9.44	241.176	240.882	243.713	239.953	235.697	242.21				9.44	6	7	6	9	8	5
9.45	0.1619	0.1818	0.1526	0.165	0.152	0.1451				9.45	0.1946	0.193	0.1702	0.2084	0.182	0.1556				9.45	2.4505	2.4371	2.4451	2.4441	2.4351	2.4288				9.45	245.986	239.761	242.586	238.214	236.614	243.245				9.45	7	4	3	7	9	5
9.46	0.1648	0.1709	0.1605	0.1614	0.147	0.1542				9.46	0.1989	0.1849	0.1776	0.206	0.1866	0.1672				9.46	2.4453	2.4319	2.4498	2.4436	2.4312	2.4341				9.46	240.017	236.949	246.34	236.136	235.827	240.897				9.46	6	4	7	6	10	4
9.47	0.1735	0.1901	0.1647	0.1674	0.1504	0.1544				9.47	0.2032	0.204	0.1829	0.2098	0.1886	0.1674				9.47	2.4521	2.4334	2.4485	2.4546	2.4391	2.432				9.47	245.416	238.658	241.442	237.593	236.692	240.074				9.47	7	5	7	5	9	5
9.48	0.1818	0.178	0.1623	0.1679	0.155	0.1577				9.48	0.2151	0.1927	0.1829	0.2101	0.1901	0.1701				9.48	2.4541	2.4337	2.4457	2.4419	2.4368	2.4392				9.48	245.134	239.865	242.786	238.644	237.446	241.299				9.48	7	3	5	6	9	5
9.49	0.168	0.1854	0.1681	0.165	0.1412	0.1516				9.49	0.1987	0.2004	0.1906	0.2081	0.1873	0.1665				9.49	2.4459	2.4354	2.4465	2.4429	2.4286	2.4403				9.49	243.047	237.346	242.74	240.118	237.068	240.325				9.49	7	5	7	5	11	6
9.5	0.1634	0.1776	0.1586	0.1648	0.1537	0.1508				9.5	0.1953	0.1927	0.1777	0.202	0.18415	0.1663				9.5	2.4376	2.4414	2.4415	2.4377	2.4392	2.4373				9.5	239.871	242.737	242.084	237.115	237.931	241.998				9.5	7	3	8	6	11	5
9.51	0.1572	0.1766	0.1586	0.1617	0.1523	0.1461				9.51	0.1936	0.1932	0.1792	0.2035	0.1819	0.1603				9.51	2.4384	2.436	2.439	2.4369	2.4416	2.4343				9.51	242.592	237.538	242.131	237.421	235.826	239.256				9.51	7	4	8	6	10	5
9.52	0.1577	0.1761	0.1498	0.1665	0.1545	0.1519				9.52	0.1914	0.1911	0.1712	0.2051	0.18685	0.1686				9.52	2.4394	2.4355	2.4411	2.4362	2.4366	2.4455				9.52	241.535	242.144	243.725	238.621	238.101	246.332				9.52	7	3	8	6	10	6
9.53	0.1537	0.1635	0.1604	0.1683	0.1547	0.1473				9.53	0.187	0.1832	0.1864	0.2057	0.1844	0.1631				9.53	2.4374	2.4235	2.4424	2.4374	2.4424	2.4392				9.53	240.945	240.046	241.377	238.092	233.138	243.242				9.53	6	4	7	5	12	7
9.54	0.1525	0.1792	0.1562	0.1682	0.1511	0.1462				9.54	0.1864	0.1943	0.1806	0.2109	0.186	0.1611				9.54	2.4388	2.4358	2.4446	2.4385	2.4406	2.4381				9.54	239.542	240.075	242.794	237.08	236.616	240.842				9.54	7	4	8	5	11	6
9.55	0.1606	0.1772	0.1515	0.1636	0.1499	0.1494				9.55	0.1976	0.1899	0.1752	0.2004	0.18255	0.1647				9.55	2.4443	2.4322	2.4438	2.4378	2.4354	2.4416				9.55	242.384	240.647	238.773	239.335	232.388	242.42				9.55	6	3	6	5	11	7
9.56	0.1674	0.173	0.1648	0.1676	0.1499	0.148				9.56	0.1989	0.1884	0.1876	0.2021	0.18255	0.163				9.56	2.4437	2.4381	2.452	2.4341	2.4334	2.4293				9.56	240.606	242.28	242.758	237.515	235.62	239.117				9.56	6	5	7	5	9	7
9.57	0.1705	0.1781	0.159	0.1714	0.1528	0.1515				9.57	0.2021	0.1913	0.1819	0.2102	0.1877	0.1652				9.57	2.4461	2.4305	2.4391	2.4332	2.4353	2.4339				9.57	242.656	242.465	240.113	235.57	236.231	240.377				9.57	5	2	6	5	11	7
9.58	0.1585	0.1847	0.1592	0.1741	0.1573	0.151				9.58	0.1914	0.1973	0.1861	0.2061	0.1856	0.1651				9.58	2.4468	2.4396	2.4362	2.4383	2.4361	2.4377				9.58	240.528	239.777	239.118	237.889	237.134	241.763				9.58	5	4	5	4	7	7
9.59	0.1572	0.1851	0.156	0.181	0.1661	0.1525				9.59	0.1917	0.1999	0.181	0.2124	0.18935	0.1663				9.59	2.4388	2.4394	2.4397	2.4398	2.4437	2.4388				9.59	241.463	238.531	239.716	238.948	239.032	241.983				9.59	7	4	7	5	9	6
9.6	0.1531	0.1863	0.1576	0.1771	0.1671	0.1485				9.6	0.1914	0.1995	0.1822	0.2079	0.185	0.1621				9.6	2.4446	2.4402	2.4374	2.4419	2.4329	2.4359				9.6	243.203	240.495	239.293	236.993	236.384	239.853				9.6	7	4	7	5	8	6
9.61	0.1567	0.1824	0.1589	0.1775	0.1633	0.1506				9.61	0.1964	0.1967	0.181	0.2119	0.18775	0.1636				9.61	2.4436	2.4459	2.4383	2.4424	2.4281	2.4365				9.61	239.077	242.306	242.235	238.229	234.939	238.957				9.61	6	3	8	6	10	7
9.62	0.1541	0.189	0.1516	0.1693	0.1533	0.1474				9.62	0.1913	0.2005	0.1682	0.2024	0.1819	0.1614				9.62	2.4409	2.4377	2.4397	2.443	2.4315	2.4336				9.62	239.194	238.346	246.435	238.048	236.435	239.171				9.62	5	5	6	6	9	6
9.63	0.1453	0.1801	0.1517	0.1726	0.1555	0.1561				9.63	0.1818	0.1922	0.1689	0.2018	0.1853	0.1688				9.63	2.4373	2.4356	2.4429	2.4404	2.4387	2.4368				9.63	245.12	236.89	242.287	236.931	236.646	240.199				9.63	6	5	7	4	8	8
9.64	0.1429	0.1826	0.1513	0.1814	0.1559	0.1529				9.64	0.1786	0.196	0.171	0.2078	0.187	0.1662				9.64	2.4341	2.4343	2.4355	2.4423	2.435	2.435				9.64	240.701	236.437	242.428	237.78	234.936	237.902				9.64	6	4	7	4	12	6
9.65	0.1408	0.1872	0.1531	0.1753	0.1639	0.1569				9.65	0.1747	0.2007	0.1726	0.2019	0.1862	0.1705				9.65	2.4399	2.4424	2.4365	2.4392	2.4409	2.4429				9.65	245.633	238.765	243.516	240.05	237.35	240.103				9.65	4	4	6	3	10	6
9.66	0.149	0.1871	0.1504	0.1758	0.1567	0.1549				9.66	0.1892	0.2008	0.1701	0.2005	0.18475	0.169				9.66	2.446	2.4388	2.4373	2.4412	2.432	2.4443				9.66	243.784	241.434	243.795	237.833	234.013	242.507				9.66	6	4	7	4	10	5
9.67	0.1466	0.1858	0.1588	0.1801	0.1509	0.1474				9.67	0.1807	0.2007	0.175	0.2047	0.1835	0.1623				9.67	2.4412	2.4261	2.4405	2.4419	2.4219	2.4389				9.67	244.106	236.93	245.684	236.844	233.317	240.295				9.67	6	5	7	5	8	5
9.68	0.1459	0.1866	0.1592	0.1739	0.1596	0.157				9.68	0.1783	0.2018	0.177	0.1967	0.1828	0.1689				9.68	2.4362	2.4395	2.4317	2.4473	2.4393	2.4398				9.68	242.669	242.104	244.226	238.204	234.897	239.162				9.68	7	4	8	6	10	5
9.69	0.148	0.1853	0.1598	0.1666	0.1563	0.1599				9.69	0.1869	0.2001	0.1756	0.19	0.18125	0.1725				9.69	2.4402	2.4318	2.437	2.4396	2.4352	2.4421				9.69	244.978	239.632	241.323	238.136	235.071	238.916				9.69	6	4	9	7	10	6
9.7	0.1413	0.1854	0.1613	0.1777	0.1555	0.15				9.7	0.1809	0.202	0.1768	0.2007	0.1828	0.1649				9.7	2.4424	2.4356	2.4421	2.4532	2.4348	2.4402				9.7	244.44	238.744	239.846	239.54	232.762	245.149				9.7	6	3	7	4	10	8
9.71	0.1417	0.1863	0.1513	0.1776	0.1597	0.1472				9.71	0.1756	0.2014	0.167	0.1991	0.1805	0.1619				9.71	2.4345	2.4402	2.4341	2.4425	2.4342	2.4368				9.71	242.407	239.94	240.188	235.979	235.621	239.021				9.71	7	2	7	5	9	9
9.72	0.1422	0.1822	0.1509	0.189	0.1604	0.1534				9.72	0.1764	0.1977	0.1651	0.2084	0.18765	0.1669				9.72	2.4324	2.431	2.4385	2.4444	2.4375	2.434				9.72	243.452	238.383	240.018	238.084	236.482	239.182				9.72	6	4	7	7	9	7
9.73	0.1506	0.1837	0.1566	0.1812	0.1595	0.1502				9.73	0.1828	0.2002	0.1722	0.201	0.1826	0.1642				9.73	2.4406	2.4414	2.4347	2.4459	2.4363	2.4386				9.73	245.374	240.825	242.422	241.801	234.859	238.984				9.73	8	4	7	5	10	8
9.74	0.1474	0.1845	0.1539	0.1723	0.1653	0.1536				9.74	0.1833	0.2001	0.1687	0.198	0.1824	0.1668				9.74	2.4386	2.4402	2.4324	2.4392	2.4402	2.4401				9.74	243.652	241.367	243.083	236.07	235.337	238.668				9.74	7	3	9	4	10	7
9.75	0.1439	0.1771	0.1561	0.183	0.1562	0.1523				9.75	0.1783	0.1931	0.1694	0.205	0.185	0.165				9.75	2.4349	2.4294	2.4501	2.451	2.4311	2.44				9.75	243.236	236.972	246.242	239.881	237.33	238.124				9.75	5	4	8	5	9	8
9.76	0.1538	0.1832	0.1513	0.1813	0.1551	0.153				9.76	0.1863	0.1998	0.165	0.2017	0.1843	0.1669				9.76	2.444	2.4361	2.4358	2.4513	2.432	2.4384				9.76	245.225	237.484	240.387	242.529	237.625	239.569				9.76	6	6	7	5	10	7
9.77	0.1534	0.1734	0.1503	0.1828	0.1517	0.1442				9.77	0.1871	0.1889	0.1659	0.2008	0.1807	0.1606				9.77	2.4378	2.4317	2.434	2.4498	2.4313	2.4319				9.77	243.124	238.669	239.344	241.879	236.498	238.537				9.77	6	5	7	4	10	6
9.78	0.1423	0.1737	0.1611	0.179	0.1522	0.1506				9.78	0.1816	0.19	0.173	0.2001	0.18355	0.167				9.78	2.4406	2.4257	2.4377	2.4449	2.4305	2.4339				9.78	240.202	238.994	239.845	239.543	235.506	238.352				9.78	8	5	6	3	9	7
9.79	0.155	0.1749	0.1541	0.1834	0.156	0.1503				9.79	0.1898	0.1907	0.1653	0.2049	0.1862	0.1675				9.79	2.4464	2.4339	2.4335	2.4491	2.4334	2.4385				9.79	241.681	238.852	239.773	240.394	236.212	240.756				9.79	5	7	8	3	11	6
9.8	0.143	0.1756	0.1565	0.1707	0.1517	0.151				9.8	0.1808	0.1913	0.1679	0.1926	0.1819	0.1712				9.8	2.431	2.4308	2.4342	2.4404	2.4294	2.4379				9.8	237.148	236.77	239.752	241.72	235.783	238.1				9.8	6	6	7	5	10	8
9.81	0.1357	0.1749	0.1535	0.1667	0.156	0.1463				9.81	0.1767	0.1885	0.1659	0.1888	0.17575	0.1627				9.81	2.4345	2.4356	2.437	2.4348	2.4377	2.4321				9.81	239.975	240.42	241.724	237.721	234.631	239.033				9.81	7	4	6	4	8	8
9.82	0.1345	0.1769	0.1547	0.1834	0.1583	0.1487				9.82	0.1739	0.189	0.1687	0.2017	0.18185	0.162				9.82	2.4334	2.4285	2.4355	2.4493	2.4311	2.4367				9.82	239.082	238.965	241.102	239.594	232.957	235.719				9.82	6	7	6	3	9	9
9.83	0.1469	0.1685	0.1566	0.1743	0.1503	0.1531				9.83	0.1848	0.1828	0.1728	0.1953	0.18195	0.1686				9.83	2.4333	2.4309	2.4273	2.4435	2.4349	2.4369				9.83	240.732	237.822	238.943	239.612	233.512	235.491				9.83	7	7	5	4	12	9
9.84	0.1449	0.1727	0.1519	0.1752	0.1506	0.1576				9.84	0.1786	0.188	0.1667	0.1978	0.18625	0.1747				9.84	2.445	2.4421	2.4308	2.4425	2.4388	2.4406				9.84	243.954	239.284	241.415	240.617	235.494	235.31				9.84	6	6	7	2	9	7
9.85	0.1423	0.1746	0.1556	0.1644	0.1553	0.1577				9.85	0.1797	0.1909	0.1713	0.1899	0.1824	0.1749				9.85	2.4345	2.4307	2.4378	2.443	2.4381	2.4432				9.85	244.751	240.427	241.123	238.137	236.024	237.664				9.85	6	6	6	4	11	6
9.86	0.1424	0.1744	0.1596	0.1655	0.1489	0.1542				9.86	0.1791	0.19	0.1757	0.1893	0.1795	0.1697				9.86	2.4393	2.4352	2.4345	2.4392	2.4332	2.4388				9.86	239.991	238.292	241.844	241.554	234.101	238.764				9.86	6	5	7	5	10	6
9.87	0.1535	0.175	0.1649	0.1642	0.1504	0.1609				9.87	0.1857	0.1896	0.1804	0.19	0.1829	0.1758				9.87	2.4422	2.4298	2.4478	2.4362	2.4369	2.4464				9.87	239.954	239.106	244.271	236.201	233.161	241.211				9.87	5	6	7	4	11	7
9.88	0.1557	0.1727	0.1606	0.1677	0.1454	0.1554				9.88	0.1914	0.1877	0.177	0.1929	0.1819	0.1709				9.88	2.441	2.4302	2.4415	2.433	2.4401	2.4391				9.88	241.994	240.816	241.627	239.206	233.304	240.019				9.88	9	5	6	5	10	7
9.89	0.154	0.1744	0.1647	0.1668	0.1404	0.1537				9.89	0.1902	0.1888	0.1809	0.1953	0.18275	0.1702				9.89	2.4376	2.4332	2.4347	2.4376	2.4302	2.4388				9.89	242.183	240.835	240.035	239.752	235.796	242.053				9.89	9	7	5	7	12	6
9.9	0.1524	0.171	0.1602	0.1769	0.1459	0.1517				9.9	0.1903	0.1849	0.1794	0.1999	0.18365	0.1674				9.9	2.4451	2.4272	2.4358	2.4433	2.4314	2.4426				9.9	243.377	235.77	243.663	237.61	231.629	240.283				9.9	7	6	9	7	9	5
9.91	0.146	0.1744	0.1595	0.1684	0.1366	0.1566				9.91	0.1855	0.1877	0.1764	0.1927	0.18215	0.1716				9.91	2.4457	2.4289	2.4309	2.445	2.4257	2.4405				9.91	243.778	237.127	242.1	239.215	233.545	240.727				9.91	7	7	9	6	8	6
9.92	0.1505	0.1777	0.1619	0.1758	0.1447	0.1566				9.92	0.1844	0.1922	0.1804	0.1998	0.186	0.1722				9.92	2.4357	2.4266	2.4317	2.4465	2.4351	2.4428				9.92	243.302	239.122	240.555	240.355	233.476	240.773				9.92	6	6	8	4	10	5
9.93	0.148	0.1772	0.1707	0.1707	0.1438	0.1545				9.93	0.1811	0.1905	0.1881	0.1985	0.18405	0.1696				9.93	2.4424	2.4322	2.4391	2.4343	2.4332	2.4386				9.93	241.202	238.043	242.835	237.233	233.148	240.44				9.93	4	8	10	7	11	7
9.94	0.1568	0.1771	0.1704	0.1714	0.1482	0.1561				9.94	0.1883	0.1943	0.1888	0.1994	0.1852	0.171				9.94	2.4464	2.4329	2.4459	2.4302	2.4373	2.4461				9.94	239.875	239.272	241.845	234.922	232.7	241.069				9.94	6	4	9	6	9	4
9.95	0.1504	0.1847	0.1701	0.1785	0.1444	0.1471				9.95	0.1865	0.1994	0.1909	0.2044	0.18425	0.1641				9.95	2.4482	2.4312	2.438	2.4412	2.433	2.4356				9.95	243.122	239.163	243.943	237.382	231.881	240.477				9.95	5	5	7	5	11	5
9.96	0.1443	0.1831	0.1597	0.1767	0.1521	0.1637				9.96	0.1848	0.198	0.1785	0.2028	0.1914	0.18				9.96	2.4352	2.4321	2.4442	2.4454	2.4397	2.4475				9.96	239.226	241.189	244.583	238.546	237.615	243.84				9.96	6	6	7	4	8	5
9.97	0.1424	0.1772	0.1667	0.1791	0.1419	0.1543				9.97	0.1778	0.1938	0.1857	0.205	0.1875	0.17				9.97	2.4442	2.4408	2.4455	2.4395	2.4363	2.4415				9.97	241.137	239.901	243.804	238.596	233.625	237.4				9.97	6	3	6	6	9	4
9.98	0.1528	0.1831	0.1698	0.1761	0.1441	0.164				9.98	0.1887	0.1983	0.1901	0.2003	0.18965	0.179				9.98	2.4427	2.4339	2.4489	2.444	2.4325	2.4481				9.98	240.481	241.328	243.013	236.701	233.66	239.361				9.98	6	4	6	6	11	6
9.99	0.1555	0.1843	0.1716	0.1868	0.148	0.1619				9.99	0.1901	0.1997	0.1887	0.2124	0.195	0.1776				9.99	2.4405	2.4393	2.4458	2.4454	2.4352	2.4431				9.99	239.857	239.092	244.405	236.707	235.411	239.971				9.99	6	4	8	7	11	6
10	0.1533	0.1891	0.1602	0.1817	0.1411	0.1522				10	0.1854	0.2027	0.1754	0.2091	0.18985	0.1706				10	2.447	2.4422	2.4425	2.4364	2.4317	2.4389				10	241.374	241.744	242.98	237.383	235.69	241.236				10	6	4	8	5	9	6
10.01	0.1495	0.1689	0.1671	0.1753	0.1445	0.1655				10.01	0.1856	0.1868	0.1872	0.206	0.19475	0.1835				10.01	2.4409	2.4329	2.4391	2.4465	2.4335	2.4479				10.01	243.192	236.279	242.993	241.059	237.848	242.181				10.01	5	6	10	6	11	7
10.02	0.1449	0.1799	0.162	0.1794	0.1444	0.1589				10.02	0.1842	0.1951	0.1806	0.2097	0.19385	0.178				10.02	2.4408	2.4359	2.4324	2.4361	2.4374	2.4451				10.02	239.524	239.512	242.855	238.542	235.713	246.054				10.02	7	3	7	5	10	6
10.03	0.1465	0.1803	0.1585	0.1853	0.1431	0.1546				10.03	0.1877	0.196	0.1768	0.2124	0.19165	0.1709				10.03	2.4457	2.4384	2.4369	2.4356	2.4313	2.4418				10.03	240.243	240.342	242.812	238.781	232.982	239.796				10.03	5	6	10	7	9	6
10.04	0.1511	0.1748	0.1537	0.1867	0.149	0.1645				10.04	0.192	0.1909	0.1726	0.2116	0.1958	0.18				10.04	2.4512	2.4303	2.4321	2.4361	2.4346	2.4403				10.04	240.328	239.898	241.341	236.212	234.673	240.35				10.04	5	4	8	4	10	6
10.05	0.147	0.1744	0.1604	0.1848	0.1533	0.1552				10.05	0.187	0.1885	0.1792	0.2074	0.18915	0.1709				10.05	2.4528	2.4341	2.4294	2.438	2.4431	2.437				10.05	240.19	237.598	241.002	243.215	235.152	239.355				10.05	5	4	9	5	6	7
10.06	0.1455	0.1779	0.1623	0.1785	0.1546	0.1582				10.06	0.1829	0.1927	0.1811	0.2025	0.1882	0.1739				10.06	2.4456	2.4285	2.4314	2.4361	2.4335	2.4415				10.06	241.369	241.339	240.625	237.194	234.637	241.313				10.06	7	3	9	4	8	6
10.07	0.1477	0.1742	0.1586	0.1873	0.1575	0.1634				10.07	0.1854	0.19	0.1751	0.208	0.19295	0.1779				10.07	2.4488	2.4305	2.4379	2.439	2.4411	2.4456				10.07	238.572	240.427	242.999	240.215	236.067	240.179				10.07	5	3	9	6	10	6
10.08	0.146	0.1743	0.1588	0.178	0.149	0.1649				10.08	0.1811	0.1903	0.178	0.207	0.19185	0.1767				10.08	2.445	2.4388	2.4364	2.4379	2.4401	2.4458				10.08	240.116	239.953	243.797	238.218	235.805	242.002				10.08	5	4	8	5	7	6
10.09	0.1447	0.1732	0.1548	0.177	0.1563	0.1579				10.09	0.1793	0.1918	0.1756	0.2037	0.18785	0.172				10.09	2.4439	2.4322	2.4317	2.4438	2.4359	2.4519				10.09	238.106	238.677	242.103	235.714	233.01	242.201				10.09	6	6	9	6	8	7
10.1	0.1423	0.174	0.155	0.17	0.1594	0.1478				10.1	0.1803	0.1886	0.1746	0.1978	0.1795	0.1612				10.1	2.4433	2.4375	2.4315	2.4371	2.4413	2.4385				10.1	241.236	238.614	240.191	237.391	240.24	239.153				10.1	5	6	7	6	7	7
10.11	0.1544	0.1767	0.1668	0.173	0.1694	0.1536				10.11	0.1863	0.193	0.1863	0.1975	0.1831	0.1687				10.11	2.4501	2.4399	2.4395	2.4359	2.4503	2.4389				10.11	239.785	238.889	241.474	236.747	240.246	240.451				10.11	7	5	9	5	11	6
10.12	0.1468	0.1807	0.1606	0.1671	0.1636	0.1525				10.12	0.1808	0.1958	0.1776	0.1959	0.18155	0.1672				10.12	2.4383	2.4394	2.4359	2.4366	2.4448	2.4325				10.12	241.815	238.62	241.099	238.865	235.737	242.78				10.12	6	2	9	7	7	7
10.13	0.1454	0.1714	0.1711	0.17	0.1601	0.1552				10.13	0.179	0.1882	0.1906	0.2024	0.1854	0.1684				10.13	2.4439	2.4383	2.4383	2.4389	2.4427	2.4422				10.13	242.784	241.833	241.429	237.211	240.855	242.445				10.13	6	3	7	7	10	9
10.14	0.1429	0.1677	0.1613	0.1729	0.1549	0.1556				10.14	0.1794	0.1842	0.1801	0.2071	0.18785	0.1686				10.14	2.4386	2.437	2.4354	2.4397	2.4421	2.4416				10.14	241.567	240.191	241.876	237.199	236.23	241.273				10.14	5	5	7	6	9	9
10.15	0.1413	0.1715	0.163	0.1711	0.1603	0.1499				10.15	0.181	0.1867	0.1806	0.2033	0.18345	0.1636				10.15	2.4338	2.4317	2.4338	2.4419	2.4416	2.4398				10.15	240.344	239.313	240.007	237.841	239.822	239.941				10.15	7	4	8	6	9	8
10.16	0.1445	0.1765	0.1578	0.1735	0.1594	0.156				10.16	0.178	0.1909	0.1749	0.2028	0.1854	0.168				10.16	2.4397	2.4361	2.4364	2.4392	2.4386	2.4327				10.16	242.831	236.687	239.863	238.74	237.192	237.644				10.16	7	4	8	6	8	6
10.17	0.1401	0.172	0.158	0.1724	0.154	0.1678				10.17	0.1773	0.1878	0.177	0.2073	0.1935	0.1797				10.17	2.4378	2.4347	2.438	2.4396	2.4393	2.4453				10.17	242.558	239.012	242.024	235.5	237.301	239.6				10.17	5	3	6	5	9	7
10.18	0.1453	0.1764	0.1619	0.1673	0.1567	0.1541				10.18	0.1861	0.1908	0.1772	0.2019	0.1845	0.1671				10.18	2.4427	2.431	2.4433	2.4407	2.4391	2.4429				10.18	240.176	236.134	245.154	237.546	235.669	240.221				10.18	8	3	8	6	8	9
10.19	0.1483	0.1822	0.1655	0.1695	0.1521	0.144				10.19	0.1854	0.1985	0.1799	0.2047	0.18105	0.1574				10.19	2.4409	2.4426	2.4376	2.4424	2.4386	2.4364				10.19	240.356	239.947	240.637	235.211	235.922	240.902				10.19	6	4	6	4	9	8
10.2	0.1437	0.1725	0.1618	0.1674	0.1466	0.1496				10.2	0.1812	0.1897	0.1771	0.1999	0.18115	0.1624				10.2	2.4428	2.427	2.4363	2.4376	2.4419	2.4405				10.2	242.138	239.143	240.444	235.429	237.458	241.546				10.2	6	5	6	6	10	8
10.21	0.1431	0.1763	0.1624	0.1651	0.1563	0.1458				10.21	0.177	0.1915	0.1772	0.1984	0.17935	0.1603				10.21	2.441	2.4402	2.4398	2.44	2.4406	2.4341				10.21	243.261	240.575	244.239	238.112	239.473	240.283				10.21	7	4	8	5	10	9
10.22	0.1308	0.1679	0.1543	0.1667	0.1449	0.1416				10.22	0.1678	0.184	0.17	0.1984	0.1766	0.1548				10.22	2.4295	2.4302	2.4346	2.4279	2.4343	2.4273				10.22	237.8	240.234	240.167	234.556	237.087	236.047				10.22	6	5	6	6	8	7
10.23	0.1353	0.1653	0.1599	0.1574	0.1517	0.1444				10.23	0.174	0.1812	0.1765	0.1903	0.1744	0.1585				10.23	2.4324	2.4329	2.4301	2.435	2.435	2.4278				10.23	239.838	236.595	240.02	235.541	235.155	236.696				10.23	6	5	8	6	8	5
10.24	0.1405	0.1658	0.1671	0.1684	0.1573	0.1436				10.24	0.1777	0.1794	0.1818	0.1999	0.1796	0.1593				10.24	2.4354	2.4367	2.4419	2.4373	2.4424	2.4301				10.24	237.81	242.624	244.219	233.272	239.425	238.122				10.24	6	6	7	6	11	8
10.25	0.1439	0.1696	0.1681	0.1646	0.1603	0.1449				10.25	0.1813	0.1838	0.1827	0.1979	0.179	0.1601				10.25	2.4453	2.4395	2.4401	2.4322	2.4438	2.4323				10.25	243.11	241.886	243.686	236.004	238.359	238.488				10.25	7	4	7	6	9	7
10.26	0.1375	0.1631	0.1674	0.1747	0.1576	0.151				10.26	0.1693	0.176	0.1856	0.2021	0.18385	0.1656				10.26	2.433	2.4242	2.4437	2.4415	2.4408	2.4381				10.26	241.145	237.17	242.591	235.35	237.173	240.728				10.26	5	4	8	6	9	8
10.27	0.15	0.1662	0.1638	0.1754	0.1552	0.1505				10.27	0.1823	0.1831	0.1798	0.2018	0.1832	0.1646				10.27	2.4386	2.4268	2.4432	2.4425	2.4435	2.4311				10.27	244.511	237.552	241.04	238.815	237.359	241.188				10.27	8	5	5	6	11	8
10.28	0.1464	0.1652	0.1656	0.1829	0.1546	0.1494				10.28	0.1812	0.1807	0.1836	0.2053	0.18485	0.1644				10.28	2.4328	2.4219	2.4322	2.4452	2.4459	2.4381				10.28	241.732	237.288	240.179	238.544	240.151	242.323				10.28	6	3	6	5	10	7
10.29	0.1397	0.1758	0.1666	0.1708	0.1524	0.1526				10.29	0.1743	0.1885	0.1834	0.1993	0.1823	0.1653				10.29	2.44	2.4343	2.4385	2.439	2.4365	2.433				10.29	243.302	238.277	240.452	237.752	236.79	240.537				10.29	5	4	5	5	12	7
10.3	0.1401	0.1686	0.161	0.1728	0.1529	0.1408				10.3	0.1766	0.1814	0.1772	0.2042	0.1795	0.1548				10.3	2.4315	2.4301	2.443	2.4398	2.4353	2.4282				10.3	242.529	242.018	239.321	240.628	237.125	240.141				10.3	5	5	6	4	7	8
10.31	0.144	0.171	0.1636	0.1777	0.1561	0.1435				10.31	0.1793	0.1847	0.1828	0.2086	0.18315	0.1577				10.31	2.4347	2.4283	2.4368	2.4407	2.441	2.4337				10.31	243.101	238.07	243.237	235.512	236.314	238.546				10.31	6	5	8	4	9	6
10.32	0.1382	0.1743	0.1577	0.1795	0.1556	0.1493				10.32	0.1768	0.189	0.1756	0.2129	0.18805	0.1632				10.32	2.4444	2.4317	2.4392	2.4448	2.4442	2.4358				10.32	245.551	241.887	242.54	238.843	235.033	238.385				10.32	6	6	5	4	9	7
10.33	0.1455	0.1792	0.1607	0.1808	0.1583	0.1513				10.33	0.1858	0.192	0.181	0.2152	0.1901	0.165				10.33	2.4395	2.4397	2.4456	2.4473	2.4387	2.4429				10.33	244.102	239.36	244.825	240.564	237.338	242.021				10.33	5	5	7	5	10	7
10.34	0.1502	0.1738	0.1648	0.1746	0.1592	0.1521				10.34	0.1879	0.187	0.1846	0.2057	0.18525	0.1648				10.34	2.4418	2.4365	2.4463	2.438	2.445	2.4365				10.34	244.374	242.212	242.125	237.213	238.347	242.166				10.34	6	5	6	5	11	6
10.35	0.159	0.182	0.1714	0.1716	0.1563	0.1525				10.35	0.197	0.194	0.1911	0.2003	0.18305	0.1658				10.35	2.4421	2.4275	2.4479	2.4332	2.4419	2.4379				10.35	244.237	240.512	240.448	238.033	237.043	240.195				10.35	6	4	8	5	8	7
10.36	0.1551	0.1748	0.1671	0.1723	0.1501	0.1514				10.36	0.1924	0.1882	0.1877	0.206	0.1856	0.1652				10.36	2.4481	2.4328	2.4422	2.4376	2.4401	2.4321				10.36	241.484	240.72	240.659	235.769	240.134	237.131				10.36	7	4	9	4	10	6
10.37	0.1573	0.1667	0.1635	0.1734	0.1473	0.1513				10.37	0.1934	0.1808	0.1884	0.2073	0.18615	0.165				10.37	2.4371	2.4297	2.4411	2.4416	2.4354	2.4354				10.37	241.895	238.348	241.861	238.462	239.496	239.064				10.37	5	4	8	6	9	8
10.38	0.1521	0.1664	0.1728	0.1745	0.1502	0.1559				10.38	0.1888	0.1805	0.1939	0.2077	0.1876	0.1675				10.38	2.4404	2.4257	2.4433	2.4399	2.4392	2.4424				10.38	245.104	236.836	243.247	236.761	236.181	239.098				10.38	7	4	8	4	9	7
10.39	0.1452	0.1684	0.1611	0.1731	0.1477	0.1498				10.39	0.1819	0.1836	0.1799	0.202	0.18305	0.1641				10.39	2.4398	2.4327	2.4389	2.4435	2.4329	2.4309				10.39	244.234	240.141	239.646	239.18	235.686	235.524				10.39	7	4	5	4	10	8
10.4	0.1418	0.1724	0.1556	0.1835	0.1523	0.15				10.4	0.1773	0.1865	0.173	0.2124	0.18875	0.1651				10.4	2.4423	2.4281	2.4319	2.4443	2.4394	2.435				10.4	242.438	240.727	241.894	239.307	236.851	239.57				10.4	6	5	7	5	12	8
10.41	0.1458	0.169	0.1616	0.1747	0.1526	0.1604				10.41	0.1817	0.182	0.1788	0.2089	0.1911	0.1733				10.41	2.4384	2.4342	2.436	2.4412	2.4342	2.4431				10.41	241.189	236.795	238.103	238.918	236.952	245.328				10.41	6	6	8	5	11	7
10.42	0.1467	0.1717	0.1607	0.1743	0.1569	0.163				10.42	0.1838	0.1865	0.1807	0.2091	0.19305	0.177				10.42	2.4389	2.4327	2.4403	2.4339	2.4422	2.4413				10.42	240.534	237.071	240.355	239.065	238.849	242.644				10.42	8	4	9	4	11	7
10.43	0.1402	0.172	0.1607	0.1776	0.1554	0.1606				10.43	0.1741	0.185	0.1791	0.2053	0.19065	0.176				10.43	2.4367	2.4351	2.4322	2.4388	2.4407	2.4399				10.43	241.352	238.571	236.351	240.054	237.279	242.428				10.43	7	6	8	6	8	6
10.44	0.1508	0.168	0.1585	0.1772	0.1538	0.1625				10.44	0.1864	0.1799	0.1768	0.2101	0.19205	0.174				10.44	2.4408	2.4337	2.4382	2.4363	2.4352	2.4368				10.44	241.475	237.589	239.878	238.784	235.253	241.164				10.44	7	6	8	5	8	5
10.45	0.1443	0.1669	0.1513	0.1733	0.1593	0.1629				10.45	0.1759	0.1812	0.1757	0.2013	0.1889	0.1765				10.45	2.437	2.4283	2.4305	2.4354	2.4459	2.4438				10.45	240.382	232.992	240.993	236.413	238.2	240.83				10.45	7	4	7	5	10	7
10.46	0.1475	0.1756	0.1665	0.1801	0.1513	0.168				10.46	0.1796	0.1898	0.1846	0.2092	0.19515	0.1811				10.46	2.4342	2.4418	2.446	2.4422	2.4399	2.45				10.46	240.771	242.013	241.895	236.826	237.366	243.733				10.46	7	4	7	6	6	8
10.47	0.1438	0.1712	0.1548	0.1747	0.1424	0.1581				10.47	0.1775	0.185	0.1747	0.2079	0.1906	0.1733				10.47	2.4386	2.4395	2.437	2.4392	2.4383	2.4399				10.47	241.021	240.647	240.852	236.978	236.435	238.827				10.47	8	5	7	6	9	8
10.48	0.1335	0.1698	0.1627	0.177	0.1549	0.1608				10.48	0.1691	0.1842	0.1786	0.2122	0.1932	0.1742				10.48	2.4335	2.4392	2.4362	2.4454	2.4509	2.4403				10.48	241.959	239.67	240.416	239.303	240.685	239.516				10.48	8	6	9	7	9	7
10.49	0.1393	0.1793	0.1618	0.1763	0.1425	0.169				10.49	0.175	0.1909	0.1784	0.2118	0.1967	0.1816				10.49	2.437	2.4455	2.4411	2.4374	2.4355	2.443				10.49	242.468	239.811	242.064	236.833	239.881	243.744				10.49	6	6	9	5	8	7
10.5	0.1504	0.1688	0.1601	0.1758	0.1492	0.1603				10.5	0.1846	0.1823	0.1756	0.2108	0.19205	0.1733				10.5	2.4389	2.4326	2.4375	2.435	2.4318	2.4411				10.5	242.464	240.007	240.447	234.368	236.697	238.77				10.5	6	5	7	5	8	7
10.51	0.1518	0.1687	0.161	0.1779	0.1451	0.1527				10.51	0.1865	0.1813	0.1793	0.2159	0.1915	0.1671				10.51	2.4354	2.4315	2.4373	2.4406	2.4321	2.4389				10.51	242.099	240.732	243.178	236.171	237.762	239.09				10.51	7	4	7	6	7	7
10.52	0.1425	0.1735	0.1617	0.1785	0.1414	0.153				10.52	0.1776	0.1862	0.1777	0.2172	0.19135	0.1655				10.52	2.4379	2.4304	2.4376	2.4446	2.4268	2.4343				10.52	244.354	240.255	244.021	237.929	234.413	241.818				10.52	8	6	9	7	7	6
10.53	0.1499	0.1745	0.1626	0.1841	0.1507	0.1543				10.53	0.1867	0.1864	0.1785	0.2252	0.19655	0.1679				10.53	2.442	2.4292	2.4454	2.4506	2.437	2.4402				10.53	245.237	239.359	242.496	236.001	238.59	242.683				10.53	8	3	6	5	8	6
10.54	0.1456	0.1744	0.1554	0.1847	0.1449	0.1576				10.54	0.1781	0.1861	0.1727	0.2259	0.1984	0.1709				10.54	2.4356	2.4328	2.438	2.447	2.4364	2.4392				10.54	239.85	238.753	243.198	235.761	237.302	239.579				10.54	8	4	9	5	6	6
10.55	0.1413	0.1786	0.1578	0.1783	0.1476	0.1531				10.55	0.1752	0.1902	0.1769	0.2202	0.1931	0.166				10.55	2.4311	2.4351	2.4377	2.444	2.4351	2.4353				10.55	241.224	243.614	240.879	236.096	237.394	239.825				10.55	7	4	9	5	7	5
10.56	0.1491	0.1776	0.1553	0.1783	0.147	0.1467				10.56	0.1808	0.1897	0.1729	0.2198	0.1903	0.1608				10.56	2.438	2.4305	2.4337	2.4429	2.4323	2.4336				10.56	243.907	239.083	237.402	238.692	235.5	239.419				10.56	7	4	9	5	6	6
10.57	0.1538	0.1842	0.1578	0.1853	0.1402	0.1505				10.57	0.1887	0.1952	0.1788	0.2214	0.1931	0.1648				10.57	2.4399	2.4346	2.4341	2.4397	2.4339	2.4359				10.57	244.906	240.888	239.753	236.49	237.164	242.543				10.57	7	5	9	5	7	7
10.58	0.1477	0.1901	0.1494	0.188	0.1517	0.1618				10.58	0.1838	0.1992	0.1714	0.2278	0.202	0.1762				10.58	2.4373	2.4411	2.433	2.4447	2.4378	2.44				10.58	241.181	239.996	242.693	237.14	237.992	238.935				10.58	6	6	6	5	9	8
10.59	0.1475	0.1842	0.1535	0.1913	0.1567	0.1529				10.59	0.1792	0.1967	0.1725	0.2244	0.1965	0.1686				10.59	2.4309	2.4398	2.4328	2.4485	2.4358	2.438				10.59	242.084	240.455	241.264	238.635	236.296	241.95				10.59	8	6	8	6	8	8
10.6	0.1522	0.1905	0.1526	0.1791	0.1478	0.1563				10.6	0.1849	0.2018	0.1774	0.2201	0.19495	0.1698				10.6	2.4457	2.4377	2.4256	2.4375	2.4311	2.4411				10.6	246.186	242.638	242.873	235.107	237.11	242.548				10.6	7	5	7	4	8	7
10.61	0.1436	0.1835	0.1632	0.185	0.1514	0.1562				10.61	0.1797	0.1948	0.1849	0.2262	0.19795	0.1697				10.61	2.4381	2.436	2.4416	2.4343	2.44	2.4424				10.61	243.298	242.553	244.12	233.742	240.439	242.497				10.61	8	4	9	6	6	8
10.62	0.1398	0.1805	0.159	0.1819	0.1504	0.1533				10.62	0.1761	0.1924	0.1787	0.2223	0.19535	0.1684				10.62	2.4388	2.432	2.4323	2.448	2.4344	2.4338				10.62	240.628	241.801	241.33	235.913	239.595	237.129				10.62	6	2	8	5	5	8
10.63	0.145	0.1816	0.168	0.1896	0.1429	0.1504				10.63	0.1781	0.1941	0.1905	0.2253	0.1944	0.1635				10.63	2.436	2.4356	2.4376	2.4491	2.4298	2.4369				10.63	241.707	241.112	240.658	239.376	235.677	241.244				10.63	8	5	9	5	8	7
10.64	0.1432	0.1793	0.1638	0.1852	0.148	0.146				10.64	0.1804	0.1917	0.187	0.2222	0.19155	0.1609				10.64	2.437	2.4353	2.4362	2.4375	2.4305	2.4318				10.64	239.776	240.573	241.741	235.8	239.708	239.185				10.64	9	4	9	3	11	7
10.65	0.1449	0.1741	0.1649	0.188	0.1429	0.1485				10.65	0.1816	0.1898	0.1875	0.2248	0.1939	0.163				10.65	2.4333	2.4267	2.4387	2.4404	2.4312	2.4269				10.65	241.456	242.436	242.602	238.933	236.573	238.078				10.65	7	5	8	4	10	6
10.66	0.1423	0.1765	0.1731	0.1825	0.1464	0.1473				10.66	0.1784	0.1914	0.1969	0.2213	0.191	0.1607				10.66	2.437	2.4342	2.4464	2.4424	2.4331	2.436				10.66	240.107	240.739	243.127	236.817	237.239	241.541				10.66	8	5	8	3	9	8
10.67	0.1395	0.1757	0.17	0.1891	0.1477	0.1458				10.67	0.1754	0.1884	0.1961	0.2258	0.194	0.1622				10.67	2.4361	2.4282	2.4457	2.4474	2.4266	2.4315				10.67	239.487	240.665	242.426	240.768	235.297	240.819				10.67	8	4	9	2	8	7
10.68	0.1353	0.1746	0.1733	0.1835	0.1469	0.1564				10.68	0.1699	0.1871	0.199	0.219	0.19385	0.1687				10.68	2.4293	2.4269	2.4418	2.4425	2.4285	2.4374				10.68	239.085	240.725	239.986	237.166	237.668	241.677				10.68	7	5	7	2	7	5
10.69	0.1395	0.1742	0.1662	0.1857	0.1403	0.1556				10.69	0.1697	0.1885	0.1931	0.2172	0.194	0.1708				10.69	2.4372	2.4284	2.4402	2.4463	2.4278	2.4353				10.69	241.402	241.954	241.941	237.411	232.831	239.789				10.69	6	5	8	4	8	9
10.7	0.1384	0.1731	0.151	0.1849	0.1442	0.146				10.7	0.1742	0.1863	0.1779	0.2181	0.18955	0.161				10.7	2.4296	2.4357	2.4367	2.4425	2.4283	2.4349				10.7	240.531	241.097	240.095	242.61	235.893	242.473				10.7	6	3	10	4	6	7
10.71	0.1327	0.1701	0.1513	0.1758	0.1424	0.1451				10.71	0.1654	0.1833	0.1794	0.2105	0.1848	0.1591				10.71	2.427	2.4342	2.4398	2.4435	2.4321	2.4327				10.71	239.018	239.304	239.711	236.371	235.112	240.763				10.71	7	5	9	4	9	7
10.72	0.1347	0.1705	0.1656	0.178	0.1434	0.1533				10.72	0.1681	0.1819	0.19	0.2132	0.19065	0.1681				10.72	2.4351	2.4391	2.4411	2.4321	2.4283	2.4378				10.72	243.373	241.057	243.739	235.195	236.367	243.46				10.72	7	5	6	5	9	8
10.73	0.1433	0.1743	0.1607	0.1777	0.1362	0.1375				10.73	0.1777	0.1859	0.1849	0.2131	0.1838	0.1545				10.73	2.4385	2.4427	2.4354	2.4395	2.4226	2.4256				10.73	242.261	240.236	243.309	238.469	235.302	239.671				10.73	7	5	8	5	9	5
10.74	0.1511	0.1748	0.1657	0.1841	0.151	0.15				10.74	0.1864	0.1869	0.1882	0.2159	0.18995	0.164				10.74	2.4353	2.4231	2.4498	2.4392	2.4343	2.4347				10.74	242.821	238.648	241.832	236.522	239.051	239.571				10.74	6	5	7	5	5	6
10.75	0.1518	0.1747	0.1563	0.1802	0.1448	0.1537				10.75	0.1837	0.1882	0.1826	0.2087	0.1883	0.1679				10.75	2.4376	2.4349	2.4405	2.4341	2.4286	2.4377				10.75	242.07	240.554	243.845	235.419	234.263	239.271				10.75	7	4	8	6	8	6
10.76	0.1426	0.1754	0.1575	0.1833	0.1541	0.1505				10.76	0.1774	0.1886	0.1811	0.2113	0.1888	0.1663				10.76	2.4387	2.4432	2.4468	2.4314	2.437	2.4396				10.76	244.579	241.263	244.066	236.906	236.578	240.677				10.76	7	5	7	5	7	7
10.77	0.1463	0.1717	0.1673	0.1679	0.1551	0.1516				10.77	0.1809	0.1861	0.1893	0.1997	0.1827	0.1657				10.77	2.4369	2.4424	2.4505	2.4327	2.4318	2.4368				10.77	244.172	239.578	245.384	236.808	238.195	237.267				10.77	6	5	8	6	8	7
10.78	0.1489	0.1733	0.1711	0.1741	0.1512	0.1569				10.78	0.1806	0.1868	0.1969	0.2048	0.1881	0.1714				10.78	2.4429	2.4412	2.4544	2.4334	2.4311	2.4368				10.78	241.327	239.701	243.721	235.179	237.315	239.968				10.78	7	6	8	6	7	7
10.79	0.1448	0.1737	0.1603	0.1723	0.1549	0.1589				10.79	0.1785	0.1893	0.1869	0.2042	0.18745	0.1707				10.79	2.4436	2.4424	2.4496	2.4355	2.4288	2.4437				10.79	245.149	241.427	246.966	235.613	239.817	241.13				10.79	7	5	9	5	7	8
10.8	0.1546	0.1735	0.1688	0.1765	0.1471	0.1576				10.8	0.1861	0.186	0.1913	0.2093	0.19045	0.1716				10.8	2.4365	2.4431	2.4513	2.4372	2.4245	2.4419				10.8	243.083	241.961	243.104	235.741	237.917	237.519				10.8	8	5	9	4	8	8
10.81	0.1489	0.1736	0.167	0.1683	0.1437	0.1486				10.81	0.179	0.1874	0.1941	0.2012	0.1825	0.1638				10.81	2.4378	2.4365	2.4466	2.437	2.432	2.4317				10.81	241.357	239.778	244.502	237.713	238.087	238.064				10.81	9	5	9	5	8	7
10.82	0.1507	0.1753	0.1564	0.181	0.1411	0.149				10.82	0.1824	0.1895	0.1837	0.2119	0.188	0.1641				10.82	2.4325	2.435	2.4374	2.4342	2.4218	2.4292				10.82	241.665	238.508	245.844	236.133	236.407	240.847				10.82	6	5	10	5	6	6
10.83	0.1545	0.1779	0.1553	0.1734	0.1435	0.1541				10.83	0.186	0.1915	0.182	0.2029	0.1858	0.1687				10.83	2.4432	2.4417	2.4427	2.4387	2.4206	2.4355				10.83	243.898	242.145	244.976	234.346	235.86	238.88				10.83	6	4	8	5	3	8
10.84	0.1431	0.1717	0.1614	0.1717	0.1492	0.15				10.84	0.1762	0.1876	0.1868	0.2021	0.18365	0.1652				10.84	2.4334	2.4263	2.4456	2.4383	2.4334	2.4319				10.84	242.179	239.382	241.494	240.912	239.577	238.706				10.84	5	4	6	5	9	9
10.85	0.1518	0.1681	0.1559	0.1754	0.1466	0.1524				10.85	0.1817	0.1843	0.1819	0.2063	0.18745	0.1686				10.85	2.4322	2.4326	2.4382	2.4406	2.4302	2.4317				10.85	242.733	240.827	241.534	239.302	236.826	241.406				10.85	7	4	9	5	6	8
10.86	0.1493	0.1708	0.1578	0.1812	0.1545	0.1502				10.86	0.1809	0.1863	0.1825	0.2066	0.1864	0.1662				10.86	2.4335	2.4345	2.4348	2.4362	2.4418	2.4285				10.86	241.535	238.825	239.321	236.758	234.651	239.702				10.86	6	3	8	5	6	8
10.87	0.1435	0.169	0.1524	0.1809	0.1513	0.1565				10.87	0.1744	0.1833	0.1772	0.2051	0.18855	0.172				10.87	2.4243	2.4346	2.4339	2.4423	2.4432	2.4356				10.87	241.063	240.609	245.191	238.059	239.36	241.25				10.87	8	4	8	6	7	8
10.88	0.1527	0.1774	0.1716	0.1771	0.1554	0.1509				10.88	0.1822	0.1905	0.1981	0.2021	0.18425	0.1664				10.88	2.4362	2.4381	2.4494	2.4416	2.445	2.4288				10.88	244.584	240.992	243.298	236.62	239.535	238.08				10.88	5	5	8	5	8	8
10.89	0.1512	0.1777	0.1542	0.1755	0.146	0.1504				10.89	0.1844	0.1893	0.1825	0.199	0.183	0.167				10.89	2.4411	2.4413	2.4355	2.4417	2.4439	2.4256				10.89	243.851	240.433	238.917	239.21	239.091	241.411				10.89	6	4	10	7	8	7
10.9	0.1535	0.1712	0.1521	0.1772	0.1593	0.1529				10.9	0.184	0.1828	0.1789	0.1978	0.18395	0.1701				10.9	2.442	2.4302	2.4352	2.4425	2.4413	2.4287				10.9	245.924	237.006	241.48	238.92	237.024	239.67				10.9	7	5	6	6	8	8
10.91	0.1509	0.1856	0.157	0.1823	0.1556	0.1565				10.91	0.18	0.196	0.185	0.2058	0.1888	0.1718				10.91	2.4444	2.4381	2.4427	2.4539	2.4397	2.4334				10.91	247.612	237.02	244.165	239.867	237.079	240.604				10.91	6	4	7	8	10	7
10.92	0.1415	0.1829	0.1608	0.1736	0.1466	0.1633				10.92	0.1761	0.1947	0.187	0.2013	0.19	0.1787				10.92	2.4382	2.4408	2.4423	2.4446	2.4375	2.4437				10.92	242.608	237.741	241.836	237.648	236.244	240.564				10.92	7	4	5	6	10	10
10.93	0.1459	0.1696	0.164	0.1782	0.1548	0.1526				10.93	0.1817	0.1825	0.1913	0.2039	0.1853	0.1667				10.93	2.4412	2.4314	2.4513	2.4454	2.44	2.432				10.93	246.786	239.708	241.417	240.404	236.08	238.085				10.93	6	4	8	6	8	7
10.94	0.1469	0.1745	0.1534	0.1758	0.1576	0.1526				10.94	0.1818	0.1874	0.1817	0.2026	0.18535	0.1681				10.94	2.4321	2.4409	2.4422	2.4423	2.4467	2.4316				10.94	239.538	237.841	242.955	241.106	240.619	239.669				10.94	6	5	8	6	7	7
10.95	0.1429	0.1801	0.1559	0.1729	0.15	0.1443				10.95	0.1781	0.1916	0.1893	0.1967	0.17815	0.1596				10.95	2.4408	2.4425	2.4361	2.4425	2.438	2.4333				10.95	244.253	240.95	244.69	239.096	235.486	240.85				10.95	7	3	7	7	9	6
10.96	0.1438	0.1697	0.1507	0.177	0.1438	0.1447				10.96	0.1755	0.1813	0.1816	0.1976	0.17885	0.1601				10.96	2.4363	2.427	2.4351	2.4488	2.4384	2.4305				10.96	242.952	239.15	240.774	240.131	238.431	241.707				10.96	7	4	8	6	7	6
10.97	0.1409	0.1684	0.1554	0.1756	0.1507	0.1455				10.97	0.1742	0.1806	0.1912	0.1983	0.1799	0.1615				10.97	2.4329	2.4316	2.4463	2.4474	2.4393	2.4238				10.97	241.518	237.311	245.836	240.456	235.264	241.231				10.97	9	5	9	6	5	7
10.98	0.1442	0.1767	0.1513	0.1693	0.1516	0.1474				10.98	0.1769	0.19	0.1821	0.1901	0.17605	0.162				10.98	2.4422	2.4314	2.44	2.4487	2.4471	2.4281				10.98	242.612	242.115	242.004	239.034	235.212	238.653				10.98	6	4	7	8	6	6
10.99	0.1395	0.1803	0.1565	0.1668	0.1491	0.1504				10.99	0.1722	0.1922	0.1923	0.1895	0.17605	0.1626				10.99	2.4279	2.45	2.4458	2.4456	2.4371	2.4347				10.99	240.199	242.801	242.21	237.259	236.829	241.294				10.99	7	4	6	7	9	10
11	0.1434	0.1795	0.1554	0.1717	0.1532	0.1435				11	0.1742	0.1921	0.1946	0.1959	0.177	0.1581				11	2.4396	2.4412	2.4452	2.4427	2.4436	2.4255				11	243.348	241.054	243.678	237.67	238.012	237.149				11	8	5	7	7	9	9
11.01	0.1423	0.1779	0.1488	0.176	0.1535	0.146				11.01	0.1774	0.1905	0.1828	0.1998	0.18145	0.1631				11.01	2.4423	2.4353	2.4478	2.4424	2.4392	2.4373				11.01	238.358	241.276	245.771	237.49	236.144	236.355				11.01	10	5	7	8	7	8
11.02	0.1401	0.1716	0.1643	0.1776	0.1531	0.1421				11.02	0.1739	0.1838	0.195	0.2014	0.18025	0.1591				11.02	2.4403	2.4307	2.4523	2.4384	2.4358	2.436				11.02	242.698	239.707	241.82	237.669	235.508	239.376				11.02	6	4	6	5	8	6
11.03	0.1389	0.1746	0.1574	0.1656	0.1545	0.1495				11.03	0.1708	0.1858	0.1908	0.1936	0.1781	0.1626				11.03	2.434	2.4363	2.4453	2.4424	2.4402	2.4378				11.03	241.331	243.571	243.643	238.75	233.208	243.556				11.03	9	5	8	4	7	7
11.04	0.1519	0.1687	0.1543	0.1642	0.1485	0.149				11.04	0.1849	0.1806	0.1826	0.1897	0.17735	0.165				11.04	2.436	2.4402	2.4429	2.438	2.434	2.4382				11.04	245.282	239.238	243.401	238.669	235.244	240.693				11.04	7	5	9	7	8	8
11.05	0.1492	0.1721	0.1546	0.1664	0.1529	0.1503				11.05	0.1844	0.1838	0.181	0.1894	0.17695	0.1645				11.05	2.4319	2.4395	2.4418	2.44	2.4322	2.4405				11.05	243.385	242.361	242.681	236.839	239.356	238.186				11.05	7	5	8	7	8	8
11.06	0.1516	0.1742	0.1503	0.155	0.161	0.1498				11.06	0.1872	0.1855	0.1843	0.1836	0.17505	0.1665				11.06	2.4424	2.4411	2.4406	2.4267	2.4383	2.4387				11.06	244.568	240.541	238.32	237.916	237.574	240.695				11.06	8	6	7	8	11	10
11.07	0.1443	0.1735	0.1549	0.1599	0.1512	0.1438				11.07	0.1804	0.1877	0.1912	0.1878	0.17445	0.1611				11.07	2.4355	2.438	2.4421	2.4322	2.4404	2.4291				11.07	243.671	240.375	240.76	239.023	236.373	237.782				11.07	7	5	8	7	8	9
11.08	0.1419	0.173	0.151	0.1616	0.1676	0.1441				11.08	0.1795	0.1891	0.1901	0.1872	0.1748	0.1624				11.08	2.4249	2.437	2.4415	2.4376	2.4517	2.4321				11.08	241.136	242.208	242.932	240.72	240.274	238.282				11.08	7	5	6	5	9	9
11.09	0.1418	0.1759	0.1589	0.1538	0.1499	0.1427				11.09	0.177	0.1898	0.1938	0.1828	0.1717	0.1606				11.09	2.4333	2.4378	2.4401	2.4413	2.4382	2.4283				11.09	242.032	244.342	241.4	243.397	235.77	238.625				11.09	7	7	5	6	10	7
11.1	0.1421	0.1803	0.1581	0.1544	0.1544	0.1504				11.1	0.1761	0.1955	0.1939	0.1805	0.1748	0.1691				11.1	2.432	2.4404	2.4409	2.4362	2.4381	2.4332				11.1	245.275	243.604	239.962	237.422	238.544	237.728				11.1	6	7	7	7	8	7
11.11	0.1435	0.1706	0.1601	0.1566	0.1425	0.1582				11.11	0.1771	0.1872	0.194	0.1856	0.17955	0.1735				11.11	2.4335	2.4374	2.4395	2.4315	2.4368	2.4369				11.11	242.314	238.731	241.125	236.118	237.35	239.164				11.11	7	7	7	7	10	5
11.12	0.1431	0.1764	0.158	0.1629	0.149	0.1476				11.12	0.1822	0.1916	0.1906	0.193	0.1784	0.1638				11.12	2.4326	2.4407	2.4401	2.4372	2.4366	2.4362				11.12	241.703	240	241.038	239.233	235.983	242.056				11.12	8	7	7	6	12	5
11.13	0.1523	0.1732	0.1577	0.1618	0.1611	0.1481				11.13	0.1891	0.1862	0.1945	0.1881	0.17675	0.1654				11.13	2.4382	2.4388	2.4457	2.4383	2.4476	2.4339				11.13	242.451	243.196	242.586	238.394	237.335	241.924				11.13	6	7	8	7	9	6
11.14	0.1593	0.1726	0.1563	0.1583	0.1511	0.1529				11.14	0.191	0.1857	0.1959	0.1826	0.1766	0.1706				11.14	2.4375	2.4427	2.4435	2.4366	2.4367	2.4378				11.14	246.065	242.929	239.767	236.7	237.887	237.659				11.14	8	7	9	8	10	7
11.15	0.1592	0.1676	0.148	0.157	0.148	0.1442				11.15	0.19	0.1808	0.1827	0.1839	0.17405	0.1642				11.15	2.435	2.4371	2.4346	2.4331	2.4372	2.4322				11.15	243.277	237.271	238.929	235.876	237.136	239.264				11.15	7	7	8	9	8	8
11.16	0.1491	0.1694	0.1539	0.1553	0.1532	0.148				11.16	0.1809	0.1847	0.1836	0.1837	0.17625	0.1688				11.16	2.4401	2.4344	2.4334	2.4338	2.4443	2.4365				11.16	241.583	240.795	244.557	237.255	238.303	241.487				11.16	7	6	7	9	10	8
11.17	0.1405	0.1659	0.1543	0.1549	0.1559	0.1381				11.17	0.1735	0.1806	0.185	0.1823	0.1719	0.1615				11.17	2.4393	2.4372	2.4371	2.4314	2.4457	2.4298				11.17	241.216	240.933	243.497	238.469	238.266	239.847				11.17	7	7	9	10	10	7
11.18	0.1451	0.1651	0.1591	0.1598	0.1575	0.138				11.18	0.182	0.178	0.1854	0.1867	0.1743	0.1619				11.18	2.4386	2.4361	2.4402	2.4436	2.4379	2.4296				11.18	243.361	242.157	241.993	240.061	237.782	241.708				11.18	7	6	6	7	6	6
11.19	0.1458	0.1614	0.1559	0.1615	0.1607	0.1431				11.19	0.1791	0.1772	0.1854	0.1896	0.17745	0.1653				11.19	2.4434	2.4331	2.4352	2.4429	2.443	2.44				11.19	242.701	242.315	241.752	239.985	234.783	241.513				11.19	8	5	7	6	8	10
11.2	0.1481	0.1734	0.162	0.1651	0.1547	0.15				11.2	0.1816	0.188	0.1894	0.1937	0.183	0.1723				11.2	2.4396	2.4388	2.4469	2.4409	2.4416	2.4383				11.2	240.926	241.279	245.168	240.447	235.795	238.918				11.2	6	5	6	8	8	7
11.21	0.1506	0.1712	0.1561	0.1603	0.1609	0.1437				11.21	0.1844	0.1867	0.1885	0.1855	0.1758	0.1661				11.21	2.4493	2.4446	2.4416	2.4444	2.4492	2.4307				11.21	244.228	241.865	240.657	238.137	237.354	237.826				11.21	7	5	5	6	9	7
11.22	0.1448	0.1716	0.1567	0.1647	0.1657	0.1472				11.22	0.182	0.1834	0.1881	0.192	0.1794	0.1668				11.22	2.447	2.4441	2.4373	2.4388	2.4501	2.4331				11.22	243.714	239.114	240.456	237.143	236.627	238.348				11.22	8	6	6	9	5	8
11.23	0.1419	0.1716	0.1599	0.1609	0.1609	0.1542				11.23	0.1804	0.1834	0.1915	0.1894	0.18295	0.1765				11.23	2.437	2.4434	2.4467	2.4367	2.4429	2.4292				11.23	241.366	242.248	243.98	237.655	235.216	237.463				11.23	6	6	6	6	6	7
11.24	0.1373	0.1799	0.1618	0.1551	0.1519	0.1464				11.24	0.1768	0.1907	0.1899	0.1827	0.17535	0.168				11.24	2.4328	2.4565	2.4391	2.4362	2.4453	2.432				11.24	241.044	243.225	243.844	236.654	234.993	239.256				11.24	7	6	7	7	9	6
11.25	0.148	0.1696	0.1585	0.1611	0.1577	0.1523				11.25	0.1871	0.1827	0.1885	0.1854	0.1786	0.1718				11.25	2.4411	2.4477	2.4379	2.4391	2.4456	2.4184				11.25	241.335	239.377	244.118	237.676	237.555	236.494				11.25	7	6	6	5	9	7
11.26	0.1472	0.1672	0.1539	0.1645	0.164	0.1373				11.26	0.1844	0.1826	0.1861	0.1924	0.17725	0.1621				11.26	2.4367	2.4393	2.4385	2.4351	2.4479	2.4309				11.26	241.009	240.66	239.3	235.034	238.274	239.622				11.26	6	5	6	7	9	7
11.27	0.1523	0.1748	0.1521	0.1643	0.1545	0.1464				11.27	0.186	0.1891	0.1877	0.1932	0.1802	0.1672				11.27	2.4504	2.4515	2.4392	2.4379	2.4442	2.4252				11.27	246.033	242.74	242.722	238.505	236.767	240.1				11.27	6	5	7	7	8	6
11.28	0.1548	0.1633	0.1532	0.1748	0.1666	0.155				11.28	0.1869	0.1801	0.1896	0.2035	0.1895	0.1755				11.28	2.4476	2.4366	2.4403	2.4456	2.4484	2.4284				11.28	246.111	242.39	242.89	238.614	238.985	238.602				11.28	6	6	6	8	8	7
11.29	0.155	0.1766	0.1583	0.1703	0.1658	0.1484				11.29	0.1917	0.1916	0.1926	0.2009	0.1851	0.1693				11.29	2.448	2.4475	2.4371	2.4355	2.4491	2.4289				11.29	245.442	241.554	240.82	237.536	234.527	237.437				11.29	7	4	6	7	8	8
11.3	0.1484	0.1794	0.1592	0.159	0.1657	0.1404				11.3	0.1846	0.1944	0.1899	0.1874	0.1739	0.1604				11.3	2.4422	2.4472	2.4406	2.4335	2.4484	2.4261				11.3	244.62	239.824	241.901	239.898	236.842	240.979				11.3	7	5	7	8	5	9
11.31	0.1491	0.1786	0.1589	0.1655	0.16	0.1442				11.31	0.1793	0.1942	0.1926	0.1958	0.18075	0.1657				11.31	2.4462	2.4407	2.4446	2.4413	2.4444	2.4279				11.31	244.984	241.044	241.819	239.927	237.829	241.765				11.31	6	7	7	8	8	9
11.32	0.1611	0.1788	0.1575	0.1629	0.1647	0.1476				11.32	0.1965	0.1929	0.1964	0.1916	0.17965	0.1677				11.32	2.4446	2.4387	2.4488	2.4378	2.4518	2.4267				11.32	247.353	241.231	242.211	239.432	238.22	240.863				11.32	6	5	5	8	9	8
11.33	0.1545	0.1694	0.1572	0.1617	0.1604	0.1498				11.33	0.1862	0.1856	0.195	0.1946	0.18355	0.1725				11.33	2.4375	2.4463	2.4369	2.4363	2.4448	2.4268				11.33	243.691	242.376	245.75	239.056	240.46	239.498				11.33	7	5	7	5	8	8
11.34	0.156	0.1646	0.1694	0.1611	0.1583	0.1495				11.34	0.1889	0.1822	0.2095	0.1922	0.1803	0.1684				11.34	2.4303	2.4314	2.4494	2.436	2.4443	2.4296				11.34	244.068	234.645	242.772	238.512	237.327	239.569				11.34	8	7	7	7	9	8
11.35	0.1473	0.1729	0.1636	0.1663	0.1626	0.1496				11.35	0.1813	0.1896	0.2041	0.1942	0.18335	0.1725				11.35	2.4344	2.4399	2.4519	2.4467	2.4503	2.4349				11.35	245.388	237.577	242.194	241.347	236.008	241.143				11.35	7	5	7	6	10	7
11.36	0.1429	0.1716	0.1537	0.151	0.1575	0.1448				11.36	0.176	0.1885	0.1935	0.1839	0.1757	0.1675				11.36	2.4366	2.4417	2.4443	2.4335	2.4394	2.4156				11.36	245.228	237.955	242.959	237.165	238.627	236.499				11.36	5	6	8	8	10	7
11.37	0.1426	0.1655	0.1521	0.1579	0.1602	0.1461				11.37	0.1789	0.1836	0.1944	0.1891	0.1784	0.1677				11.37	2.4341	2.436	2.4412	2.4235	2.4469	2.4258				11.37	244.571	236.867	240.89	234.763	238.181	238.108				11.37	8	6	5	7	8	6
11.38	0.1469	0.1703	0.1555	0.1676	0.1584	0.1379				11.38	0.1831	0.1871	0.1957	0.1981	0.1797	0.1613				11.38	2.4397	2.4393	2.4402	2.4421	2.442	2.424				11.38	241.088	239.807	243.155	239.457	236.48	238.663				11.38	7	6	5	9	8	7
11.39	0.15	0.1757	0.1537	0.1584	0.1554	0.1405				11.39	0.1841	0.192	0.1939	0.1923	0.1788	0.1653				11.39	2.4352	2.4468	2.4378	2.4365	2.4403	2.4272				11.39	241.328	237.445	240.776	239.004	239.138	240.215				11.39	7	5	8	6	9	7
11.4	0.1529	0.1767	0.1567	0.1673	0.1638	0.1451				11.4	0.1856	0.1929	0.1933	0.1965	0.1818	0.1671				11.4	2.4401	2.4427	2.4429	2.4412	2.4528	2.4199				11.4	244.66	240.529	241.584	237.024	240.367	239.813				11.4	8	4	7	8	9	5
11.41	0.1496	0.1744	0.1629	0.1661	0.1578	0.1404				11.41	0.1855	0.193	0.1983	0.1953	0.17895	0.1626				11.41	2.4331	2.4417	2.4457	2.4382	2.4397	2.4256				11.41	239.317	242.353	242.42	237.564	238.618	240.514				11.41	7	4	7	5	11	7
11.42	0.1451	0.1775	0.1552	0.1606	0.1628	0.144				11.42	0.1762	0.1908	0.199	0.1943	0.1787	0.1631				11.42	2.4406	2.4459	2.4404	2.4242	2.4434	2.4269				11.42	243.282	242.27	238.8	238.64	240.415	238.513				11.42	7	6	4	7	9	7
11.43	0.1386	0.182	0.1634	0.1559	0.1667	0.1527				11.43	0.1746	0.1963	0.201	0.1885	0.1802	0.1719				11.43	2.434	2.4508	2.4392	2.4346	2.4463	2.4365				11.43	240.506	243.474	239.083	240.628	238.591	240.56				11.43	8	6	7	9	10	8
11.44	0.1508	0.1755	0.1556	0.1629	0.16	0.1466				11.44	0.186	0.1901	0.19	0.1905	0.17695	0.1634				11.44	2.4476	2.4454	2.438	2.4413	2.4448	2.4334				11.44	242.905	240.609	240.684	239.634	237.26	239.446				11.44	7	5	7	10	7	7
11.45	0.1469	0.165	0.1623	0.157	0.1588	0.1472				11.45	0.1777	0.1816	0.2061	0.1858	0.17655	0.1673				11.45	2.4396	2.4378	2.4418	2.4346	2.4441	2.4205				11.45	244.123	237.942	241.942	239.017	237.702	239.037				11.45	7	5	6	8	10	6
11.46	0.1583	0.1582	0.1583	0.1579	0.1483	0.1537				11.46	0.1894	0.1755	0.2054	0.1854	0.1786	0.1718				11.46	2.4432	2.4349	2.4445	2.4361	2.4366	2.4321				11.46	244.797	240.544	242.639	240.762	234.495	240.524				11.46	6	4	8	7	8	5
11.47	0.1471	0.1712	0.1564	0.1649	0.1607	0.1468				11.47	0.1814	0.187	0.2017	0.1898	0.1767	0.1636				11.47	2.4366	2.4446	2.4405	2.4381	2.4383	2.4328				11.47	243.162	239.79	241.297	240.026	237.023	241.389				11.47	7	4	7	6	7	6
11.48	0.1517	0.1737	0.1613	0.1559	0.1515	0.1468				11.48	0.184	0.1873	0.2068	0.187	0.1761	0.1652				11.48	2.4446	2.4468	2.4501	2.441	2.4275	2.4263				11.48	245.91	240.314	242.107	239.275	235.174	239.695				11.48	6	5	7	9	8	4
11.49	0.1481	0.1706	0.152	0.1641	0.1573	0.1484				11.49	0.1829	0.1846	0.1987	0.195	0.1811	0.1672				11.49	2.436	2.4494	2.4429	2.4375	2.4377	2.429				11.49	244.074	247.346	241.806	240.388	235.011	236.062				11.49	7	4	5	9	8	6
11.5	0.1458	0.1767	0.1578	0.1691	0.1617	0.1434				11.5	0.1827	0.1907	0.2099	0.1932	0.17655	0.1599				11.5	2.4302	2.4512	2.4383	2.4378	2.4445	2.4248				11.5	245.605	244.438	238.967	235.19	237.531	240.796				11.5	6	6	6	10	10	6
11.51	0.1424	0.17	0.1638	0.1717	0.1542	0.1484				11.51	0.1796	0.1863	0.213	0.1964	0.1804	0.1644				11.51	2.4383	2.4418	2.4417	2.4472	2.4424	2.4245				11.51	244.001	244.396	238.156	237.564	237.398	239.424				11.51	7	5	6	9	7	7
11.52	0.1495	0.1693	0.1607	0.1711	0.1499	0.1498				11.52	0.1848	0.1838	0.2148	0.1945	0.1802	0.1659				11.52	2.4398	2.4411	2.4459	2.4388	2.4383	2.4254				11.52	246.313	240.452	241.925	238.88	236.138	235.746				11.52	6	6	5	10	7	9
11.53	0.1407	0.1686	0.1531	0.1639	0.1603	0.1495				11.53	0.177	0.1832	0.2097	0.1897	0.17725	0.1648				11.53	2.438	2.447	2.4425	2.4431	2.4394	2.4341				11.53	245.876	244.132	241.875	240.299	236.371	242.225				11.53	7	6	7	9	9	8
11.54	0.144	0.1718	0.1589	0.1712	0.1598	0.1644				11.54	0.1749	0.187	0.2158	0.1938	0.18715	0.1805				11.54	2.4423	2.4451	2.4442	2.441	2.4382	2.4368				11.54	246.6	240.613	239.996	241.15	235.907	235.483				11.54	6	6	6	11	8	11
11.55	0.151	0.1712	0.1536	0.1691	0.158	0.157				11.55	0.1793	0.1855	0.2119	0.1939	0.1832	0.1725				11.55	2.4394	2.4418	2.4434	2.4421	2.4449	2.4248				11.55	243.778	240.588	242.181	240.114	235.972	234.829				11.55	6	6	5	10	5	8
11.56	0.1512	0.1664	0.1601	0.1691	0.1517	0.1519				11.56	0.1825	0.181	0.2189	0.195	0.181	0.167				11.56	2.4385	2.4384	2.4401	2.4487	2.4418	2.4249				11.56	246.738	242.389	241.984	239.566	238.931	237.319				11.56	5	3	6	8	7	9
11.57	0.1568	0.1742	0.1615	0.1708	0.1569	0.148				11.57	0.1849	0.1899	0.2213	0.1978	0.1814	0.165				11.57	2.4396	2.4404	2.4476	2.4458	2.4421	2.4181				11.57	244.619	243.775	242.418	242.064	235.624	236.409				11.57	6	6	7	7	7	9
11.58	0.1512	0.1679	0.1576	0.1616	0.1528	0.1518				11.58	0.1809	0.1855	0.2172	0.1903	0.1787	0.1671				11.58	2.4391	2.4419	2.4433	2.4366	2.4417	2.4321				11.58	246.878	241.773	240.698	239.699	235.565	239.216				11.58	7	6	9	6	7	9
11.59	0.157	0.1687	0.1508	0.1651	0.1576	0.1521				11.59	0.1882	0.1867	0.2183	0.1888	0.17775	0.1667				11.59	2.436	2.4407	2.4381	2.4416	2.4454	2.4277				11.59	240.28	245.064	240.203	239.743	240.908	239.692				11.59	6	5	5	10	8	10
11.6	0.147	0.1779	0.1584	0.1567	0.162	0.1507				11.6	0.1765	0.1933	0.2213	0.1868	0.17725	0.1677				11.6	2.4359	2.45	2.4456	2.4454	2.4423	2.4214				11.6	243.925	243.405	238.458	239.256	236.577	239.357				11.6	7	6	6	9	8	11
11.61	0.1427	0.1714	0.1595	0.1604	0.1588	0.1603				11.61	0.1753	0.1871	0.2223	0.1872	0.1812	0.1752				11.61	2.4256	2.4461	2.4392	2.4435	2.4431	2.4302				11.61	243.177	244.133	239.114	239.468	236.577	238.24				11.61	6	5	6	8	8	9
11.62	0.1459	0.1736	0.1638	0.1615	0.1498	0.1489				11.62	0.1756	0.1882	0.2217	0.1881	0.17755	0.167				11.62	2.4326	2.4505	2.4392	2.4458	2.4383	2.4222				11.62	245.572	243.753	239.858	239.185	237.56	237.545				11.62	8	5	10	9	8	9
11.63	0.1436	0.1758	0.1679	0.1679	0.164	0.1537				11.63	0.1758	0.1893	0.2213	0.1969	0.18375	0.1706				11.63	2.4285	2.4482	2.4413	2.4533	2.4477	2.4241				11.63	244.75	242.067	240.561	240.757	239.281	236.099				11.63	6	6	8	8	7	10
11.64	0.1396	0.1724	0.1567	0.1718	0.1721	0.1488				11.64	0.1716	0.1871	0.2196	0.1994	0.1836	0.1678				11.64	2.4284	2.4462	2.4376	2.4489	2.4501	2.4292				11.64	244.51	244.936	241.439	240.405	238.464	236.244				11.64	6	5	5	8	8	10
11.65	0.1401	0.1729	0.1571	0.1657	0.1638	0.1529				11.65	0.1701	0.1856	0.2174	0.1973	0.18415	0.171				11.65	2.4221	2.448	2.441	2.4434	2.4555	2.4259				11.65	241.976	244.282	238.431	239.101	239.398	238.988				11.65	8	6	8	7	8	10
11.66	0.1455	0.1778	0.156	0.1672	0.1656	0.1548				11.66	0.177	0.1916	0.217	0.196	0.1855	0.175				11.66	2.4323	2.4525	2.442	2.4454	2.4472	2.425				11.66	240.884	243.399	242.526	240.631	238.265	237.443				11.66	7	6	7	9	8	10
11.67	0.1388	0.1717	0.1643	0.1623	0.1642	0.155				11.67	0.1736	0.1866	0.2189	0.1886	0.181	0.1734				11.67	2.4324	2.4442	2.4447	2.4398	2.4485	2.4326				11.67	241.948	241.525	239.683	239.263	238.523	239.605				11.67	7	5	7	7	7	8
11.68	0.1491	0.1685	0.1695	0.1681	0.1639	0.1529				11.68	0.1797	0.1831	0.2216	0.1957	0.18325	0.1708				11.68	2.4365	2.4511	2.4437	2.4393	2.4499	2.4341				11.68	244.788	242.103	239.689	238.943	238.984	240.136				11.68	6	6	7	8	8	9
11.69	0.1395	0.1653	0.1645	0.1783	0.1704	0.149				11.69	0.1735	0.1809	0.2186	0.2032	0.1848	0.1664				11.69	2.4315	2.4413	2.4464	2.4499	2.447	2.4255				11.69	241.837	242.316	239.678	240.996	239.203	237.624				11.69	7	5	7	6	7	10
11.7	0.1409	0.172	0.1652	0.1695	0.1769	0.1436				11.7	0.1754	0.1872	0.2259	0.197	0.18015	0.1633				11.7	2.4302	2.4418	2.4479	2.4389	2.4502	2.4238				11.7	241.101	240.379	239.798	237.504	237.998	236.601				11.7	7	5	6	7	8	11
11.71	0.1422	0.1722	0.176	0.1668	0.174	0.1467				11.71	0.1737	0.1899	0.232	0.1926	0.1804	0.1682				11.71	2.4306	2.4386	2.4475	2.438	2.4485	2.4258				11.71	240.955	240.257	241.428	237.896	239.938	239.147				11.71	6	5	7	8	7	8
11.72	0.1415	0.1766	0.1558	0.1669	0.1654	0.1448				11.72	0.1729	0.1913	0.2131	0.193	0.17925	0.1655				11.72	2.4287	2.4431	2.4434	2.4441	2.4438	2.4286				11.72	243.779	241.312	240.549	241.707	239.268	239.757				11.72	6	5	9	7	7	10
11.73	0.1402	0.1714	0.1652	0.1696	0.1539	0.1463				11.73	0.1714	0.1855	0.22	0.1977	0.18145	0.1652				11.73	2.4263	2.4389	2.4418	2.4477	2.443	2.4299				11.73	243.254	240.749	237.44	240.174	240.25	237.922				11.73	6	6	7	4	10	9
11.74	0.1459	0.1731	0.1569	0.1661	0.1688	0.1471				11.74	0.18	0.1884	0.2098	0.1952	0.1807	0.1662				11.74	2.4369	2.4404	2.4319	2.4385	2.4506	2.4242				11.74	243.24	240.45	236.05	238.563	238.63	238.823				11.74	5	6	7	7	8	10
11.75	0.1472	0.1683	0.1553	0.1708	0.1745	0.1514				11.75	0.1778	0.1852	0.2055	0.2013	0.18495	0.1686				11.75	2.4334	2.4361	2.4409	2.4442	2.4476	2.4336				11.75	243.473	241.417	241.827	242.026	240.115	240.203				11.75	6	5	7	7	10	11
11.76	0.1483	0.1722	0.1582	0.1666	0.1697	0.1529				11.76	0.1782	0.1885	0.2103	0.193	0.183	0.173				11.76	2.4397	2.44	2.4466	2.4453	2.4469	2.4349				11.76	245.21	241.434	237.686	238.011	240.153	240.753				11.76	6	6	4	7	7	11
11.77	0.1529	0.1749	0.1583	0.1714	0.167	0.1453				11.77	0.1861	0.1897	0.2053	0.1986	0.1823	0.166				11.77	2.4345	2.442	2.4374	2.4444	2.4484	2.4301				11.77	238.488	241.496	241.107	237.807	235.923	240.976				11.77	5	5	5	7	8	11
11.78	0.1441	0.1702	0.1567	0.1685	0.1648	0.146				11.78	0.1784	0.1828	0.2065	0.198	0.18195	0.1659				11.78	2.4313	2.4494	2.4452	2.4379	2.4393	2.4341				11.78	243.614	240.088	239.032	236.91	239.985	238.825				11.78	6	6	6	8	9	10
11.79	0.1407	0.1789	0.1559	0.1696	0.1567	0.1458				11.79	0.1758	0.1939	0.2095	0.1987	0.1814	0.1641				11.79	2.4348	2.4501	2.444	2.446	2.4431	2.4278				11.79	244.913	242.57	238.179	238.622	240.946	237.369				11.79	5	5	5	7	8	10
11.8	0.1409	0.1738	0.1599	0.1725	0.143	0.1478				11.8	0.1755	0.1897	0.2064	0.2004	0.18395	0.1675				11.8	2.4325	2.4466	2.4406	2.444	2.4358	2.4273				11.8	243.296	240.78	242.034	239.332	232.963	240.564				11.8	6	5	6	7	6	12
11.81	0.1477	0.1691	0.1596	0.1621	0.1468	0.1416				11.81	0.1784	0.1833	0.212	0.1888	0.1759	0.163				11.81	2.4392	2.4392	2.4399	2.4388	2.4399	2.4298				11.81	242.188	239.692	238.918	238.638	237.906	243.465				11.81	6	4	6	8	6	10
11.82	0.1438	0.1663	0.1567	0.1764	0.1496	0.1488				11.82	0.1743	0.1818	0.2089	0.2035	0.1852	0.1669				11.82	2.4325	2.4481	2.4364	2.452	2.4449	2.4312				11.82	244.551	241.792	237.503	242.658	235.603	242.229				11.82	6	4	5	5	8	9
11.83	0.1416	0.1701	0.1485	0.1746	0.157	0.142				11.83	0.1717	0.1861	0.1961	0.1998	0.18095	0.1621				11.83	2.4302	2.4405	2.4339	2.4457	2.4479	2.4237				11.83	243.127	239.153	239.438	239.544	237.923	239.51				11.83	5	5	7	6	10	11
11.84	0.1445	0.1747	0.157	0.1751	0.1485	0.1404				11.84	0.1759	0.1905	0.1975	0.1999	0.1798	0.1597				11.84	2.4315	2.4401	2.4361	2.4525	2.4356	2.4257				11.84	242.108	238.775	238.716	239.226	235.994	239.185				11.84	6	4	6	7	8	10
11.85	0.1468	0.169	0.1593	0.1672	0.1576	0.1469				11.85	0.1798	0.1872	0.2117	0.1965	0.18145	0.1664				11.85	2.4375	2.4334	2.4338	2.4419	2.4372	2.4305				11.85	244.507	240.208	238.439	240.61	237.21	242.036				11.85	5	3	7	6	9	8
11.86	0.1479	0.1699	0.1568	0.1674	0.1656	0.152				11.86	0.181	0.1861	0.2021	0.1945	0.1822	0.1699				11.86	2.4453	2.4406	2.4361	2.4434	2.4482	2.4274				11.86	244.022	241.199	244.411	240.456	239.069	238.062				11.86	6	6	8	6	6	9
11.87	0.1445	0.168	0.1624	0.1606	0.1625	0.1528				11.87	0.1768	0.1854	0.204	0.1897	0.1812	0.1727				11.87	2.4324	2.4361	2.4309	2.4419	2.4421	2.4306				11.87	245.295	239.766	240.896	240.276	238.24	239.322				11.87	6	4	6	6	6	8
11.88	0.1538	0.1754	0.1567	0.1691	0.1683	0.1403				11.88	0.1855	0.1918	0.2045	0.1959	0.1801	0.1643				11.88	2.4421	2.443	2.4305	2.4451	2.448	2.4281				11.88	243.892	241.622	237.802	241.368	238.022	240.043				11.88	7	2	7	6	6	9
11.89	0.1503	0.1687	0.1573	0.1718	0.1534	0.1397				11.89	0.1831	0.1877	0.2023	0.1999	0.18085	0.1618				11.89	2.4369	2.4407	2.4305	2.4403	2.4421	2.4273				11.89	239.983	242.597	238.944	241.834	238.187	242.729				11.89	6	4	6	4	7	11
11.9	0.1472	0.1695	0.1543	0.1755	0.1529	0.1428				11.9	0.1813	0.1859	0.1983	0.2049	0.1859	0.1669				11.9	2.4443	2.4388	2.4353	2.4522	2.4408	2.4335				11.9	247.035	239.341	239.941	240.841	237.937	241.5				11.9	7	4	5	6	10	10
11.91	0.1542	0.1719	0.1531	0.1675	0.155	0.1425				11.91	0.1891	0.1869	0.1979	0.1949	0.1792	0.1635				11.91	2.4396	2.4303	2.4287	2.4426	2.4406	2.4238				11.91	243.751	239.874	242.331	242.551	240.42	238.645				11.91	6	5	5	9	8	10
11.92	0.1429	0.1678	0.1582	0.1591	0.151	0.1388				11.92	0.1793	0.1833	0.2036	0.1869	0.17365	0.1604				11.92	2.4322	2.4421	2.4364	2.4423	2.4361	2.4289				11.92	241.799	243.125	240.925	241.191	238.91	241.1				11.92	6	4	8	4	9	11
11.93	0.1488	0.1682	0.1537	0.1648	0.1467	0.141				11.93	0.1819	0.1851	0.2019	0.1906	0.1769	0.1632				11.93	2.4412	2.4359	2.4336	2.443	2.4434	2.4274				11.93	243.698	243.245	240.753	238.823	239.185	242.791				11.93	7	3	7	7	7	10
11.94	0.15	0.1675	0.1672	0.1635	0.1527	0.1454				11.94	0.1823	0.1841	0.2104	0.1924	0.1806	0.1688				11.94	2.4324	2.4339	2.4392	2.4459	2.4444	2.4266				11.94	240.219	242.146	239.065	241.331	237.801	238.25				11.94	8	4	8	6	7	10
11.95	0.1408	0.165	0.1589	0.1643	0.161	0.1496				11.95	0.1797	0.1808	0.2058	0.191	0.1806	0.1702				11.95	2.4257	2.4362	2.4319	2.4435	2.45	2.4275				11.95	243.856	240.987	239.296	243.32	239.244	241.152				11.95	6	6	6	5	8	9
11.96	0.1476	0.1641	0.1627	0.1582	0.1615	0.1526				11.96	0.1825	0.1781	0.2072	0.1865	0.17945	0.1724				11.96	2.4325	2.4378	2.4438	2.4371	2.4517	2.4309				11.96	244.063	242.491	239.455	237.01	238.882	241.2				11.96	8	4	7	5	7	10
11.97	0.147	0.1648	0.1628	0.1605	0.1556	0.152				11.97	0.1797	0.1811	0.2075	0.1888	0.18155	0.1743				11.97	2.4336	2.4342	2.4429	2.4381	2.4492	2.4303				11.97	244.84	241.625	239.763	238.782	239.131	240.098				11.97	7	3	5	7	6	11
11.98	0.1361	0.1638	0.1569	0.1593	0.155	0.1447				11.98	0.1721	0.1812	0.2012	0.188	0.1796	0.1712				11.98	2.427	2.4416	2.4375	2.4407	2.4411	2.4302				11.98	242.329	242.639	238.581	239.773	238.658	238.869				11.98	6	4	5	6	7	10
11.99	0.1514	0.1682	0.156	0.1581	0.1475	0.1421				11.99	0.1881	0.1838	0.1986	0.1882	0.1784	0.1684				11.99	2.4396	2.4405	2.4396	2.44	2.4391	2.4213				11.99	246.25	242.692	241.008	238.287	238.056	238.718				11.99	6	4	10	6	9	10
12	0.1546	0.1741	0.1515	0.1613	0.1587	0.147				12	0.192	0.1894	0.1957	0.1913	0.1838	0.1738				12	2.4417	2.4376	2.4262	2.4379	2.4466	2.4239				12	245.662	240.916	238.176	240.228	241.839	239.774				12	7	5	7	6	10	8
12.01	0.1476	0.1763	0.1502	0.1611	0.1513	0.1416				12.01	0.1896	0.1928	0.1951	0.1928	0.177	0.167				12.01	2.4399	2.4346	2.4318	2.4391	2.4401	2.4237				12.01	240.986	238.2	240.164	240.403	239.479	239.883				12.01	6	4	5	6	11	10
12.02	0.147	0.1798	0.1574	0.1675	0.1426	0.1357				12.02	0.1838	0.1951	0.1981	0.1978	0.1706	0.1606				12.02	2.4391	2.4392	2.4398	2.4447	2.4397	2.4265				12.02	241.997	241.463	242.663	239.096	238.312	240.283				12.02	7	4	4	7	9	10
12.03	0.1474	0.1856	0.1543	0.163	0.1521	0.1436				12.03	0.1851	0.1996	0.1947	0.1925	0.1796	0.1696				12.03	2.4316	2.4474	2.4312	2.4426	2.4481	2.4239				12.03	241.445	240.575	239.254	241.307	240.268	236.987				12.03	7	5	5	7	7	11
12.04	0.1463	0.1803	0.1528	0.1628	0.1527	0.144				12.04	0.1811	0.1947	0.1908	0.1928	0.177	0.167				12.04	2.4346	2.4384	2.4339	2.4362	2.4441	2.4329				12.04	241.194	243.359	241.72	238.006	241.791	243.624				12.04	7	4	6	7	9	8
12.05	0.1562	0.1817	0.1494	0.1686	0.1424	0.1417				12.05	0.1882	0.1957	0.1888	0.1965	0.1739	0.1639				12.05	2.4408	2.4408	2.4316	2.4386	2.4322	2.4215				12.05	244.795	241.092	239.189	238.443	237.846	238.373				12.05	6	4	5	5	6	9
12.06	0.15	0.1844	0.1558	0.167	0.144	0.1465				12.06	0.1862	0.1985	0.1951	0.195	0.1817	0.1717				12.06	2.4301	2.4486	2.4311	2.4449	2.4328	2.436				12.06	242.605	244.514	237.935	238.783	236.073	242.262				12.06	6	4	6	6	9	10
12.07	0.1582	0.184	0.1548	0.18	0.1587	0.1507				12.07	0.1898	0.1988	0.1937	0.2048	0.1835	0.1735				12.07	2.4329	2.4492	2.4372	2.4442	2.4509	2.4283				12.07	243.923	243.888	240.534	239.324	241.837	241.155				12.07	7	5	5	10	8	9
12.08	0.1508	0.1823	0.1561	0.1774	0.155	0.1434				12.08	0.1817	0.1978	0.2017	0.2005	0.1777	0.1677				12.08	2.4375	2.4413	2.4353	2.4508	2.4408	2.4246				12.08	243.74	243.167	241.026	243.554	238.416	240.492				12.08	7	4	6	7	8	8
12.09	0.1562	0.1797	0.1558	0.1663	0.1539	0.1474				12.09	0.1929	0.1942	0.1963	0.1901	0.1827	0.1727				12.09	2.436	2.4366	2.4365	2.4389	2.4404	2.4433				12.09	243.884	241.523	242.131	240.498	239.221	242.4				12.09	5	5	6	9	8	9
12.1	0.1525	0.1838	0.1558	0.1664	0.1601	0.1506				12.1	0.1876	0.1981	0.1921	0.1941	0.1849	0.1749				12.1	2.4351	2.4423	2.4414	2.4423	2.438	2.4322				12.1	247.671	241.452	241.298	238.43	239.566	243.213				12.1	6	6	5	6	8	9
12.11	0.1548	0.1898	0.1538	0.1649	0.1644	0.1478				12.11	0.1908	0.2066	0.186	0.1928	0.1818	0.1718				12.11	2.4416	2.4453	2.4369	2.4487	2.4537	2.432				12.11	245.339	240.904	239.325	239.992	241.502	240.622				12.11	6	5	5	7	7	7
12.12	0.1527	0.1904	0.1475	0.1728	0.1636	0.1402				12.12	0.1872	0.204	0.1776	0.1985	0.1744	0.1644				12.12	2.4302	2.4463	2.4406	2.4436	2.4487	2.4294				12.12	244.094	243.838	241.199	243.274	241.377	241.326				12.12	6	4	6	6	8	10
12.13	0.1535	0.1834	0.151	0.1609	0.1537	0.1476				12.13	0.1851	0.1992	0.1772	0.1892	0.1823	0.1723				12.13	2.434	2.4447	2.4351	2.4451	2.4413	2.4299				12.13	242.332	242.609	238.732	238.926	240.706	241.55				12.13	7	4	6	7	9	9
12.14	0.1543	0.1733	0.1503	0.165	0.1477	0.142				12.14	0.1902	0.1935	0.1804	0.193	0.1761	0.1661				12.14	2.4373	2.4428	2.4402	2.4409	2.4362	2.4303				12.14	240.883	240.721	238.033	239.02	238.76	238.342				12.14	7	5	5	6	9	9
12.15	0.157	0.1738	0.1528	0.1664	0.1497	0.1425				12.15	0.191	0.1944	0.1756	0.1943	0.1791	0.1691				12.15	2.4351	2.4472	2.4409	2.4462	2.4399	2.4264				12.15	246.736	239.755	240.43	240.484	241.3	239.479				12.15	7	4	5	5	8	8
12.16	0.1528	0.1789	0.1518	0.1712	0.1526	0.1441				12.16	0.1844	0.1979	0.1762	0.1976	0.1799	0.1699				12.16	2.4367	2.4488	2.4332	2.4443	2.4395	2.4271				12.16	245.363	240.904	238.813	240.551	238.03	239.123				12.16	8	5	6	5	8	9
12.17	0.1428	0.1793	0.1637	0.1675	0.1442	0.149				12.17	0.1745	0.1978	0.1892	0.196	0.1848	0.1748				12.17	2.4275	2.4469	2.4431	2.4454	2.4348	2.4264				12.17	241.792	238.264	240.713	240.799	238.625	238.839				12.17	7	5	5	6	9	8
12.18	0.1466	0.1789	0.1597	0.169	0.1454	0.1442				12.18	0.1778	0.1995	0.1834	0.1966	0.1823	0.1723				12.18	2.4339	2.4409	2.4352	2.4501	2.4378	2.417				12.18	244.484	237.513	239.636	241.702	237.751	236.449				12.18	8	5	7	5	8	8
12.19	0.1471	0.1774	0.1516	0.1742	0.1477	0.1388				12.19	0.1767	0.1978	0.1802	0.2022	0.1748	0.1648				12.19	2.4383	2.4464	2.4294	2.4484	2.443	2.417				12.19	242.35	239.735	238.23	238.552	239.164	237.855				12.19	5	5	6	7	8	7
12.2	0.1467	0.176	0.16	0.1721	0.1559	0.1343				12.2	0.177	0.1962	0.187	0.2029	0.1728	0.1628				12.2	2.4385	2.4376	2.4361	2.4467	2.4463	2.4194				12.2	242.994	239.954	237.435	239.556	236.51	240.744				12.2	4	3	5	6	8	7
12.21	0.1466	0.1789	0.1584	0.1697	0.1597	0.1352				12.21	0.1805	0.1957	0.184	0.2025	0.1735	0.1635				12.21	2.4373	2.442	2.4329	2.4504	2.4429	2.4205				12.21	240.506	240.712	240.39	239.877	238.338	240.113				12.21	6	3	6	4	8	9
12.22	0.1493	0.1761	0.1616	0.1731	0.1648	0.1419				12.22	0.1827	0.1928	0.1887	0.2066	0.1749	0.1649				12.22	2.4302	2.4484	2.4409	2.4509	2.4455	2.4149				12.22	243.224	243.974	242.652	241.761	240.267	239.521				12.22	7	3	7	6	8	7
12.23	0.1591	0.1705	0.1621	0.1646	0.1589	0.1403				12.23	0.1918	0.187	0.1882	0.197	0.1768	0.1668				12.23	2.4375	2.4442	2.4239	2.4363	2.442	2.424				12.23	244.445	241.58	237.647	238.936	238.298	242.047				12.23	8	4	8	5	8	8
12.24	0.1558	0.1814	0.1671	0.1732	0.1517	0.1417				12.24	0.1909	0.1972	0.1925	0.2008	0.1791	0.1691				12.24	2.4375	2.4545	2.4319	2.4512	2.4437	2.4263				12.24	243.869	243.816	239.017	242.374	238.686	242.726				12.24	6	4	7	5	10	8
12.25	0.1657	0.174	0.168	0.167	0.1612	0.1489				12.25	0.1987	0.1907	0.1907	0.1994	0.1836	0.1736				12.25	2.4371	2.4476	2.439	2.4385	2.4434	2.4358				12.25	241.471	243.985	238.583	240.099	240.459	241.816				12.25	8	3	6	8	6	8
12.26	0.1597	0.175	0.1669	0.1753	0.1555	0.1478				12.26	0.1998	0.1911	0.1886	0.2039	0.181	0.171				12.26	2.436	2.4479	2.4312	2.4492	2.4407	2.434				12.26	245.915	243.19	238.413	241.674	236.422	245.43				12.26	7	3	7	6	8	8
12.27	0.1557	0.1878	0.1732	0.1672	0.153	0.1478				12.27	0.1913	0.2048	0.195	0.1968	0.1783	0.1683				12.27	2.436	2.4525	2.4331	2.438	2.436	2.4312				12.27	241.352	242.719	239.93	241.472	237	240.923				12.27	7	2	6	5	9	8
12.28	0.1511	0.1861	0.1669	0.1766	0.147	0.1452				12.28	0.183	0.2043	0.1924	0.2035	0.1781	0.1681				12.28	2.4376	2.448	2.4387	2.4421	2.4388	2.4309				12.28	241.277	244.538	240.008	240.884	236.971	243.47				12.28	6	3	7	5	8	8
12.29	0.1578	0.1717	0.165	0.1663	0.1504	0.148				12.29	0.19	0.1886	0.1876	0.1983	0.1803	0.1703				12.29	2.4415	2.4348	2.4356	2.4424	2.4392	2.4284				12.29	242.316	241.815	240.097	238.809	238.597	244.098				12.29	9	3	7	5	7	9
12.3	0.1526	0.174	0.1639	0.1756	0.1545	0.1397				12.3	0.1837	0.1895	0.1906	0.2037	0.1698	0.1598				12.3	2.4386	2.4422	2.4313	2.4453	2.4476	2.4255				12.3	243.492	243.016	241.513	241.273	235.592	244.85				12.3	8	3	6	5	8	9
12.31	0.1531	0.1742	0.1614	0.1695	0.1628	0.1389				12.31	0.1844	0.1898	0.1889	0.1979	0.17	0.16				12.31	2.4348	2.4449	2.4366	2.4389	2.4453	2.4293				12.31	246.387	242.546	240.469	239.813	241.221	240.607				12.31	7	3	8	5	5	10
12.32	0.1418	0.174	0.1631	0.1741	0.1544	0.1473				12.32	0.1737	0.1879	0.1879	0.2016	0.1783	0.1683				12.32	2.4338	2.4374	2.4371	2.4481	2.453	2.4324				12.32	246.3	242.392	241.361	242.077	240.462	242.423				12.32	8	4	9	5	6	8
12.33	0.144	0.1809	0.162	0.1791	0.1632	0.1461				12.33	0.1768	0.1965	0.1839	0.2042	0.1777	0.1677				12.33	2.4378	2.4392	2.4244	2.4485	2.4489	2.4289				12.33	242.22	240.027	238.011	239.961	239.236	245.293				12.33	9	4	7	6	5	9
12.34	0.1536	0.1905	0.158	0.1744	0.1631	0.1486				12.34	0.1856	0.2043	0.1778	0.2006	0.1791	0.1691				12.34	2.4386	2.4493	2.4259	2.443	2.4485	2.439				12.34	244.448	243.916	238.807	239.229	243.629	245.343				12.34	10	4	8	5	7	9
12.35	0.1493	0.1889	0.1595	0.1758	0.1613	0.1407				12.35	0.1814	0.2009	0.1833	0.2021	0.1724	0.1624				12.35	2.4383	2.4471	2.4344	2.4391	2.442	2.4248				12.35	247.244	245.212	242.397	239.958	236.548	243.2				12.35	9	5	4	5	6	11
12.36	0.1482	0.1864	0.153	0.1827	0.1495	0.1423				12.36	0.1777	0.1997	0.1756	0.2079	0.1757	0.1657				12.36	2.4395	2.4547	2.4279	2.4468	2.4379	2.4336				12.36	244.296	240.341	238.382	240.989	237.388	242.468				12.36	8	4	7	7	6	7
12.37	0.1569	0.1852	0.1549	0.1791	0.1438	0.1504				12.37	0.1868	0.2002	0.1771	0.2038	0.1809	0.1709				12.37	2.4456	2.4454	2.431	2.4505	2.4399	2.4361				12.37	244.582	241.789	237.691	242.037	236.602	243.13				12.37	10	4	6	6	5	9
12.38	0.1489	0.185	0.154	0.1752	0.1645	0.1449				12.38	0.1838	0.2004	0.1771	0.1988	0.1738	0.1638				12.38	2.4414	2.4431	2.432	2.4519	2.4455	2.4454				12.38	245.999	240.77	239.343	242.671	237.878	245.224				12.38	9	3	7	6	4	6
12.39	0.1634	0.1808	0.1636	0.1688	0.1639	0.1445				12.39	0.1955	0.1961	0.1873	0.1966	0.1749	0.1649				12.39	2.4421	2.44	2.4318	2.4502	2.4522	2.4357				12.39	242.747	241.549	238.533	241.359	239.274	243.046				12.39	9	4	7	5	4	9
12.4	0.1636	0.1722	0.1551	0.1732	0.151	0.1438				12.4	0.196	0.1863	0.1796	0.1971	0.1757	0.1657				12.4	2.4414	2.4355	2.4232	2.4508	2.4499	2.4424				12.4	242.874	238.916	237.289	240.893	242.379	242.075				12.4	8	6	8	6	7	7
12.41	0.1501	0.176	0.1549	0.1704	0.1415	0.1474				12.41	0.183	0.1911	0.1765	0.1971	0.1782	0.1682				12.41	2.4361	2.4389	2.4323	2.4478	2.4455	2.4398				12.41	242.266	239.515	240.325	238.302	238.72	245.773				12.41	8	4	8	6	6	8
12.42	0.1518	0.1769	0.1639	0.171	0.1539	0.1507				12.42	0.1847	0.1921	0.1851	0.1942	0.1809	0.1709				12.42	2.4411	2.4466	2.4292	2.4489	2.4506	2.4468				12.42	244.719	240.714	240.319	241.75	237.303	244.022				12.42	8	4	8	4	8	9
12.43	0.1504	0.1787	0.1608	0.1748	0.1618	0.1495				12.43	0.1844	0.1938	0.183	0.1985	0.179	0.169				12.43	2.4426	2.4367	2.4278	2.4588	2.4462	2.4356				12.43	246.721	237.885	237.759	241.096	240.343	242.035				12.43	8	4	7	3	6	10
12.44	0.1483	0.1843	0.1638	0.1702	0.1564	0.1512				12.44	0.1826	0.1993	0.1896	0.1921	0.1819	0.1719				12.44	2.4386	2.4488	2.4243	2.4525	2.449	2.4428				12.44	245.83	241.514	238.422	237.693	241.399	242.5				12.44	10	5	8	4	7	12
12.45	0.1487	0.1799	0.1667	0.1704	0.1574	0.1563				12.45	0.1778	0.1947	0.1916	0.1942	0.1855	0.1755				12.45	2.4405	2.441	2.44	2.4524	2.4507	2.4442				12.45	245.459	236.26	241.474	242.523	242.224	243.473				12.45	8	5	7	8	6	10
12.46	0.1465	0.1839	0.1613	0.1753	0.1557	0.1507				12.46	0.1779	0.1969	0.1891	0.2011	0.18	0.17				12.46	2.4401	2.44	2.4344	2.4513	2.4499	2.4376				12.46	242.518	237.645	242.011	239.018	242.051	241.883				12.46	8	3	7	6	8	8
12.47	0.159	0.1813	0.1594	0.178	0.149	0.1521				12.47	0.1889	0.193	0.1869	0.2004	0.1816	0.1716				12.47	2.445	2.4409	2.4241	2.4533	2.437	2.4384				12.47	244.209	240.711	237.171	238.77	240.671	240.874				12.47	6	5	8	7	6	11
12.48	0.1605	0.1743	0.1668	0.1786	0.1436	0.1574				12.48	0.1921	0.1891	0.1881	0.2042	0.1852	0.1752				12.48	2.44	2.4483	2.4428	2.4596	2.4367	2.4427				12.48	244.841	241.054	240.673	244.695	237.745	242.789				12.48	8	5	8	6	6	9
12.49	0.1549	0.1764	0.1649	0.177	0.1483	0.1477				12.49	0.1882	0.1923	0.1868	0.2041	0.177	0.167				12.49	2.4399	2.443	2.4372	2.4474	2.438	2.4329				12.49	245.953	240.739	240.139	241.037	240.479	242.397				12.49	7	4	6	7	6	9
12.5	0.1514	0.1651	0.1599	0.1649	0.1406	0.1554				12.5	0.1844	0.1802	0.1824	0.1957	0.1841	0.1741				12.5	2.4328	2.4423	2.4282	2.4483	2.4416	2.4367				12.5	245.235	242	235.591	239.842	238.214	238.257				12.5	9	6	9	5	7	9
12.51	0.1557	0.1695	0.1623	0.178	0.1415	0.1591				12.51	0.1877	0.1859	0.1849	0.2028	0.1869	0.1769				12.51	2.4368	2.4411	2.4306	2.4546	2.4381	2.4369				12.51	244.169	240.033	241.176	242.834	240.125	239.993				12.51	7	6	8	6	8	11
12.52	0.1552	0.166	0.1697	0.1779	0.1435	0.1568				12.52	0.1871	0.1842	0.1925	0.203	0.1878	0.1778				12.52	2.436	2.4402	2.4336	2.4579	2.4384	2.4312				12.52	245.717	239.944	240.078	239.358	239.486	239.185				12.52	5	6	7	7	6	8
12.53	0.1515	0.167	0.1684	0.1622	0.1428	0.1492				12.53	0.1845	0.1846	0.1918	0.1885	0.1782	0.1682				12.53	2.4429	2.4384	2.4306	2.4395	2.4406	2.4309				12.53	247.168	236.033	240.239	237.009	238.849	238.107				12.53	8	5	6	6	7	10
12.54	0.1469	0.1712	0.1732	0.1773	0.1411	0.1534				12.54	0.1792	0.1882	0.1942	0.2004	0.1831	0.1731				12.54	2.4381	2.4406	2.4306	2.4608	2.4432	2.4359				12.54	244.118	240.855	239.011	241.574	236.764	240.509				12.54	8	4	7	5	8	8
12.55	0.1499	0.1677	0.174	0.1677	0.1463	0.1565				12.55	0.1813	0.1841	0.1961	0.1928	0.1858	0.1758				12.55	2.4354	2.4411	2.4333	2.449	2.4433	2.4315				12.55	246.026	239.893	241.685	241.441	237.776	240.453				12.55	6	4	6	6	7	9
12.56	0.1488	0.1697	0.1713	0.1752	0.1585	0.1444				12.56	0.1812	0.1866	0.1908	0.1996	0.1736	0.1636				12.56	2.4413	2.4347	2.4319	2.4553	2.4459	2.4278				12.56	244.8	235.012	239.151	241.461	242.721	237.809				12.56	7	5	8	3	7	9
12.57	0.1388	0.1808	0.1619	0.1675	0.153	0.1482				12.57	0.1721	0.1968	0.1868	0.1949	0.1788	0.1688				12.57	2.4337	2.446	2.4325	2.4474	2.4358	2.4302				12.57	244.918	242.573	241.799	239.905	238.365	242.428				12.57	8	5	9	5	7	8
12.58	0.1418	0.1703	0.1664	0.1725	0.154	0.1447				12.58	0.1746	0.186	0.1867	0.1988	0.172	0.162				12.58	2.4295	2.4399	2.432	2.4477	2.4425	2.4313				12.58	241.94	238.539	238.902	240.163	239.493	240.953				12.58	6	5	7	5	8	6
12.59	0.1403	0.1662	0.1741	0.175	0.1487	0.1585				12.59	0.173	0.184	0.1952	0.1993	0.1857	0.1757				12.59	2.4323	2.4311	2.4285	2.4367	2.4413	2.4356				12.59	240.838	241.196	239.17	239.629	239.929	241.651				12.59	7	4	7	5	8	7
12.6	0.1363	0.1718	0.1781	0.1786	0.1558	0.1548				12.6	0.1682	0.1873	0.1966	0.2008	0.1803	0.1703				12.6	2.439	2.4398	2.4329	2.4519	2.4491	2.4382				12.6	245.244	238.976	239.917	240.588	240.918	240.512				12.6	7	5	8	6	8	9
12.61	0.1492	0.1801	0.1845	0.173	0.1511	0.1545				12.61	0.1794	0.1955	0.2033	0.1987	0.1816	0.1716				12.61	2.4403	2.4414	2.4276	2.4516	2.4455	2.4386				12.61	244.043	238.788	238.626	237.215	239.672	239.656				12.61	6	5	8	6	9	10
12.62	0.1368	0.1703	0.1787	0.1785	0.149	0.1504				12.62	0.1706	0.1888	0.1996	0.2031	0.1795	0.1695				12.62	2.4378	2.4367	2.4315	2.4579	2.4453	2.432				12.62	241.308	237.561	239.231	245.005	240.524	241.422				12.62	5	3	7	7	7	8
12.63	0.139	0.1671	0.1677	0.1779	0.1493	0.1563				12.63	0.1726	0.185	0.1894	0.2008	0.1845	0.1745				12.63	2.4385	2.4422	2.4222	2.4542	2.4518	2.4363				12.63	243.503	239.933	238.104	240.434	238.638	245.161				12.63	5	4	8	5	8	10
12.64	0.1421	0.1682	0.1685	0.1771	0.1567	0.1525				12.64	0.1803	0.1865	0.1911	0.2002	0.1815	0.1715				12.64	2.4357	2.4379	2.4305	2.4482	2.4487	2.4334				12.64	243.34	239.663	239.802	239.839	241.933	244.407				12.64	6	4	8	5	8	7
12.65	0.1485	0.1698	0.1687	0.1727	0.1545	0.1608				12.65	0.1842	0.1874	0.1939	0.1977	0.1883	0.1783				12.65	2.4383	2.4401	2.435	2.4524	2.4454	2.4314				12.65	244.25	240.573	238.523	239.568	236.825	239.524				12.65	5	6	8	4	9	10
12.66	0.1472	0.174	0.168	0.1742	0.1473	0.1555				12.66	0.1846	0.1925	0.1934	0.1996	0.1868	0.1768				12.66	2.4478	2.4378	2.4337	2.447	2.4453	2.4307				12.66	244.182	239.509	240.487	239.08	239.896	237.885				12.66	4	5	7	5	11	8
12.67	0.1475	0.177	0.1662	0.1839	0.1522	0.1628				12.67	0.1874	0.1951	0.1958	0.2077	0.1913	0.1813				12.67	2.4404	2.4453	2.4344	2.4516	2.4439	2.4377				12.67	241.992	240.781	238.841	240.783	241.471	244.08				12.67	5	3	8	6	9	9
12.68	0.1447	0.1756	0.1622	0.173	0.1533	0.1563				12.68	0.1864	0.1945	0.1926	0.2007	0.1871	0.1771				12.68	2.4417	2.4396	2.4292	2.4495	2.4494	2.4286				12.68	245.069	240.966	239.304	243.637	238.137	240.329				12.68	5	4	7	6	9	10
12.69	0.1465	0.1788	0.1562	0.1761	0.1572	0.1538				12.69	0.1869	0.1956	0.1851	0.2018	0.1865	0.1765				12.69	2.4485	2.4376	2.4292	2.4522	2.4378	2.4259				12.69	245.993	240.84	240.679	241.81	237.717	240.873				12.69	4	4	9	5	10	8
12.7	0.1417	0.1762	0.1657	0.1763	0.1579	0.1535				12.7	0.1897	0.1932	0.1934	0.2048	0.1819	0.1719				12.7	2.448	2.446	2.4305	2.4527	2.4435	2.4372				12.7	247.205	239.333	237.582	240.345	238.394	240.467				12.7	4	6	8	5	11	8
12.71	0.1455	0.1729	0.162	0.169	0.1583	0.1533				12.71	0.1911	0.1908	0.1899	0.198	0.184	0.174				12.71	2.443	2.4356	2.4298	2.4486	2.448	2.4312				12.71	243.181	240.825	237.079	242.589	239.742	241.377				12.71	4	4	10	7	9	9
12.72	0.1544	0.1798	0.1664	0.1823	0.1563	0.1605				12.72	0.2004	0.1972	0.1982	0.2089	0.1908	0.1808				12.72	2.4511	2.445	2.4275	2.4544	2.4459	2.4352				12.72	248.994	242.221	238.921	242.687	240.534	244.601				12.72	5	4	5	5	11	7
12.73	0.1444	0.1824	0.1705	0.1716	0.1494	0.1538				12.73	0.1904	0.1985	0.1996	0.1993	0.1844	0.1744				12.73	2.4382	2.4477	2.4299	2.4497	2.4377	2.4324				12.73	244.907	242.234	235.994	242.931	238.276	238.973				12.73	6	4	8	5	11	9
12.74	0.1538	0.1842	0.1726	0.1728	0.1512	0.1532				12.74	0.1971	0.202	0.2028	0.1976	0.1851	0.1751				12.74	2.4411	2.4393	2.4271	2.4556	2.4368	2.4292				12.74	245.842	245.419	239.799	243.716	239.309	240.991				12.74	6	6	7	6	9	9
12.75	0.1486	0.1824	0.172	0.1746	0.1588	0.1487				12.75	0.1989	0.1995	0.2004	0.2	0.1814	0.1714				12.75	2.4445	2.44	2.4315	2.4577	2.4512	2.4277				12.75	247.141	240.066	240.845	241.393	242.097	241.069				12.75	3	5	6	4	8	7
12.76	0.1492	0.1769	0.175	0.1635	0.1546	0.156				12.76	0.1957	0.1946	0.2013	0.1912	0.1866	0.1766				12.76	2.4447	2.4377	2.4386	2.4424	2.441	2.4306				12.76	244.993	239.501	239.228	239.465	239.711	238.537				12.76	4	6	5	3	9	8
12.77	0.1497	0.1816	0.1706	0.1678	0.1615	0.1559				12.77	0.1952	0.1997	0.1967	0.195	0.1874	0.1774				12.77	2.4394	2.4401	2.4411	2.4457	2.4464	2.4326				12.77	243.849	239.921	237.922	236.451	242.026	237.825				12.77	3	5	6	5	10	8
12.78	0.1455	0.182	0.1646	0.1706	0.1557	0.1564				12.78	0.192	0.2003	0.19	0.1954	0.1864	0.1764				12.78	2.4344	2.4415	2.4211	2.4515	2.4384	2.4371				12.78	245.772	241.155	236.441	240.741	237.647	242.466				12.78	5	5	6	7	9	8
12.79	0.155	0.1765	0.1634	0.1618	0.1597	0.1531				12.79	0.1992	0.1947	0.1904	0.1894	0.1841	0.1741				12.79	2.4435	2.4396	2.4349	2.4459	2.4461	2.4253				12.79	244.782	239.112	239.218	237.908	239.447	239.207				12.79	6	5	6	6	10	7
12.8	0.1431	0.1833	0.1519	0.1786	0.1596	0.1577				12.8	0.1893	0.2025	0.181	0.202	0.1895	0.1795				12.8	2.4345	2.4438	2.4222	2.4543	2.4399	2.4355				12.8	244.538	243.094	236.761	241.963	237.077	242.228				12.8	5	4	6	6	11	6
12.81	0.1439	0.1737	0.1578	0.1713	0.1577	0.1535				12.81	0.1934	0.1908	0.1848	0.1964	0.1842	0.1742				12.81	2.4332	2.4364	2.4335	2.4488	2.4398	2.4301				12.81	246.892	241.409	242.243	241.743	237.887	242.051				12.81	5	5	5	6	9	8
12.82	0.1406	0.1745	0.1531	0.1641	0.1536	0.1594				12.82	0.1908	0.1896	0.1781	0.1876	0.1876	0.1776				12.82	2.4321	2.4375	2.4306	2.4464	2.4385	2.4364				12.82	241.919	237.105	235.412	239.737	236.188	243.725				12.82	5	4	5	6	8	9
12.83	0.1425	0.1702	0.1601	0.1721	0.1572	0.1526				12.83	0.1925	0.1863	0.1832	0.1957	0.1834	0.1734				12.83	2.4363	2.4339	2.4282	2.4575	2.443	2.4328				12.83	246.108	238.409	239.019	240.751	237.591	241.136				12.83	5	4	7	6	9	8
12.84	0.1476	0.1749	0.1562	0.175	0.1526	0.1598				12.84	0.1931	0.1882	0.1773	0.199	0.1872	0.1772				12.84	2.4342	2.4394	2.4262	2.4552	2.4368	2.4381				12.84	243.014	239.317	238.05	240.506	235.578	243.262				12.84	6	6	6	5	7	8
12.85	0.1487	0.1758	0.1506	0.1753	0.1454	0.1551				12.85	0.1953	0.1893	0.175	0.1993	0.1825	0.1725				12.85	2.4365	2.437	2.4258	2.459	2.4347	2.4402				12.85	244.426	237.253	240.443	241.955	239.858	244.796				12.85	6	4	7	4	6	8
12.86	0.1378	0.1846	0.1576	0.174	0.1464	0.1575				12.86	0.1853	0.1963	0.1813	0.1985	0.1865	0.1765				12.86	2.4435	2.4417	2.4353	2.4532	2.4422	2.4365				12.86	242.145	239.917	240.078	240.185	236.088	243.257				12.86	5	4	5	6	8	7
12.87	0.1413	0.1759	0.1519	0.1751	0.1534	0.1515				12.87	0.1854	0.1889	0.1778	0.2	0.181	0.171				12.87	2.4331	2.4341	2.4258	2.4486	2.4414	2.432				12.87	243.401	238.549	238.052	240.682	240.194	242.413				12.87	5	5	5	7	8	8
12.88	0.1525	0.1799	0.1598	0.166	0.1601	0.1553				12.88	0.198	0.1941	0.1866	0.1924	0.1875	0.1775				12.88	2.4413	2.4462	2.4242	2.4488	2.4387	2.4278				12.88	244.247	241.225	238.962	240.285	235.657	243.663				12.88	6	4	9	5	9	9
12.89	0.1555	0.1829	0.1569	0.1611	0.1466	0.1596				12.89	0.1975	0.1964	0.1839	0.1896	0.1895	0.1795				12.89	2.4399	2.4398	2.4267	2.4449	2.4321	2.4292				12.89	241.431	239.55	239.718	244.071	240.177	241.031				12.89	4	4	7	6	9	9
12.9	0.1481	0.1704	0.1611	0.1717	0.1522	0.1617				12.9	0.1923	0.1829	0.1865	0.1977	0.1915	0.1815				12.9	2.443	2.4334	2.4286	2.4491	2.4346	2.4324				12.9	244.375	237.954	238.946	242.081	237.155	244.883				12.9	3	4	8	6	8	10
12.91	0.1512	0.1772	0.158	0.1649	0.1514	0.1646				12.91	0.1975	0.1893	0.1873	0.1927	0.1946	0.1846				12.91	2.4329	2.4396	2.4258	2.4454	2.4351	2.4396				12.91	242.841	242.403	237.424	238.283	240.131	243.28				12.91	3	4	8	6	8	10
12.92	0.1504	0.1759	0.1636	0.168	0.148	0.158				12.92	0.1956	0.1903	0.1904	0.195	0.1877	0.1777				12.92	2.4366	2.4401	2.4306	2.4408	2.4411	2.4375				12.92	245.932	239.19	238.577	240.464	239.401	241.371				12.92	4	5	9	6	6	11
12.93	0.1505	0.1732	0.1594	0.1673	0.16	0.1573				12.93	0.1955	0.1858	0.1868	0.1945	0.1862	0.1762				12.93	2.4272	2.4376	2.4309	2.4417	2.4505	2.4315				12.93	241.087	241.243	241.554	236.586	241.052	241.658				12.93	3	4	8	7	6	7
12.94	0.1499	0.1773	0.1558	0.1669	0.1598	0.1555				12.94	0.1934	0.1901	0.1852	0.1953	0.187	0.177				12.94	2.4316	2.429	2.4316	2.451	2.4453	2.4342				12.94	243.881	236.544	241.69	241.771	240.467	242.465				12.94	3	4	9	7	9	8
12.95	0.1471	0.192	0.1673	0.1753	0.1636	0.162				12.95	0.1942	0.2063	0.1932	0.2012	0.1918	0.1818				12.95	2.4339	2.4452	2.4305	2.4537	2.4415	2.4355				12.95	242.475	244.614	237.316	240.491	240.041	238.893				12.95	3	3	8	6	9	8
12.96	0.1515	0.189	0.1604	0.1679	0.1625	0.1725				12.96	0.2004	0.2042	0.1859	0.1959	0.2024	0.1924				12.96	2.4293	2.445	2.4297	2.4455	2.4496	2.4377				12.96	242.459	242.889	239.758	238.311	239.699	242.046				12.96	3	4	7	7	9	7
12.97	0.1553	0.1812	0.1526	0.1767	0.1678	0.1631				12.97	0.2057	0.1977	0.1829	0.2013	0.1956	0.1856				12.97	2.4275	2.4439	2.4264	2.4504	2.4505	2.4318				12.97	243.355	245.419	239.13	241.572	237.814	239.571				12.97	4	3	6	4	9	9
12.98	0.1529	0.1804	0.1586	0.177	0.1641	0.1668				12.98	0.2042	0.1977	0.1886	0.1998	0.1982	0.1882				12.98	2.4343	2.4387	2.4375	2.4483	2.4474	2.4427				12.98	244.522	241.669	240.618	242.281	241.087	243.739				12.98	3	4	8	9	9	9
12.99	0.1552	0.1777	0.1553	0.1659	0.161	0.1683				12.99	0.2013	0.1924	0.1862	0.1924	0.1973	0.1873				12.99	2.4401	2.44	2.427	2.4505	2.4435	2.4349				12.99	244.816	238.717	237.748	238.644	237.815	241.157				12.99	3	5	6	8	8	9
13	0.1498	0.189	0.1542	0.1615	0.1651	0.1707				13	0.1978	0.202	0.183	0.19	0.1999	0.1899				13	2.433	2.4429	2.4299	2.4531	2.448	2.4386				13	244.864	241.075	242.107	240.881	238.423	243.274				13	4	3	7	6	8	9
13.01	0.1619	0.1814	0.1544	0.1647	0.17	0.1801				13.01	0.2044	0.1972	0.1812	0.1931	0.2073	0.1973				13.01	2.4379	2.4319	2.4328	2.4542	2.449	2.4384				13.01	245.376	240.198	243.021	242.083	237.197	241.292				13.01	4	5	5	7	10	8
13.02	0.1623	0.1855	0.1549	0.1776	0.1643	0.1786				13.02	0.2067	0.1993	0.1788	0.2022	0.2068	0.1968				13.02	2.4318	2.4408	2.4305	2.4624	2.4516	2.4346				13.02	244.838	241.421	239.272	241.637	238.585	241.728				13.02	3	5	5	6	8	8
13.03	0.1495	0.1804	0.1549	0.1779	0.1595	0.1685				13.03	0.1983	0.195	0.1809	0.2035	0.2001	0.1901				13.03	2.4318	2.4357	2.4331	2.4565	2.4433	2.4218				13.03	246.372	239.967	239.13	241.171	238.976	240.115				13.03	4	5	7	8	8	9
13.04	0.1406	0.1753	0.1507	0.1795	0.1645	0.1579				13.04	0.1904	0.1907	0.1781	0.2042	0.1895	0.1795				13.04	2.4275	2.4403	2.4274	2.4536	2.4463	2.4348				13.04	242.811	241.961	240.656	240.231	240.129	241.091				13.04	4	5	8	7	8	10
13.05	0.1436	0.1756	0.1586	0.181	0.1569	0.1658				13.05	0.1944	0.1904	0.1865	0.2081	0.1947	0.1847				13.05	2.4285	2.4315	2.4364	2.456	2.4461	2.4313				13.05	241.659	239.885	242.009	240.909	239.079	241.227				13.05	3	5	6	7	8	10
13.06	0.1512	0.1834	0.1588	0.1774	0.1636	0.167				13.06	0.1991	0.1967	0.1867	0.2035	0.1957	0.1857				13.06	2.4328	2.435	2.4352	2.4516	2.4441	2.4396				13.06	244.339	238.639	241.841	238.297	240.815	242.295				13.06	4	5	8	10	8	9
13.07	0.1497	0.1719	0.1596	0.1798	0.1635	0.1633				13.07	0.1961	0.1848	0.1867	0.2016	0.1965	0.1865				13.07	2.4288	2.4212	2.4349	2.4485	2.4455	2.4303				13.07	244.088	240.509	240.541	235.867	237.678	239.342				13.07	4	5	7	9	9	10
13.08	0.1401	0.1719	0.1601	0.1739	0.1672	0.1536				13.08	0.1921	0.1856	0.191	0.1981	0.1832	0.1732				13.08	2.4328	2.4314	2.4312	2.4485	2.4393	2.4353				13.08	245.376	242.68	241.915	240.616	236.768	242.513				13.08	3	4	7	7	10	11
13.09	0.1432	0.1685	0.1527	0.176	0.1567	0.1573				13.09	0.1935	0.1828	0.1846	0.2044	0.1895	0.1795				13.09	2.4335	2.4343	2.4294	2.4487	2.4461	2.4302				13.09	246.96	242.553	238.779	241.107	239.777	240.201				13.09	3	4	7	6	9	9
13.1	0.1437	0.1751	0.154	0.1789	0.157	0.1479				13.1	0.1901	0.1911	0.1873	0.2046	0.1789	0.1689				13.1	2.4378	2.4396	2.4313	2.4457	2.4431	2.4284				13.1	242.954	240.311	240.878	242.055	236.771	240.096				13.1	4	5	6	6	9	11
13.11	0.1412	0.1866	0.1561	0.1748	0.1664	0.1604				13.11	0.1893	0.1997	0.1889	0.2019	0.1897	0.1797				13.11	2.433	2.4373	2.4316	2.4473	2.455	2.4329				13.11	242.255	241.15	237.236	240.029	240.394	243.637				13.11	3	4	7	6	8	8
13.12	0.1411	0.179	0.1553	0.1777	0.1687	0.1555				13.12	0.1898	0.1922	0.1875	0.2043	0.1862	0.1762				13.12	2.4394	2.4328	2.4302	2.4429	2.4433	2.4295				13.12	244.859	236.925	239.483	238.78	235.005	238.513				13.12	4	4	7	7	7	9
13.13	0.1523	0.1784	0.1536	0.1709	0.1603	0.148				13.13	0.1897	0.1918	0.1845	0.1971	0.1781	0.1681				13.13	2.4378	2.4356	2.4285	2.4457	2.4406	2.429				13.13	243.029	239.379	238.523	240.279	235.647	240.707				13.13	4	5	8	6	8	9
13.14	0.1528	0.1758	0.1588	0.1765	0.1657	0.1555				13.14	0.196	0.188	0.1894	0.2039	0.1859	0.1759				13.14	2.429	2.4397	2.4375	2.4501	2.442	2.438				13.14	243.685	242.701	239.804	240.093	236.13	243.391				13.14	3	5	7	6	9	10
13.15	0.1414	0.1861	0.1577	0.1749	0.16	0.1478				13.15	0.1839	0.1996	0.1862	0.2024	0.1784	0.1684				13.15	2.4381	2.4343	2.4319	2.4512	2.4444	2.4323				13.15	242.231	240.393	240.297	239.127	238.417	241.732				13.15	3	5	7	6	8	9
13.16	0.1474	0.1857	0.1546	0.1711	0.1582	0.1475				13.16	0.1882	0.1981	0.179	0.196	0.1773	0.1673				13.16	2.4352	2.4288	2.4275	2.4478	2.4494	2.43				13.16	243.402	238.237	239.162	240.003	238.376	242.193				13.16	3	4	7	6	7	10
13.17	0.1379	0.1884	0.1497	0.1725	0.1552	0.1452				13.17	0.179	0.202	0.1739	0.1984	0.1762	0.1662				13.17	2.432	2.4336	2.4251	2.4503	2.4436	2.4249				13.17	241.382	241.306	236.408	238.908	235.373	241.452				13.17	5	6	8	5	6	9
13.18	0.1557	0.1889	0.1509	0.1594	0.1497	0.1473				13.18	0.1966	0.2001	0.1769	0.1889	0.1778	0.1678				13.18	2.4351	2.4389	2.4363	2.4413	2.4423	2.4295				13.18	241.164	240.017	241.108	237.827	235.7	240.941				13.18	4	5	8	4	7	9
13.19	0.1379	0.184	0.1509	0.1638	0.1599	0.138				13.19	0.1812	0.1974	0.1734	0.1903	0.1692	0.1592				13.19	2.4255	2.4377	2.4262	2.4441	2.4398	2.4211				13.19	241.024	240.731	240.136	241.022	233.702	240.408				13.19	4	3	9	5	6	8
13.2	0.1459	0.1952	0.1485	0.1645	0.1488	0.1449				13.2	0.1894	0.2079	0.175	0.191	0.1722	0.1622				13.2	2.4386	2.4347	2.4255	2.4457	2.4346	2.425				13.2	245.131	242.131	240.984	236.987	236.49	239.731				13.2	3	4	9	6	8	10
13.21	0.1529	0.1921	0.1525	0.1731	0.1509	0.1489				13.21	0.1975	0.2058	0.1746	0.2	0.1763	0.1663				13.21	2.4388	2.4383	2.4356	2.4503	2.4409	2.4276				13.21	242.029	242.45	238.556	238.629	237.044	238.331				13.21	6	6	9	6	7	9
13.22	0.141	0.1859	0.1574	0.1739	0.1659	0.1479				13.22	0.1917	0.1984	0.1793	0.199	0.1796	0.1696				13.22	2.4309	2.4389	2.4365	2.4443	2.4453	2.4237				13.22	244.205	240.959	240.477	237.171	235.985	239.894				13.22	5	4	8	6	7	11
13.23	0.1341	0.1863	0.1582	0.1668	0.1726	0.1593				13.23	0.1899	0.1997	0.1782	0.1935	0.1884	0.1784				13.23	2.4299	2.4362	2.4368	2.4475	2.4456	2.4234				13.23	243.906	241.847	235.931	239.29	238.622	240.157				13.23	5	4	8	6	6	11
13.24	0.1398	0.1922	0.1552	0.1717	0.1704	0.1485				13.24	0.197	0.2059	0.1775	0.1999	0.1791	0.1691				13.24	2.4339	2.4376	2.4313	2.4505	2.4485	2.4276				13.24	243.448	242.963	235.947	240.484	239.253	240.487				13.24	4	5	8	4	8	11
13.25	0.14	0.1847	0.1605	0.1733	0.1706	0.1548				13.25	0.1919	0.198	0.184	0.2016	0.1867	0.1767				13.25	2.426	2.4391	2.4289	2.4492	2.4503	2.4282				13.25	244.949	245.003	237.889	240.753	238.845	240.099				13.25	5	5	6	3	6	11
13.26	0.1444	0.187	0.1665	0.1741	0.1702	0.1484				13.26	0.1926	0.1992	0.1891	0.1997	0.1806	0.1706				13.26	2.4287	2.4372	2.4385	2.4473	2.4475	2.4295				13.26	241.901	241.993	238.691	241.9	237.719	242.934				13.26	4	5	5	5	8	10
13.27	0.1456	0.1753	0.1564	0.1688	0.1726	0.1502				13.27	0.1893	0.1903	0.1791	0.1953	0.1819	0.1719				13.27	2.4341	2.4296	2.4287	2.4519	2.4444	2.4266				13.27	241.98	239.096	236.54	241.615	239.221	243.484				13.27	6	4	7	4	8	12
13.28	0.1476	0.1782	0.1658	0.1779	0.1779	0.1463				13.28	0.1896	0.1919	0.1874	0.2031	0.1792	0.1692				13.28	2.4414	2.4316	2.4418	2.4598	2.4473	2.4306				13.28	242.308	237.513	239.72	242.61	237.699	242.239				13.28	6	5	5	4	8	9
13.29	0.1495	0.1841	0.1633	0.1784	0.178	0.1457				13.29	0.1921	0.1962	0.1857	0.2057	0.1797	0.1697				13.29	2.4438	2.4306	2.4405	2.4625	2.4451	2.4325				13.29	244.053	238.716	238.863	243.16	236.264	242.558				13.29	5	4	6	7	8	13
13.3	0.1594	0.1847	0.1678	0.1813	0.1715	0.1493				13.3	0.208	0.1958	0.1905	0.2065	0.1808	0.1708				13.3	2.4384	2.4354	2.4283	2.4595	2.4476	2.4264				13.3	245.702	241.354	237.515	241.801	240.387	242.817				13.3	3	5	9	6	5	11
13.31	0.1464	0.1829	0.1616	0.1766	0.1761	0.1487				13.31	0.1944	0.196	0.1833	0.2025	0.182	0.172				13.31	2.4384	2.4282	2.4368	2.454	2.4455	2.4273				13.31	240.603	240.562	239.784	242.241	239.562	242.025				13.31	5	5	8	6	7	10
13.32	0.1484	0.1829	0.158	0.1749	0.1724	0.149				13.32	0.1919	0.1953	0.1827	0.2001	0.1791	0.1691				13.32	2.439	2.4391	2.4368	2.4457	2.4457	2.4294				13.32	241.708	240.161	237.804	240.501	238.009	243.083				13.32	4	5	7	8	6	11
13.33	0.1511	0.1862	0.1644	0.1715	0.1784	0.1537				13.33	0.199	0.1986	0.1872	0.1996	0.1853	0.1753				13.33	2.4358	2.435	2.446	2.4459	2.4506	2.4318				13.33	240.302	242.381	237.878	243.62	241.779	242.55				13.33	4	4	7	6	7	10
13.34	0.1434	0.1875	0.1674	0.1792	0.1741	0.1529				13.34	0.1899	0.1991	0.1898	0.2037	0.1834	0.1734				13.34	2.4388	2.4347	2.4425	2.4561	2.4486	2.431				13.34	244.051	239.698	241.437	241.695	236.37	240.149				13.34	4	5	6	5	7	11
13.35	0.1527	0.1791	0.1669	0.1737	0.175	0.1477				13.35	0.1967	0.1899	0.1906	0.1988	0.1799	0.1699				13.35	2.4342	2.4237	2.4362	2.4505	2.4444	2.4364				13.35	240.297	240.554	239.903	240.055	238.852	243.72				13.35	4	4	7	4	9	11
13.36	0.1461	0.1775	0.1627	0.181	0.1638	0.1473				13.36	0.1895	0.1895	0.1848	0.2074	0.1782	0.1682				13.36	2.4351	2.4313	2.4376	2.4567	2.4357	2.4284				13.36	240.945	239.261	238.496	241.677	237.119	240.78				13.36	4	5	7	4	8	9
13.37	0.1533	0.1719	0.1645	0.1781	0.1727	0.1527				13.37	0.1956	0.1849	0.1851	0.2035	0.1808	0.1708				13.37	2.4399	2.4326	2.4365	2.4544	2.4425	2.4337				13.37	243.196	242.551	237.763	240.833	237.512	239.888				13.37	4	4	8	5	8	11
13.38	0.1491	0.1714	0.1686	0.189	0.1658	0.1487				13.38	0.1922	0.1874	0.1931	0.2154	0.1786	0.1686				13.38	2.4336	2.4356	2.4413	2.4595	2.4382	2.4339				13.38	240.905	241.752	238.935	238.784	238.185	241.392				13.38	4	4	8	4	8	10
13.39	0.1474	0.183	0.1562	0.1914	0.1651	0.1516				13.39	0.1927	0.1967	0.1818	0.2152	0.1799	0.1699				13.39	2.4408	2.4319	2.4341	2.4572	2.4488	2.4341				13.39	242.734	238.731	239.583	238.574	243.329	239.835				13.39	5	4	7	5	7	11
13.4	0.1471	0.1745	0.1522	0.1836	0.169	0.1522				13.4	0.1934	0.1916	0.1795	0.2105	0.1801	0.1701				13.4	2.4406	2.4329	2.4341	2.4467	2.4519	2.4303				13.4	242.384	238.729	237.924	239.05	240.801	243.571				13.4	5	4	8	6	7	10
13.41	0.1476	0.1821	0.1528	0.1791	0.1639	0.1516				13.41	0.1924	0.1962	0.1787	0.2037	0.1823	0.1723				13.41	2.4369	2.4342	2.4221	2.4458	2.4453	2.4272				13.41	240.998	236.132	238.821	238.39	238.167	240.811				13.41	5	5	8	6	8	12
13.42	0.1495	0.1822	0.1575	0.1723	0.1583	0.1557				13.42	0.1915	0.1968	0.1846	0.1963	0.1855	0.1755				13.42	2.4407	2.437	2.4293	2.4465	2.4435	2.428				13.42	240.792	235.637	236.956	241.664	238.769	237.469				13.42	4	3	8	6	8	11
13.43	0.1598	0.1712	0.1574	0.1748	0.166	0.1551				13.43	0.2009	0.1887	0.1874	0.1999	0.1847	0.1747				13.43	2.4518	2.4349	2.4321	2.4483	2.4418	2.4256				13.43	245.673	241.266	238.654	241.21	238.346	238.307				13.43	6	2	4	7	9	8
13.44	0.1469	0.1729	0.1555	0.1704	0.1801	0.1573				13.44	0.1857	0.1889	0.1789	0.1977	0.1855	0.1755				13.44	2.4381	2.4384	2.4331	2.4411	2.4454	2.4379				13.44	242.736	241.908	239.341	238.708	237.967	239.326				13.44	6	3	7	7	8	9
13.45	0.1516	0.1698	0.1501	0.1749	0.1694	0.1514				13.45	0.1944	0.1862	0.1783	0.1995	0.1805	0.1705				13.45	2.4361	2.4325	2.4354	2.4456	2.4458	2.4353				13.45	240.181	240.182	239.343	241.5	238.312	242.23				13.45	5	3	7	6	10	10
13.46	0.1561	0.174	0.1468	0.1783	0.1637	0.1501				13.46	0.1992	0.1874	0.1724	0.2027	0.18	0.17				13.46	2.441	2.4351	2.4335	2.439	2.4454	2.4279				13.46	241.151	241.285	238.765	241.271	239.867	242.293				13.46	4	5	7	6	9	11
13.47	0.1653	0.1773	0.1593	0.1719	0.1724	0.1424				13.47	0.207	0.1946	0.1831	0.1965	0.1724	0.1624				13.47	2.4392	2.4405	2.4405	2.4416	2.4388	2.4252				13.47	243.047	241.062	237.507	242.751	240.318	241.818				13.47	4	4	7	5	9	11
13.48	0.1601	0.174	0.1636	0.1735	0.165	0.1404				13.48	0.1988	0.1907	0.1862	0.1972	0.1715	0.1615				13.48	2.4393	2.4385	2.4364	2.4387	2.4454	2.4209				13.48	238.208	240.844	239.918	239.041	241.344	240.048				13.48	4	5	8	6	9	12
13.49	0.1442	0.1695	0.1595	0.1674	0.1663	0.1568				13.49	0.1863	0.1845	0.1807	0.1944	0.185	0.175				13.49	2.4348	2.4349	2.438	2.4384	2.4411	2.4307				13.49	242.658	240.277	237.727	241.803	236.698	241.37				13.49	5	4	8	4	8	12
13.5	0.1439	0.1712	0.1573	0.1769	0.1639	0.1468				13.5	0.183	0.1853	0.1822	0.2022	0.1779	0.1679				13.5	2.441	2.4404	2.4257	2.452	2.4393	2.4268				13.5	241.016	238.732	237.122	243.434	237.613	240.067				13.5	4	4	6	4	7	10
13.51	0.1411	0.1655	0.1551	0.1748	0.1617	0.154				13.51	0.182	0.1829	0.1819	0.2047	0.1848	0.1748				13.51	2.4362	2.4376	2.4332	2.4478	2.4428	2.4308				13.51	242.888	237.407	239.691	240.854	237.592	238.922				13.51	5	4	8	4	6	10
13.52	0.1448	0.174	0.1616	0.1749	0.1644	0.1564				13.52	0.183	0.1891	0.1859	0.201	0.1853	0.1753				13.52	2.4421	2.4341	2.4225	2.4478	2.4408	2.4336				13.52	241.012	236.929	239.114	241.385	238.354	242.642				13.52	4	5	5	4	5	10
13.53	0.1492	0.1635	0.1566	0.1714	0.1602	0.1563				13.53	0.192	0.1809	0.1794	0.2024	0.1876	0.1776				13.53	2.4289	2.4307	2.4341	2.4508	2.4438	2.4315				13.53	240.561	238.991	241.3	240.068	239.723	243.111				13.53	5	4	8	3	7	11
13.54	0.1489	0.1587	0.1657	0.1706	0.1588	0.1628				13.54	0.1867	0.1746	0.1897	0.2031	0.1919	0.1819				13.54	2.4412	2.4369	2.4401	2.4509	2.4392	2.4359				13.54	241.839	238.466	239.658	241.09	237.899	239.816				13.54	4	4	8	4	8	10
13.55	0.147	0.1678	0.159	0.1716	0.1635	0.1612				13.55	0.1815	0.1848	0.1812	0.2023	0.1898	0.1798				13.55	2.44	2.4436	2.4262	2.4565	2.4349	2.4239				13.55	241.156	239.54	237.816	244.968	238.007	237.675				13.55	4	4	7	5	6	10
13.56	0.1485	0.1645	0.1523	0.1692	0.162	0.1478				13.56	0.1842	0.1814	0.1772	0.2004	0.1773	0.1673				13.56	2.447	2.4365	2.4314	2.4555	2.4345	2.4293				13.56	243.08	241.364	238.241	241.844	238.027	238.628				13.56	3	4	6	4	8	11
13.57	0.1523	0.1674	0.1557	0.1675	0.1614	0.1439				13.57	0.1896	0.1856	0.1804	0.1995	0.1736	0.1636				13.57	2.4422	2.4329	2.4273	2.444	2.4275	2.4257				13.57	241.935	239.786	241.789	239.427	235.217	239.581				13.57	4	5	8	4	8	12
13.58	0.1489	0.1776	0.1544	0.1623	0.1555	0.1501				13.58	0.1861	0.1935	0.177	0.1934	0.1782	0.1682				13.58	2.4353	2.4434	2.4311	2.4422	2.4327	2.4368				13.58	242.28	238.537	238.764	237.891	238.057	241.108				13.58	5	5	7	5	9	10
13.59	0.1436	0.1665	0.1565	0.1748	0.1549	0.1553				13.59	0.1806	0.1813	0.1828	0.2086	0.1838	0.1738				13.59	2.4305	2.4424	2.4261	2.4526	2.4267	2.4338				13.59	242.549	240.549	237.084	239.076	237.417	239.646				13.59	3	5	4	3	9	11
13.6	0.1494	0.1669	0.1614	0.1703	0.1616	0.1537				13.6	0.1852	0.1824	0.1881	0.2007	0.1823	0.1723				13.6	2.436	2.4401	2.431	2.4493	2.4471	2.4293				13.6	241.605	241.239	237.274	239.336	238.615	237.575				13.6	4	5	7	4	6	9
13.61	0.141	0.1739	0.1552	0.1758	0.1627	0.1542				13.61	0.1757	0.1891	0.1792	0.2043	0.1837	0.1737				13.61	2.436	2.4423	2.4279	2.4586	2.4428	2.4342				13.61	241.527	238.885	238.304	242.526	236.878	239.77				13.61	4	3	7	3	9	11
13.62	0.1437	0.17	0.154	0.1776	0.1677	0.1565				13.62	0.1792	0.1833	0.1803	0.2063	0.1838	0.1738				13.62	2.4345	2.4358	2.4257	2.4642	2.4437	2.4344				13.62	243.022	234.69	241.543	243.693	236.954	240.256				13.62	4	4	6	4	8	11
13.63	0.146	0.1644	0.1619	0.1822	0.1706	0.1573				13.63	0.1814	0.1796	0.1872	0.2133	0.1846	0.1746				13.63	2.4402	2.4351	2.4257	2.4587	2.4348	2.4333				13.63	244.615	238.788	239.81	240.303	235.825	240.264				13.63	4	5	7	5	10	10
13.64	0.1451	0.171	0.1752	0.1774	0.1734	0.1554				13.64	0.1835	0.1848	0.1994	0.2078	0.1819	0.1719				13.64	2.4374	2.4407	2.4317	2.4574	2.4414	2.4305				13.64	245.099	237.374	240.756	241.635	235.733	241.202				13.64	4	5	6	5	9	11
13.65	0.1464	0.1674	0.1732	0.1792	0.1517	0.1543				13.65	0.1828	0.1801	0.1945	0.2078	0.183	0.173				13.65	2.431	2.4348	2.4331	2.4567	2.4314	2.4339				13.65	244.098	241.754	241.471	239.806	235.314	242.181				13.65	4	5	8	5	9	9
13.66	0.1481	0.1722	0.1746	0.1764	0.1567	0.1538				13.66	0.186	0.1851	0.1987	0.2063	0.1808	0.1708				13.66	2.4398	2.4367	2.4312	2.451	2.4254	2.4353				13.66	245.848	242.345	238.194	243.146	235.048	242.161				13.66	4	6	8	4	8	9
13.67	0.1424	0.1712	0.1758	0.1781	0.1621	0.1527				13.67	0.1761	0.1846	0.1974	0.2099	0.1805	0.1705				13.67	2.4351	2.4365	2.4426	2.4528	2.4385	2.4321				13.67	246.685	240.532	238.314	243.413	240	240.279				13.67	4	5	8	3	7	9
13.68	0.1459	0.1655	0.1686	0.1738	0.1674	0.1533				13.68	0.1841	0.1803	0.1887	0.2039	0.1818	0.1718				13.68	2.4357	2.4321	2.4436	2.4483	2.4323	2.428				13.68	244.155	239.102	239.084	242.488	235.675	241.982				13.68	4	4	9	6	7	10
13.69	0.1619	0.1713	0.1676	0.1736	0.1567	0.1545				13.69	0.2013	0.1834	0.1881	0.2068	0.1829	0.1729				13.69	2.4458	2.4378	2.4349	2.4486	2.4289	2.435				13.69	243.969	242.594	238.336	240.868	234.676	241.418				13.69	5	5	6	6	6	10
13.7	0.1525	0.1721	0.178	0.1766	0.1583	0.1533				13.7	0.1906	0.1861	0.1974	0.204	0.1829	0.1729				13.7	2.4405	2.4324	2.4454	2.455	2.4304	2.4402				13.7	243.207	241.837	240.724	239.497	236.247	242.822				13.7	5	6	6	5	8	10
13.71	0.1524	0.176	0.1602	0.1684	0.1541	0.1562				13.71	0.1895	0.1889	0.1848	0.1982	0.1845	0.1745				13.71	2.4436	2.4387	2.4439	2.4471	2.4291	2.4417				13.71	242.361	241.53	243.589	239.213	236.909	241.952				13.71	4	6	8	6	7	12
13.72	0.1403	0.1749	0.1532	0.1669	0.1527	0.1498				13.72	0.1807	0.187	0.1747	0.1947	0.1787	0.1687				13.72	2.4333	2.4412	2.4351	2.4472	2.4283	2.4348				13.72	242.214	238.873	241.024	236.966	234.409	239.611				13.72	4	6	8	6	10	11
13.73	0.1457	0.1711	0.1572	0.1693	0.1584	0.1491				13.73	0.1871	0.1828	0.1789	0.1954	0.1782	0.1682				13.73	2.4384	2.4372	2.4331	2.4503	2.4316	2.4332				13.73	241.153	241.681	241.157	239.164	235.437	242.163				13.73	4	6	5	7	7	10
13.74	0.1447	0.1719	0.1533	0.1728	0.1576	0.1526				13.74	0.1881	0.1845	0.1746	0.1995	0.1809	0.1709				13.74	2.4341	2.4377	2.4319	2.4486	2.4388	2.4317				13.74	244.313	240.711	238.26	238.45	234.912	241.565				13.74	5	5	8	5	8	10
13.75	0.1455	0.167	0.1555	0.1769	0.1522	0.1478				13.75	0.1896	0.1806	0.1775	0.2017	0.179	0.169				13.75	2.4376	2.4283	2.4347	2.4513	2.4353	2.43				13.75	243.838	240.281	239.834	242.458	237.006	240.633				13.75	4	5	6	4	9	9
13.76	0.1564	0.1548	0.1599	0.1761	0.155	0.1559				13.76	0.1965	0.1689	0.1801	0.2039	0.185	0.175				13.76	2.4482	2.4285	2.4296	2.453	2.4351	2.4333				13.76	245.156	238.127	237.92	240.197	237.172	241.597				13.76	5	6	7	5	9	11
13.77	0.1627	0.1576	0.1508	0.1752	0.1634	0.1531				13.77	0.2016	0.1726	0.1762	0.2033	0.1817	0.1717				13.77	2.4415	2.4305	2.4363	2.4551	2.4374	2.434				13.77	242.598	239.715	239.478	239.347	235.132	238.456				13.77	5	7	8	3	9	9
13.78	0.1619	0.1618	0.1692	0.1771	0.1497	0.1455				13.78	0.2037	0.1766	0.1919	0.2056	0.1764	0.1664				13.78	2.4403	2.4357	2.4433	2.4511	2.4293	2.4314				13.78	241.457	240.314	241.881	238.605	236.614	241.611				13.78	5	5	8	5	9	11
13.79	0.152	0.1722	0.1697	0.1808	0.1566	0.1503				13.79	0.1904	0.1849	0.189	0.2079	0.1772	0.1672				13.79	2.4419	2.4398	2.442	2.4581	2.434	2.4388				13.79	241.794	242.149	240.817	245.161	237.939	238.847				13.79	4	6	7	4	9	10
13.8	0.147	0.1691	0.171	0.175	0.1569	0.1489				13.8	0.1863	0.1841	0.1949	0.2031	0.1768	0.1668				13.8	2.4354	2.4335	2.4451	2.4541	2.4308	2.436				13.8	243.132	240.583	241.295	240.075	234.388	242.804				13.8	4	6	7	6	9	10
13.81	0.1654	0.1702	0.1731	0.1731	0.15	0.1484				13.81	0.2008	0.1825	0.1914	0.1975	0.1777	0.1677				13.81	2.436	2.4309	2.4317	2.4532	2.4289	2.4267				13.81	242.504	237.766	238.035	241.197	239.19	240.118				13.81	6	7	7	4	8	11
13.82	0.1532	0.1708	0.1568	0.1756	0.1496	0.1569				13.82	0.1927	0.1844	0.179	0.2024	0.185	0.175				13.82	2.4386	2.4312	2.4333	2.4577	2.4289	2.4282				13.82	240.616	239.954	239.94	243.932	236.134	242.371				13.82	5	6	7	4	9	12
13.83	0.1553	0.1746	0.159	0.176	0.1667	0.1518				13.83	0.1941	0.1878	0.1805	0.1994	0.1789	0.1689				13.83	2.4434	2.4426	2.4338	2.4496	2.4407	2.4327				13.83	241.685	241.152	242.988	237.462	237.461	240.373				13.83	5	6	7	4	10	11
13.84	0.15	0.1653	0.1645	0.1758	0.1577	0.1496				13.84	0.1875	0.1791	0.1879	0.2016	0.1757	0.1657				13.84	2.4322	2.4316	2.4231	2.453	2.4342	2.4333				13.84	242.177	236.06	241.747	244.82	236.151	242.491				13.84	4	6	6	4	11	11
13.85	0.1517	0.1694	0.1711	0.1704	0.1559	0.1474				13.85	0.1896	0.182	0.1937	0.1953	0.1774	0.1674				13.85	2.4345	2.436	2.4347	2.4505	2.437	2.4216				13.85	240.645	239.774	239.806	242.238	235.895	242.83				13.85	5	6	5	4	11	12
13.86	0.1468	0.167	0.166	0.18	0.1568	0.1439				13.86	0.1843	0.1807	0.1896	0.204	0.1747	0.1647				13.86	2.4372	2.4272	2.4347	2.4502	2.4345	2.4182				13.86	242.852	236.49	241.723	240.871	238.622	242.231				13.86	5	6	7	6	11	10
13.87	0.1494	0.1667	0.165	0.1709	0.1558	0.1423				13.87	0.1824	0.1797	0.1862	0.197	0.1731	0.1631				13.87	2.4353	2.4322	2.4373	2.45	2.4329	2.4202				13.87	240.593	240.113	238.475	243.77	237.889	241.934				13.87	6	6	8	5	9	10
13.88	0.1473	0.1768	0.171	0.175	0.1611	0.1493				13.88	0.1862	0.1886	0.1918	0.203	0.1788	0.1688				13.88	2.4319	2.4268	2.4369	2.4601	2.4418	2.4231				13.88	236.665	237.327	238.604	243.572	236.805	238.61				13.88	5	7	6	4	11	11
13.89	0.153	0.165	0.1689	0.1746	0.157	0.1494				13.89	0.1925	0.1767	0.1933	0.2019	0.1765	0.1665				13.89	2.4401	2.4336	2.4342	2.4621	2.4383	2.4298				13.89	243.114	239.763	240.361	241.612	238.429	241.526				13.89	6	6	5	6	11	9
13.9	0.151	0.1653	0.1779	0.1723	0.1587	0.1466				13.9	0.1905	0.1763	0.1994	0.1955	0.1747	0.1647				13.9	2.435	2.4344	2.4416	2.4534	2.4382	2.4304				13.9	239.74	238.93	242.643	242.924	237.364	240.766				13.9	5	6	7	5	9	12
13.91	0.1551	0.1662	0.1684	0.1705	0.1588	0.1497				13.91	0.1913	0.178	0.1892	0.1996	0.1785	0.1685				13.91	2.4381	2.4277	2.4423	2.4499	2.4387	2.4268				13.91	245.005	238.878	242.883	242.169	237.655	240.915				13.91	6	7	7	7	9	12
13.92	0.156	0.164	0.1637	0.1635	0.1595	0.1485				13.92	0.194	0.1771	0.1886	0.1922	0.1767	0.1667				13.92	2.4339	2.4212	2.4345	2.4503	2.4392	2.4282				13.92	244.708	238.534	237.902	239.95	238.729	242.471				13.92	7	8	7	4	9	10
13.93	0.1448	0.1657	0.1611	0.1767	0.1615	0.1502				13.93	0.184	0.178	0.1858	0.2037	0.1794	0.1694				13.93	2.4315	2.4279	2.4238	2.4534	2.4347	2.427				13.93	244.416	240.592	240.762	242.07	237.564	241.203				13.93	6	6	7	3	10	10
13.94	0.1335	0.1693	0.1627	0.1831	0.1625	0.1535				13.94	0.1757	0.1829	0.1905	0.207	0.1832	0.1732				13.94	2.4291	2.427	2.4313	2.4573	2.4369	2.4248				13.94	244.273	238.75	241.82	244.013	237.309	240.906				13.94	6	7	6	4	9	10
13.95	0.1396	0.1691	0.1631	0.1881	0.1596	0.1543				13.95	0.1789	0.1804	0.1894	0.2121	0.184	0.174				13.95	2.4304	2.4293	2.4316	2.4601	2.4363	2.4265				13.95	244.098	237.002	241.482	243.184	239.911	242.383				13.95	6	7	5	4	11	9
13.96	0.1413	0.1655	0.1705	0.1816	0.1603	0.1435				13.96	0.1805	0.1789	0.1962	0.2073	0.1749	0.1649				13.96	2.4327	2.426	2.4351	2.4497	2.4362	2.4255				13.96	241.916	236.947	241.495	238.49	239.252	239.661				13.96	5	8	6	6	9	7
13.97	0.1481	0.1604	0.1718	0.176	0.1666	0.148				13.97	0.1864	0.1776	0.1962	0.1998	0.1785	0.1685				13.97	2.434	2.4251	2.4334	2.4482	2.4431	2.4272				13.97	244.244	241.676	242.652	242.993	240.756	240.492				13.97	4	7	8	5	9	9
13.98	0.1399	0.1593	0.1776	0.1731	0.1631	0.1424				13.98	0.1806	0.1779	0.1965	0.1986	0.1729	0.1629				13.98	2.4356	2.4265	2.4352	2.4549	2.4409	2.4247				13.98	244.009	239.795	240.128	242.304	238.62	241.333				13.98	5	4	8	6	7	9
13.99	0.1451	0.1728	0.174	0.1752	0.1679	0.1456				13.99	0.1827	0.1879	0.1939	0.2047	0.1755	0.1655				13.99	2.427	2.4371	2.4383	2.4507	2.4432	2.4266				13.99	242.522	244.19	244.359	243.183	239.61	239.959				13.99	5	5	8	5	9	9
14	0.1446	0.1607	0.1757	0.1833	0.1673	0.1435				14	0.1805	0.177	0.1955	0.2062	0.1752	0.1652				14	2.4363	2.4252	2.4414	2.4528	2.4503	2.4288				14	244.65	239.452	241.592	241.492	240.886	238.65				14	4	7	6	4	10	11
14.01	0.1384	0.1658	0.1697	0.1769	0.1566	0.1433				14.01	0.1752	0.1814	0.1936	0.2002	0.1737	0.1637				14.01	2.4379	2.4285	2.4343	2.4518	2.4446	2.4316				14.01	245.694	242.087	242.122	243.714	236.665	244.109				14.01	6	4	6	5	7	11
14.02	0.1426	0.1685	0.1624	0.1817	0.1629	0.1478				14.02	0.1816	0.1816	0.1904	0.2069	0.1791	0.1691				14.02	2.4355	2.4264	2.4306	2.4578	2.4406	2.4361				14.02	246.091	237.505	240.151	243.89	238.381	241.916				14.02	4	6	8	4	7	11
14.03	0.1411	0.1633	0.1592	0.18	0.1555	0.1501				14.03	0.1817	0.1756	0.1854	0.205	0.1782	0.1682				14.03	2.4362	2.4237	2.4283	2.4577	2.4379	2.4303				14.03	245.014	239.814	239.875	241.113	237.078	243.387				14.03	4	5	7	5	8	10
14.04	0.1495	0.1706	0.1584	0.1689	0.1483	0.1587				14.04	0.1888	0.1824	0.1827	0.1966	0.1883	0.1783				14.04	2.4413	2.4275	2.4312	2.4479	2.4384	2.4388				14.04	243.459	239.929	238.474	242.126	240.347	242.098				14.04	6	5	9	3	9	10
14.05	0.1471	0.1751	0.1676	0.1823	0.152	0.1476				14.05	0.1893	0.185	0.1916	0.2082	0.1796	0.1696				14.05	2.4377	2.4254	2.4369	2.4573	2.4437	2.4277				14.05	243.812	239.818	243.386	239.919	240.378	243.381				14.05	6	5	7	4	10	7
14.06	0.1474	0.174	0.168	0.1745	0.1536	0.1521				14.06	0.1909	0.1842	0.1907	0.2042	0.1816	0.1716				14.06	2.4433	2.4201	2.4306	2.4454	2.4496	2.4329				14.06	246.978	239.94	241.321	239.708	241.841	241.872				14.06	7	6	7	5	7	10
14.07	0.1432	0.1753	0.1709	0.1763	0.1545	0.1553				14.07	0.1863	0.1858	0.1922	0.1983	0.1842	0.1742				14.07	2.4412	2.4266	2.4225	2.443	2.4405	2.4277				14.07	244.948	240.733	240.296	242.87	240.045	240.284				14.07	5	6	7	5	8	10
14.08	0.1443	0.1712	0.1674	0.1815	0.1506	0.16				14.08	0.1857	0.1813	0.1877	0.2079	0.1894	0.1794				14.08	2.4444	2.434	2.4288	2.4532	2.4415	2.4341				14.08	245.551	239.339	240.891	240.07	244.744	244.287				14.08	5	6	7	5	8	10
14.09	0.1408	0.1684	0.1626	0.1791	0.1527	0.1606				14.09	0.1826	0.1795	0.1852	0.2037	0.1904	0.1804				14.09	2.4473	2.4261	2.421	2.458	2.4285	2.44				14.09	247.073	239.546	238.669	241.894	237.841	244.822				14.09	6	6	8	3	10	9
14.1	0.1429	0.1709	0.1687	0.1776	0.1544	0.1512				14.1	0.1835	0.181	0.1881	0.2036	0.179	0.169				14.1	2.4393	2.4304	2.432	2.4495	2.4397	2.4303				14.1	243.313	240.374	238.942	240.711	238.619	240.769				14.1	6	5	7	2	9	11
14.11	0.1482	0.1751	0.1683	0.1735	0.1551	0.1441				14.11	0.1872	0.1866	0.1881	0.1995	0.1755	0.1655				14.11	2.4464	2.4307	2.4371	2.4457	2.4363	2.4327				14.11	243.918	240.71	239.276	240.148	237.191	240.471				14.11	4	5	8	4	10	10
14.12	0.1462	0.1745	0.1651	0.1779	0.1547	0.1498				14.12	0.1816	0.1844	0.186	0.2008	0.1799	0.1699				14.12	2.4466	2.4348	2.4379	2.4593	2.438	2.429				14.12	244.054	237.656	241.185	241.226	238.03	240.282				14.12	5	6	7	3	8	10
14.13	0.1459	0.1655	0.156	0.1897	0.1438	0.146				14.13	0.1784	0.1755	0.1803	0.2087	0.1755	0.1655				14.13	2.4415	2.437	2.4312	2.4579	2.4349	2.4297				14.13	241.66	238.67	241.545	238.37	239.946	242.331				14.13	5	5	8	3	9	8
14.14	0.1496	0.1746	0.1594	0.1819	0.154	0.155				14.14	0.1817	0.1851	0.1838	0.2051	0.1825	0.1725				14.14	2.4339	2.435	2.4343	2.4513	2.4366	2.4371				14.14	243.432	237.64	239.86	239.152	239.071	241.723				14.14	5	6	7	2	7	7
14.15	0.1424	0.1738	0.1532	0.1809	0.152	0.1456				14.15	0.1752	0.1848	0.176	0.2031	0.1756	0.1656				14.15	2.439	2.4312	2.4369	2.4565	2.4377	2.4219				14.15	243.203	236.059	242.966	239.214	236.862	242.49				14.15	6	6	8	5	8	10
14.16	0.146	0.1681	0.1645	0.1883	0.1519	0.1505				14.16	0.1801	0.1789	0.1872	0.2122	0.183	0.173				14.16	2.4405	2.4234	2.4361	2.4608	2.4431	2.4276				14.16	244.821	236.496	239.02	243.069	238.961	240.445				14.16	5	6	8	3	8	9
14.17	0.143	0.1707	0.1629	0.1895	0.1523	0.1518				14.17	0.1775	0.1811	0.1836	0.2131	0.1817	0.1717				14.17	2.4412	2.4337	2.4358	2.4567	2.4382	2.4349				14.17	242.73	242.188	237.721	242.969	241.513	241.045				14.17	5	6	7	4	7	10
14.18	0.1437	0.1774	0.1616	0.181	0.1537	0.1522				14.18	0.1796	0.1879	0.1845	0.207	0.1822	0.1722				14.18	2.439	2.4265	2.43	2.4532	2.4348	2.4368				14.18	240.668	240.874	238.097	241.661	237.226	241.229				14.18	6	7	7	2	7	10
14.19	0.1453	0.1728	0.1571	0.1811	0.1571	0.1532				14.19	0.1817	0.1832	0.1801	0.2073	0.1828	0.1728				14.19	2.4346	2.4303	2.4283	2.4642	2.4434	2.4326				14.19	242.305	239.433	240.824	241.921	240.636	242.129				14.19	5	6	8	2	7	9
14.2	0.1451	0.172	0.1595	0.1729	0.155	0.1536				14.2	0.184	0.1838	0.181	0.2005	0.1821	0.1721				14.2	2.4436	2.4323	2.4345	2.4551	2.4473	2.4309				14.2	244.308	240.003	240.456	240.033	242.831	240.153				14.2	6	6	7	4	6	9
14.21	0.146	0.1663	0.1623	0.1773	0.1564	0.1535				14.21	0.1837	0.179	0.1843	0.2029	0.1835	0.1735				14.21	2.4443	2.4327	2.4341	2.454	2.4452	2.4333				14.21	243.719	238.483	236.098	242.063	240.21	242.243				14.21	6	6	7	3	7	7
14.22	0.1465	0.1634	0.1736	0.1713	0.153	0.1525				14.22	0.1837	0.1776	0.1953	0.1996	0.1825	0.1725				14.22	2.4391	2.4334	2.4406	2.4557	2.4395	2.4364				14.22	239.731	241.146	237.768	241.503	235.579	241.655				14.22	6	7	7	5	8	11
14.23	0.1473	0.1667	0.1577	0.1737	0.1478	0.1448				14.23	0.1806	0.1804	0.1818	0.2041	0.177	0.167				14.23	2.4408	2.4319	2.4341	2.4541	2.4434	2.4262				14.23	243.132	239.382	240.807	243.469	240.174	242.255				14.23	5	6	7	5	6	10
14.24	0.1395	0.163	0.1605	0.1794	0.1515	0.1426				14.24	0.1755	0.1747	0.181	0.2053	0.1744	0.1644				14.24	2.4444	2.4282	2.4401	2.4606	2.4385	2.425				14.24	244.575	240.321	242.55	242.099	240.384	241.304				14.24	5	7	8	4	7	8
14.25	0.1383	0.1597	0.1635	0.1831	0.1557	0.143				14.25	0.1791	0.1715	0.185	0.2094	0.1747	0.1647				14.25	2.4369	2.4352	2.434	2.4667	2.4442	2.4251				14.25	240.192	242.339	239.894	243.22	237.473	241.047				14.25	5	6	8	5	9	11
14.26	0.1448	0.1648	0.1583	0.1895	0.1481	0.1474				14.26	0.1853	0.1758	0.1824	0.2119	0.1774	0.1674				14.26	2.4391	2.4424	2.4338	2.4598	2.4322	2.4295				14.26	243.875	241.549	239.616	241.359	234.638	240.071				14.26	4	6	6	6	10	9
14.27	0.1509	0.1543	0.1704	0.1896	0.1477	0.1455				14.27	0.1861	0.1681	0.19	0.2118	0.1761	0.1661				14.27	2.4439	2.4325	2.4467	2.4514	2.4388	2.433				14.27	244.556	238.098	241.637	239.487	237.765	244.074				14.27	7	7	5	5	8	7
14.28	0.1554	0.1648	0.1653	0.1766	0.1577	0.1555				14.28	0.1903	0.1782	0.1868	0.2033	0.1862	0.1762				14.28	2.4427	2.4378	2.4423	2.4539	2.4437	2.4325				14.28	242.473	239.726	244.047	242.698	239.981	243.978				14.28	5	6	7	6	9	11
14.29	0.1475	0.1659	0.1593	0.1801	0.1507	0.1509				14.29	0.1824	0.1774	0.184	0.2036	0.1829	0.1729				14.29	2.4405	2.436	2.4421	2.458	2.435	2.4333				14.29	241.988	238.673	242.005	240.746	237.425	244.26				14.29	4	6	7	7	7	9
14.3	0.1477	0.1716	0.1582	0.1675	0.1488	0.1553				14.3	0.1809	0.1848	0.1814	0.1944	0.1883	0.1783				14.3	2.4415	2.4406	2.4426	2.4452	2.4283	2.4304				14.3	245.17	241.189	241.337	236.283	239.919	238.706				14.3	5	6	6	5	7	9
14.31	0.1437	0.1677	0.1618	0.1777	0.1533	0.1626				14.31	0.1771	0.1802	0.1846	0.2009	0.1928	0.1828				14.31	2.4427	2.4394	2.4363	2.4554	2.431	2.4438				14.31	244.955	242.886	241.97	241.392	238.465	244.293				14.31	6	6	7	5	7	11
14.32	0.1427	0.1641	0.1587	0.1714	0.151	0.1481				14.32	0.1729	0.1752	0.1811	0.1978	0.1782	0.1682				14.32	2.4428	2.4293	2.435	2.4448	2.4306	2.4352				14.32	241.571	241.081	239.866	241.486	239.773	245.162				14.32	4	6	6	5	6	12
14.33	0.1432	0.165	0.1677	0.1763	0.1451	0.1501				14.33	0.1754	0.1783	0.1864	0.1976	0.1827	0.1727				14.33	2.4402	2.4312	2.4356	2.4552	2.4267	2.4274				14.33	247.673	239.096	242.095	242.275	237.557	240.327				14.33	4	5	8	5	8	11
14.34	0.1467	0.166	0.1682	0.1705	0.1471	0.1548				14.34	0.1812	0.1807	0.1898	0.1921	0.1863	0.1763				14.34	2.4424	2.4249	2.4364	2.4506	2.4352	2.4321				14.34	245.238	239.669	240.188	240.778	237.597	239.483				14.34	5	6	7	6	7	11
14.35	0.1372	0.1668	0.1683	0.1759	0.1443	0.1595				14.35	0.1717	0.1805	0.1919	0.2	0.1898	0.1798				14.35	2.4323	2.4342	2.4439	2.4493	2.4295	2.4375				14.35	240.54	240.707	241.167	241.61	238.203	242.437				14.35	5	7	8	4	8	10
14.36	0.1441	0.1664	0.1691	0.1764	0.1494	0.1625				14.36	0.1779	0.1794	0.1893	0.2017	0.1932	0.1832				14.36	2.4364	2.4287	2.4441	2.4538	2.4326	2.4378				14.36	242.277	236.222	244.759	238.914	238.45	241.94				14.36	5	5	8	6	6	10
14.37	0.1439	0.1732	0.1702	0.1704	0.1573	0.1585				14.37	0.1819	0.1869	0.1923	0.1982	0.1884	0.1784				14.37	2.4358	2.4328	2.4434	2.4438	2.4335	2.4338				14.37	243.329	239.93	241.635	240.969	239.008	241.916				14.37	2	6	8	7	5	11
14.38	0.1399	0.1661	0.1609	0.1698	0.1489	0.1627				14.38	0.1763	0.1782	0.1839	0.1946	0.1931	0.1831				14.38	2.4339	2.4331	2.4431	2.45	2.4332	2.4405				14.38	242.943	240.791	243.911	239.081	240.074	245.178				14.38	3	7	7	6	7	9
14.39	0.1538	0.1739	0.165	0.1774	0.149	0.1551				14.39	0.1873	0.1867	0.181	0.201	0.1872	0.1772				14.39	2.4424	2.4387	2.4331	2.456	2.4323	2.4466				14.39	243.023	239.975	243.788	241.49	236.989	242.258				14.39	5	5	8	8	7	9
14.4	0.1459	0.1707	0.1663	0.1779	0.1514	0.1576				14.4	0.1827	0.1825	0.1871	0.2015	0.1867	0.1767				14.4	2.4335	2.4326	2.4383	2.4587	2.4336	2.4402				14.4	242.807	243.61	243.649	244.559	236.584	241.632				14.4	5	4	8	6	6	10
14.41	0.1506	0.1694	0.1689	0.1693	0.1475	0.1573				14.41	0.1849	0.182	0.1882	0.1966	0.1883	0.1783				14.41	2.4455	2.4313	2.4399	2.4521	2.4311	2.4318				14.41	243.614	241.525	242.596	240.057	240.68	243.843				14.41	4	5	8	6	5	11
14.42	0.1462	0.1626	0.163	0.1582	0.1558	0.1558				14.42	0.1817	0.1785	0.1829	0.1873	0.1857	0.1757				14.42	2.4401	2.4289	2.4365	2.4459	2.4333	2.4376				14.42	245.523	239.618	244.422	241.132	239.249	242.72				14.42	4	7	7	7	6	12
14.43	0.1504	0.1662	0.1654	0.1572	0.1525	0.1547				14.43	0.1884	0.1831	0.186	0.1876	0.1869	0.1769				14.43	2.4436	2.4315	2.4385	2.4433	2.4278	2.4336				14.43	244.89	239.182	243.007	239.696	233.906	245.035				14.43	4	6	7	6	7	9
14.44	0.1445	0.1663	0.1778	0.1647	0.153	0.1628				14.44	0.1828	0.1835	0.1945	0.1965	0.1928	0.1828				14.44	2.4368	2.4317	2.4412	2.4542	2.4309	2.4359				14.44	246.339	238.152	245.566	241.268	235.644	245.336				14.44	4	6	8	6	4	10
14.45	0.1431	0.1637	0.1678	0.1612	0.1497	0.1532				14.45	0.177	0.1803	0.1881	0.1897	0.1849	0.1749				14.45	2.4332	2.4261	2.4402	2.4485	2.434	2.4418				14.45	243.74	239.483	243.413	243.737	238.298	247.26				14.45	5	7	6	5	6	11
14.46	0.145	0.1662	0.1854	0.1701	0.1478	0.1469				14.46	0.1816	0.1824	0.2016	0.1963	0.1766	0.1666				14.46	2.4333	2.4283	2.4456	2.454	2.4307	2.4324				14.46	244.669	240.182	245.431	242.679	236.432	245.413				14.46	2	4	8	4	5	9
14.47	0.1455	0.1711	0.1749	0.1587	0.1448	0.1408				14.47	0.1789	0.1851	0.1951	0.1883	0.1739	0.1639				14.47	2.4401	2.4322	2.4311	2.4475	2.4282	2.4285				14.47	244.837	243.925	240.908	241.542	240.142	243.304				14.47	3	8	7	4	8	10
14.48	0.1405	0.1715	0.1619	0.153	0.1471	0.1499				14.48	0.1772	0.187	0.1832	0.1844	0.1791	0.1691				14.48	2.4379	2.4336	2.4248	2.4449	2.4327	2.4284				14.48	244.825	243.389	242.901	240.2	238.978	241.755				14.48	3	5	7	6	6	10
14.49	0.1445	0.1705	0.1629	0.161	0.1502	0.1486				14.49	0.1774	0.1875	0.1857	0.1929	0.1784	0.1684				14.49	2.4347	2.4331	2.4278	2.4453	2.4249	2.4259				14.49	244.722	240.868	242.473	242.753	237.263	243.764				14.49	4	6	7	6	7	11
14.5	0.1427	0.1707	0.1633	0.1649	0.1464	0.1526				14.5	0.1741	0.1872	0.1886	0.1941	0.1821	0.1721				14.5	2.4365	2.433	2.4306	2.4511	2.4245	2.4339				14.5	239.723	240.288	240.555	243.183	237.633	245.685				14.5	3	6	7	4	7	8
14.51	0.1533	0.1718	0.1623	0.1657	0.1416	0.1504				14.51	0.1816	0.1886	0.1829	0.1967	0.1805	0.1705				14.51	2.4466	2.4342	2.434	2.4508	2.4226	2.4352				14.51	243.806	246.352	246.209	241.338	235.837	245.625				14.51	4	6	8	5	4	7
14.52	0.1453	0.1688	0.156	0.1725	0.1461	0.1469				14.52	0.1766	0.1838	0.1761	0.2043	0.1779	0.1679				14.52	2.4406	2.431	2.4362	2.4553	2.4332	2.4355				14.52	245.275	240.695	244.75	243.808	239.356	246.142				14.52	5	6	7	5	7	12
14.53	0.1385	0.1757	0.1674	0.1646	0.1393	0.1518				14.53	0.1713	0.191	0.1874	0.1988	0.1847	0.1747				14.53	2.4282	2.4329	2.4376	2.4497	2.4245	2.4387				14.53	243.255	239.869	242.517	239.387	234.801	245.554				14.53	5	6	8	4	5	9
14.54	0.1356	0.1662	0.1605	0.1654	0.1442	0.1481				14.54	0.1653	0.1848	0.1815	0.1942	0.1812	0.1712				14.54	2.4351	2.4236	2.4336	2.4493	2.4225	2.4345				14.54	242.587	239.394	244.636	240.064	239.293	245.049				14.54	3	6	8	3	5	9
14.55	0.1354	0.1648	0.1663	0.1667	0.1466	0.1401				14.55	0.1648	0.1838	0.1846	0.197	0.174	0.164				14.55	2.4348	2.4253	2.4406	2.4522	2.4316	2.4231				14.55	242.745	240.182	244.256	242.107	234.354	242.79				14.55	3	6	8	5	5	9
14.56	0.141	0.1715	0.1602	0.1638	0.1464	0.1462				14.56	0.1683	0.1865	0.1837	0.1939	0.1788	0.1688				14.56	2.4327	2.4334	2.4318	2.4443	2.4249	2.4276				14.56	241.633	240.789	241.598	239.101	238.596	241.223				14.56	3	6	8	5	6	12
14.57	0.1434	0.1643	0.1689	0.1609	0.1543	0.143				14.57	0.1711	0.1801	0.1877	0.1924	0.1778	0.1678				14.57	2.4443	2.4299	2.4383	2.4509	2.4215	2.425				14.57	242.945	237.908	242.324	240.703	235.253	243.111				14.57	3	6	6	6	7	11
14.58	0.144	0.1691	0.1765	0.1748	0.1487	0.1515				14.58	0.1711	0.1856	0.1946	0.2051	0.1849	0.1749				14.58	2.4494	2.4343	2.437	2.4512	2.4244	2.4324				14.58	244.976	242.734	240.665	238.56	235.366	240.94				14.58	5	5	6	7	5	12
14.59	0.1498	0.1725	0.1754	0.1751	0.1536	0.1433				14.59	0.1793	0.1879	0.1946	0.2015	0.1755	0.1655				14.59	2.4414	2.4314	2.4369	2.4518	2.423	2.4263				14.59	245.371	238.755	240.787	239.802	236.034	245.315				14.59	5	6	6	5	6	10
14.6	0.1545	0.163	0.171	0.1703	0.1502	0.1542				14.6	0.1801	0.1779	0.1898	0.1969	0.1846	0.1746				14.6	2.448	2.4319	2.4306	2.4456	2.4342	2.4303				14.6	243.332	241.473	241.346	241.378	237.459	242.986				14.6	5	6	6	5	6	11
14.61	0.15	0.1698	0.1596	0.1747	0.1408	0.152				14.61	0.176	0.1843	0.1846	0.2024	0.1843	0.1743				14.61	2.4472	2.4305	2.4356	2.4452	2.4256	2.4348				14.61	248.369	240.582	243.905	237.94	235.138	246.277				14.61	6	6	7	7	8	8
14.62	0.1428	0.1677	0.16	0.1711	0.1438	0.153				14.62	0.171	0.1834	0.1833	0.2007	0.1862	0.1762				14.62	2.4504	2.4325	2.4383	2.4487	2.431	2.4306				14.62	244.019	240.316	240.896	242.744	237.037	244.464				14.62	5	6	5	4	8	8
14.63	0.1474	0.1639	0.1628	0.1731	0.1607	0.1439				14.63	0.1733	0.1785	0.1852	0.2028	0.1772	0.1672				14.63	2.4499	2.4257	2.4373	2.4495	2.4426	2.4218				14.63	245.644	241.027	242.853	241.119	237.896	242.437				14.63	5	6	6	7	8	12
14.64	0.1497	0.163	0.1628	0.1741	0.1568	0.1579				14.64	0.1715	0.1775	0.1852	0.2043	0.1873	0.1773				14.64	2.453	2.4275	2.4362	2.4589	2.4398	2.4275				14.64	246.492	238.218	240.501	242.964	239.475	244.127				14.64	6	6	6	7	8	11
14.65	0.1464	0.1737	0.1695	0.163	0.1491	0.1605				14.65	0.1709	0.1871	0.1928	0.1949	0.1894	0.1794				14.65	2.4406	2.4349	2.4349	2.4503	2.4349	2.4342				14.65	244.313	241.582	241.824	240.268	239.832	246.618				14.65	4	7	6	5	8	10
14.66	0.1532	0.1692	0.1681	0.1783	0.1454	0.1553				14.66	0.1722	0.1821	0.1877	0.2077	0.1857	0.1757				14.66	2.4433	2.4302	2.4338	2.4469	2.4264	2.4208				14.66	243.364	241.993	235.938	240.083	237.983	242.739				14.66	5	5	8	5	8	10
14.67	0.1469	0.1687	0.1759	0.1753	0.1606	0.1518				14.67	0.169	0.1817	0.1981	0.2049	0.1827	0.1727				14.67	2.4369	2.4256	2.4449	2.4427	2.4366	2.4304				14.67	243.282	239.844	238.797	241.039	236.632	244.803				14.67	5	7	5	6	8	10
14.68	0.1469	0.172	0.1708	0.1707	0.1559	0.1526				14.68	0.172	0.1834	0.1962	0.201	0.1838	0.1738				14.68	2.4343	2.4333	2.4298	2.4353	2.4342	2.4316				14.68	245.773	240.728	238.822	238.99	238.263	244.757				14.68	6	6	7	7	7	11
14.69	0.1411	0.1654	0.1671	0.1715	0.1585	0.1527				14.69	0.1656	0.1763	0.19	0.1991	0.1817	0.1717				14.69	2.4367	2.4231	2.4303	2.4436	2.4339	2.429				14.69	243.886	238.386	239.594	242.49	238.957	242.914				14.69	4	5	5	5	7	12
14.7	0.1452	0.1751	0.1703	0.1799	0.1592	0.1503				14.7	0.1741	0.1883	0.1938	0.2064	0.1782	0.1682				14.7	2.4416	2.4287	2.4362	2.4459	2.4359	2.4277				14.7	243.915	242.09	238.921	239.958	238.614	242.819				14.7	5	7	5	6	9	10
14.71	0.1375	0.1755	0.1605	0.184	0.1446	0.1511				14.71	0.1636	0.1888	0.1839	0.2102	0.1802	0.1702				14.71	2.4348	2.4283	2.4329	2.4409	2.4288	2.4316				14.71	243.524	236.198	242.538	238.965	237.388	244.773				14.71	4	6	5	7	7	9
14.72	0.1481	0.1684	0.1621	0.1891	0.1482	0.1552				14.72	0.1721	0.1833	0.1876	0.2127	0.1831	0.1731				14.72	2.4456	2.4275	2.4306	2.4504	2.4323	2.4319				14.72	241.984	237.561	242.658	238.532	235.886	244.17				14.72	6	5	7	7	5	11
14.73	0.148	0.1688	0.1586	0.1713	0.1384	0.1545				14.73	0.1682	0.1842	0.1825	0.1989	0.1842	0.1742				14.73	2.4419	2.426	2.4228	2.4371	2.4262	2.4293				14.73	241.421	238.355	238.861	242.825	238.127	244.59				14.73	5	6	6	8	8	11
14.74	0.1421	0.1698	0.1645	0.1789	0.1541	0.1539				14.74	0.166	0.1841	0.1879	0.205	0.1832	0.1732				14.74	2.4345	2.4319	2.4354	2.4456	2.4324	2.4339				14.74	243.575	242.971	241.678	240.087	238.851	243.507				14.74	6	6	6	8	5	10
14.75	0.1477	0.1694	0.1679	0.1746	0.1487	0.154				14.75	0.1671	0.1839	0.1875	0.2015	0.1824	0.1724				14.75	2.4462	2.4314	2.435	2.4417	2.4345	2.4376				14.75	239.853	239.892	243.044	238.599	236.253	243.206				14.75	5	6	1	7	6	11
14.76	0.1469	0.1651	0.1623	0.1747	0.1482	0.1586				14.76	0.1663	0.1796	0.1817	0.2041	0.1889	0.1789				14.76	2.4424	2.4246	2.4217	2.4544	2.4344	2.4449				14.76	243.156	239.862	239.789	241.925	238.44	246.2				14.76	6	6	5	5	7	9
14.77	0.1394	0.1677	0.1715	0.1736	0.1514	0.1514				14.77	0.1607	0.1832	0.1882	0.2015	0.1835	0.1735				14.77	2.4439	2.4364	2.4329	2.4527	2.4328	2.4258				14.77	240.031	238.806	240.848	242.434	238.936	242.092				14.77	6	7	6	5	9	8
14.78	0.1398	0.1723	0.1742	0.1839	0.1555	0.1528				14.78	0.163	0.1875	0.1931	0.2105	0.1849	0.1749				14.78	2.4367	2.4322	2.4321	2.4479	2.4323	2.4301				14.78	244.001	243.886	240.383	241.03	238.5	245.633				14.78	6	6	4	7	9	9
14.79	0.1361	0.1719	0.1697	0.1787	0.1541	0.1454				14.79	0.1626	0.1854	0.1888	0.2053	0.1764	0.1664				14.79	2.4327	2.4336	2.4295	2.4559	2.4335	2.43				14.79	241.974	242.329	242.268	238.923	238.907	244.669				14.79	7	6	7	5	8	8
14.8	0.1441	0.1657	0.1645	0.1745	0.1567	0.1508				14.8	0.1691	0.1798	0.1848	0.2017	0.1836	0.1736				14.8	2.4354	2.429	2.4274	2.4419	2.4344	2.4313				14.8	245.37	242.43	244.681	239.527	239.535	245.727				14.8	6	4	5	5	7	8
14.81	0.14	0.1761	0.1713	0.1695	0.1523	0.1486				14.81	0.1647	0.1903	0.1919	0.1999	0.1835	0.1735				14.81	2.4296	2.4338	2.4205	2.4423	2.4301	2.4333				14.81	242.728	242.583	240.873	238.852	238.784	242.616				14.81	7	6	6	6	8	10
14.82	0.1437	0.1724	0.1714	0.1609	0.1501	0.1462				14.82	0.1685	0.1847	0.1918	0.1911	0.182	0.172				14.82	2.4292	2.4294	2.4315	2.4441	2.428	2.4305				14.82	246.729	241.179	240.796	241.969	240.877	245.41				14.82	6	6	6	6	8	12
14.83	0.1487	0.1736	0.1697	0.1702	0.1476	0.1467				14.83	0.175	0.1867	0.19	0.2005	0.1771	0.1671				14.83	2.4344	2.4312	2.432	2.4461	2.4333	2.4289				14.83	245.62	238.775	240.147	238.197	236.615	242.84				14.83	6	6	7	5	8	10
14.84	0.1493	0.1708	0.1619	0.1737	0.1469	0.1503				14.84	0.1771	0.1835	0.1859	0.2022	0.1811	0.1711				14.84	2.4398	2.4305	2.4216	2.4441	2.4285	2.4304				14.84	244.732	240.874	238.25	239.065	235.961	245.504				14.84	6	6	4	6	10	9
14.85	0.1523	0.1744	0.17	0.1755	0.139	0.1489				14.85	0.1732	0.1863	0.1927	0.1998	0.1811	0.1711				14.85	2.4404	2.4351	2.4351	2.4487	2.426	2.4326				14.85	243.92	241.795	240.606	240.105	238.49	245.195				14.85	5	6	5	5	9	12
14.86	0.1468	0.1729	0.1665	0.1769	0.1413	0.1513				14.86	0.1698	0.1873	0.1897	0.201	0.1815	0.1715				14.86	2.4378	2.4376	2.4259	2.4408	2.4186	2.4289				14.86	244.564	240.374	236.405	238.415	237.099	244.633				14.86	7	7	4	5	7	8
14.87	0.1424	0.1708	0.1595	0.1761	0.1425	0.1427				14.87	0.1661	0.1858	0.1887	0.2017	0.1766	0.1666				14.87	2.438	2.4331	2.4233	2.4438	2.4223	2.427				14.87	244.688	241.958	241.768	238.007	241.16	243.907				14.87	7	7	5	6	6	10
14.88	0.1379	0.1757	0.1615	0.1665	0.1444	0.1475				14.88	0.1593	0.1895	0.1847	0.1942	0.1791	0.1691				14.88	2.438	2.4379	2.4256	2.4493	2.4229	2.4335				14.88	243.391	242.697	239.761	238.458	237.605	246.606				14.88	5	6	4	4	6	9
14.89	0.1363	0.1672	0.1619	0.1744	0.1401	0.1413				14.89	0.163	0.1826	0.1874	0.1996	0.1764	0.1664				14.89	2.4301	2.4298	2.4158	2.4415	2.4181	2.4319				14.89	241.56	241.882	242.717	237.869	237.258	243.319				14.89	6	4	5	5	5	11
14.9	0.1438	0.1739	0.1651	0.1636	0.138	0.1412				14.9	0.166	0.191	0.1904	0.1917	0.1735	0.1635				14.9	2.4492	2.433	2.4222	2.4411	2.4195	2.4255				14.9	247.834	241.061	238.587	238.944	237.414	245.95				14.9	7	3	3	8	7	9
14.91	0.1401	0.1702	0.1607	0.1743	0.1429	0.1407				14.91	0.1642	0.1866	0.1922	0.2039	0.1728	0.1628				14.91	2.439	2.4279	2.4299	2.4444	2.4196	2.4288				14.91	243.917	242.581	241.638	240.629	238.403	241.652				14.91	6	5	4	5	6	10
14.92	0.1473	0.1754	0.1584	0.1703	0.1377	0.1433				14.92	0.1694	0.1929	0.1899	0.1967	0.1781	0.1681				14.92	2.4359	2.4335	2.4221	2.4537	2.4186	2.4259				14.92	244.651	240.857	243.992	237.017	234.17	245.405				14.92	5	4	5	6	6	9
14.93	0.14	0.1742	0.162	0.1669	0.1444	0.1404				14.93	0.1689	0.1897	0.1905	0.1934	0.1767	0.1667				14.93	2.4417	2.4357	2.4146	2.4449	2.4233	2.4257				14.93	243.707	240.376	237.422	241.391	238.348	243.476				14.93	5	4	4	5	8	13
14.94	0.1417	0.169	0.1715	0.1736	0.1462	0.142				14.94	0.1713	0.187	0.1997	0.1977	0.1779	0.1679				14.94	2.4386	2.436	2.4187	2.4454	2.4162	2.4317				14.94	240.642	241.582	239.966	239.507	235.973	243.57				14.94	6	7	4	5	8	10
14.95	0.1464	0.166	0.1654	0.171	0.1343	0.1441				14.95	0.1761	0.1831	0.1967	0.1994	0.1758	0.1658				14.95	2.4393	2.4263	2.4242	2.4456	2.4189	2.4236				14.95	246.115	242.364	241.808	238.401	235.366	242.936				14.95	7	5	4	5	9	12
14.96	0.1531	0.1646	0.1618	0.168	0.1423	0.1495				14.96	0.182	0.1806	0.1898	0.1986	0.1803	0.1703				14.96	2.4437	2.4337	2.4207	2.4487	2.4135	2.4288				14.96	246.666	244.541	240.201	241.606	235.064	246.053				14.96	6	6	5	6	9	13
14.97	0.1408	0.1658	0.1597	0.1744	0.144	0.1384				14.97	0.1725	0.1827	0.1886	0.2023	0.1733	0.1633				14.97	2.4355	2.4288	2.4219	2.452	2.4133	2.4167				14.97	242.597	245.78	241.771	241.488	238.378	241.992				14.97	6	7	4	7	8	13
14.98	0.1509	0.1666	0.1537	0.1637	0.1518	0.1371				14.98	0.1803	0.1803	0.1827	0.1936	0.1722	0.1622				14.98	2.4392	2.4364	2.4184	2.4432	2.4187	2.42				14.98	245.929	242.671	238.55	239.943	240.22	242.058				14.98	3	6	5	6	9	14
14.99	0.1538	0.1786	0.1588	0.1623	0.1445	0.1377				14.99	0.1882	0.1911	0.1884	0.193	0.1719	0.1619				14.99	2.4436	2.4402	2.4258	2.4475	2.4222	2.423				14.99	242.173	244.789	242.224	237.418	239.769	242.372				14.99	7	6	3	7	9	11
15	0.1585	0.1718	0.156	0.168	0.1531	0.1409				15	0.194	0.185	0.1826	0.1968	0.1753	0.1653				15	2.4406	2.4341	2.4236	2.4536	2.419	2.4214				15	245.308	247.657	239.924	240.431	237.316	240.836				15	7	6	3	8	7	14
15.01	0.149	0.1757	0.1657	0.1678	0.1514	0.1371				15.01	0.1849	0.1896	0.1925	0.1951	0.1702	0.1602				15.01	2.4366	2.4378	2.4204	2.4459	2.4133	2.4218				15.01	240.402	244.966	242.675	239.064	238.526	244.978				15.01	6	6	3	6	9	13
15.02	0.1522	0.1666	0.1542	0.1672	0.1505	0.1381				15.02	0.1841	0.1821	0.1819	0.1965	0.1685	0.1585				15.02	2.4374	2.4322	2.4234	2.4493	2.4276	2.4295				15.02	242.789	243.417	240.681	239.895	237.863	241.22				15.02	4	6	4	5	7	13
15.03	0.1498	0.1672	0.1571	0.1769	0.1431	0.1361				15.03	0.1785	0.1819	0.1835	0.2036	0.1661	0.1561				15.03	2.4334	2.4363	2.4259	2.4562	2.4222	2.426				15.03	241.504	244.485	240.801	239.242	238.255	241.816				15.03	5	7	3	7	8	14
15.04	0.1522	0.1688	0.1552	0.1653	0.1467	0.1386				15.04	0.18	0.1819	0.1834	0.1988	0.1702	0.1602				15.04	2.4429	2.4296	2.4204	2.4523	2.4191	2.4273				15.04	242.696	240.517	241.37	242.008	236.712	240.588				15.04	5	6	5	6	8	12
15.05	0.1531	0.1777	0.1567	0.1731	0.1413	0.1383				15.05	0.182	0.1908	0.187	0.1993	0.1711	0.1611				15.05	2.4383	2.4356	2.4271	2.4562	2.4197	2.4267				15.05	244.98	245.353	240.724	239.343	236.681	242.894				15.05	7	4	3	7	8	13
15.06	0.1506	0.1715	0.1598	0.1749	0.1458	0.1482				15.06	0.1829	0.1847	0.1849	0.2022	0.1783	0.1683				15.06	2.4343	2.4327	2.4247	2.4514	2.4299	2.4329				15.06	240.494	242.809	241.929	241.817	241.129	241.873				15.06	6	5	4	9	9	11
15.07	0.1485	0.1669	0.1532	0.1762	0.1409	0.1468				15.07	0.1776	0.1794	0.1775	0.2064	0.1746	0.1646				15.07	2.4356	2.4336	2.4203	2.4627	2.4222	2.4354				15.07	244.246	241.509	239.073	241.534	238.078	241.553				15.07	8	7	3	7	8	12
15.08	0.143	0.168	0.1612	0.1747	0.1459	0.1447				15.08	0.1782	0.1826	0.1839	0.204	0.1752	0.1652				15.08	2.4365	2.4309	2.4145	2.4572	2.4183	2.4373				15.08	243.596	243.062	240.541	240.171	237.567	243.103				15.08	7	5	4	6	8	10
15.09	0.1491	0.169	0.1648	0.1768	0.1403	0.1466				15.09	0.1819	0.1829	0.1879	0.2024	0.1783	0.1683				15.09	2.4347	2.4323	2.4151	2.4555	2.4186	2.4306				15.09	240.812	242.279	239.666	241.062	236.749	242.051				15.09	5	6	3	6	9	14
15.1	0.1537	0.1688	0.1639	0.1746	0.1486	0.148				15.1	0.1877	0.183	0.1885	0.2013	0.1778	0.1678				15.1	2.4371	2.4372	2.4202	2.4569	2.4234	2.4363				15.1	243.066	242.189	240.995	241.22	236.273	245.544				15.1	8	5	4	6	9	13
15.11	0.1483	0.1668	0.1629	0.1701	0.1485	0.1458				15.11	0.1821	0.1808	0.1877	0.2001	0.1756	0.1656				15.11	2.4361	2.4335	2.4164	2.4466	2.4244	2.4329				15.11	244.665	244.694	238.612	238.547	239.085	243.826				15.11	7	7	4	6	8	11
15.12	0.146	0.169	0.1699	0.1721	0.1463	0.1424				15.12	0.1837	0.183	0.1932	0.2001	0.1755	0.1655				15.12	2.431	2.4376	2.4147	2.4496	2.417	2.4302				15.12	241.007	242.266	237.143	239.851	235.202	243.745				15.12	8	5	3	6	10	10
15.13	0.1506	0.1694	0.17	0.1735	0.1511	0.1502				15.13	0.1827	0.1831	0.1945	0.2009	0.1806	0.1706				15.13	2.442	2.4354	2.4144	2.4495	2.4232	2.4326				15.13	243.217	242.543	240.806	241.093	238.074	243.852				15.13	5	7	3	7	10	10
15.14	0.1544	0.1762	0.1709	0.1816	0.1561	0.1501				15.14	0.1861	0.1897	0.1901	0.2097	0.1809	0.1709				15.14	2.433	2.4336	2.4193	2.4568	2.4157	2.4228				15.14	240.809	242.518	239.072	241.982	232.586	245.343				15.14	6	6	4	5	9	12
15.15	0.1567	0.1758	0.1678	0.1824	0.1483	0.1439				15.15	0.187	0.1899	0.1927	0.2082	0.1745	0.1645				15.15	2.4283	2.4343	2.4209	2.4607	2.4247	2.4365				15.15	242.188	242.115	242.165	245.058	239.951	247.083				15.15	8	5	3	5	10	11
15.16	0.1502	0.1709	0.1762	0.1675	0.1498	0.1465				15.16	0.1856	0.1834	0.2026	0.1968	0.1769	0.1669				15.16	2.43	2.4301	2.4227	2.4475	2.4321	2.4366				15.16	241.127	238.767	237.853	238.397	240.661	241.935				15.16	6	7	3	4	9	10
15.17	0.1509	0.1697	0.1747	0.1763	0.1533	0.1453				15.17	0.1871	0.183	0.2022	0.2005	0.1766	0.1666				15.17	2.4344	2.4398	2.4217	2.4496	2.4251	2.4387				15.17	243.874	242.804	240.957	236.393	239.878	243.285				15.17	5	6	4	5	9	9
15.18	0.1474	0.177	0.1735	0.1815	0.1492	0.1434				15.18	0.1826	0.1894	0.1973	0.2084	0.1742	0.1642				15.18	2.4354	2.4363	2.4137	2.4555	2.4237	2.4373				15.18	243.086	240.74	238.904	239.324	238.473	247.328				15.18	5	7	3	5	9	10
15.19	0.1494	0.172	0.1647	0.1828	0.1517	0.1405				15.19	0.1811	0.1839	0.1924	0.208	0.1714	0.1614				15.19	2.4397	2.4299	2.4247	2.459	2.4273	2.4318				15.19	243.296	239.637	241.941	239.955	236.411	245.565				15.19	5	6	3	4	7	10
15.2	0.1521	0.179	0.1654	0.186	0.1438	0.1438				15.2	0.1842	0.1918	0.1916	0.2132	0.1747	0.1647				15.2	2.438	2.441	2.4178	2.4608	2.4266	2.428				15.2	244.435	244.168	241.585	242.419	239.684	241.917				15.2	4	7	4	5	10	12
15.21	0.1503	0.1774	0.1625	0.1744	0.147	0.1509				15.21	0.1828	0.1907	0.187	0.2034	0.1809	0.1709				15.21	2.4418	2.4331	2.4222	2.4548	2.437	2.4298				15.21	246.936	240.261	241.332	240.249	238.026	240.647				15.21	8	6	4	5	9	10
15.22	0.1506	0.1766	0.1655	0.1754	0.1473	0.145				15.22	0.1809	0.1902	0.1897	0.2037	0.1739	0.1639				15.22	2.4411	2.4336	2.4153	2.4539	2.4284	2.4338				15.22	241.055	241.02	242.93	240.179	238.272	246.433				15.22	6	7	4	6	9	9
15.23	0.1459	0.1723	0.1677	0.1842	0.1474	0.1474				15.23	0.1768	0.1843	0.1961	0.2098	0.1784	0.1684				15.23	2.4277	2.4311	2.4184	2.4507	2.4216	2.4296				15.23	244.534	242.024	239.891	242.141	237.546	243.37				15.23	5	8	4	6	6	11
15.24	0.147	0.1711	0.1572	0.1755	0.1372	0.1478				15.24	0.1791	0.1829	0.1825	0.203	0.1779	0.1679				15.24	2.435	2.4357	2.4112	2.4458	2.4264	2.4335				15.24	242.26	242.061	238.1	237.244	238.028	241.44				15.24	6	6	4	5	7	11
15.25	0.1494	0.1689	0.1606	0.1689	0.1419	0.1506				15.25	0.181	0.1808	0.186	0.1942	0.1777	0.1677				15.25	2.4351	2.4332	2.4132	2.4436	2.4274	2.4379				15.25	241.6	244.285	238.867	237.843	235.482	242.901				15.25	6	6	3	7	8	11
15.26	0.1536	0.1714	0.1655	0.1759	0.1383	0.1438				15.26	0.1811	0.1823	0.1879	0.2041	0.1717	0.1617				15.26	2.4353	2.4345	2.4133	2.4518	2.4274	2.428				15.26	241.165	240.769	237.253	238.967	238.602	243.497				15.26	5	8	4	4	7	10
15.27	0.154	0.1694	0.1599	0.1772	0.1404	0.1454				15.27	0.1811	0.1793	0.1835	0.2046	0.1731	0.1631				15.27	2.4335	2.4359	2.4239	2.4532	2.426	2.4342				15.27	242.83	243.838	242.195	238.877	237.813	242.699				15.27	5	7	4	6	7	10
15.28	0.155	0.1716	0.1632	0.177	0.1413	0.1422				15.28	0.1825	0.1832	0.1904	0.204	0.1718	0.1618				15.28	2.4291	2.4256	2.422	2.4472	2.4276	2.4301				15.28	240.804	239.116	238.953	238.714	237.78	240.867				15.28	6	8	3	6	6	11
15.29	0.1565	0.1726	0.1719	0.1745	0.1483	0.1523				15.29	0.1817	0.1842	0.1975	0.2001	0.1834	0.1734				15.29	2.4317	2.4361	2.4244	2.4466	2.4333	2.4424				15.29	244.018	244.626	240.567	238.26	237.352	244.238				15.29	4	8	4	7	7	10
15.3	0.1548	0.169	0.1754	0.1723	0.152	0.1524				15.3	0.1822	0.1802	0.1994	0.1983	0.1832	0.1732				15.3	2.432	2.4318	2.4178	2.4459	2.4381	2.4387				15.3	239.354	240.566	242.431	239.939	240.098	243.18				15.3	6	7	4	7	7	10
15.31	0.1576	0.1799	0.1757	0.1708	0.1404	0.15				15.31	0.1856	0.1917	0.1995	0.1987	0.1794	0.1694				15.31	2.4407	2.4405	2.4245	2.4447	2.4282	2.4424				15.31	240.554	243.514	239.828	240.098	236.566	246.046				15.31	6	6	4	6	5	10
15.32	0.1428	0.1805	0.1757	0.1795	0.1454	0.1551				15.32	0.1801	0.1915	0.2006	0.205	0.1853	0.1753				15.32	2.4297	2.4383	2.4284	2.4545	2.4229	2.4468				15.32	242.088	245.879	239.406	238.964	236.081	245.964				15.32	3	6	5	6	5	9
15.33	0.1495	0.1792	0.1756	0.1829	0.1486	0.1492				15.33	0.1824	0.1898	0.1977	0.2065	0.1799	0.1699				15.33	2.4335	2.4296	2.4224	2.4526	2.432	2.4353				15.33	241.018	241.649	237.662	240.706	237.964	246.676				15.33	5	6	4	6	7	11
15.34	0.1516	0.1745	0.1751	0.1875	0.1495	0.141				15.34	0.1891	0.1865	0.1957	0.2095	0.1737	0.1637				15.34	2.433	2.4365	2.4288	2.4564	2.4207	2.4342				15.34	240.563	246.488	238.625	240.957	237.31	246.543				15.34	5	6	5	6	6	10
15.35	0.1465	0.1737	0.1675	0.1794	0.1556	0.1459				15.35	0.1853	0.1848	0.1886	0.2014	0.1738	0.1638				15.35	2.4324	2.4356	2.4257	2.4538	2.4279	2.439				15.35	241.679	244.31	238.419	241.865	237.895	245.637				15.35	3	6	3	7	5	11
15.36	0.1447	0.1718	0.1675	0.1929	0.1526	0.1416				15.36	0.1791	0.1854	0.1895	0.215	0.1707	0.1607				15.36	2.4267	2.4319	2.426	2.465	2.4332	2.4293				15.36	239.937	240.799	241.951	245.006	238.339	243.469				15.36	6	6	3	7	8	11
15.37	0.1471	0.1799	0.1641	0.1822	0.1482	0.1431				15.37	0.1793	0.1923	0.1887	0.2051	0.1729	0.1629				15.37	2.4297	2.436	2.4264	2.459	2.4307	2.4317				15.37	239.38	242.701	240.42	242.637	238.321	243.297				15.37	5	6	3	7	6	12
15.38	0.1436	0.1757	0.1645	0.1864	0.1468	0.1486				15.38	0.1777	0.1885	0.1874	0.2127	0.1796	0.1696				15.38	2.4231	2.4373	2.4239	2.4504	2.4332	2.4319				15.38	240.625	242.012	237.946	239.436	242.884	241.474				15.38	4	4	2	6	8	12
15.39	0.1399	0.173	0.1648	0.1882	0.1505	0.142				15.39	0.1744	0.1857	0.1913	0.2143	0.171	0.161				15.39	2.4343	2.4335	2.426	2.4642	2.4401	2.4348				15.39	240.608	241.278	242.013	242.575	239.66	244.373				15.39	3	5	5	5	6	11
15.4	0.1332	0.1722	0.1682	0.1867	0.144	0.147				15.4	0.1687	0.1854	0.1935	0.2132	0.1769	0.1669				15.4	2.4292	2.438	2.4184	2.4538	2.4278	2.4351				15.4	242.817	247.536	240.587	241.815	238.309	242.184				15.4	2	6	5	6	8	8
15.41	0.137	0.1743	0.1758	0.1946	0.1447	0.1409				15.41	0.1727	0.1901	0.1962	0.2203	0.1712	0.1612				15.41	2.43	2.4415	2.417	2.4596	2.4278	2.4371				15.41	240.266	246.159	239.463	243.638	237.959	240.362				15.41	3	6	2	5	8	10
15.42	0.1392	0.1717	0.1748	0.1894	0.1388	0.139				15.42	0.1751	0.1865	0.1938	0.2167	0.1681	0.1581				15.42	2.436	2.4349	2.4129	2.453	2.4286	2.4336				15.42	244.175	245.88	242.005	239.162	235.658	242.874				15.42	4	6	4	5	9	10
15.43	0.1422	0.1635	0.173	0.1916	0.1393	0.1531				15.43	0.1754	0.1801	0.1958	0.2183	0.1812	0.1712				15.43	2.4327	2.4336	2.4183	2.4585	2.4303	2.4435				15.43	244.096	244.704	241.471	238.794	238.391	244.049				15.43	5	6	4	6	9	9
15.44	0.1473	0.1713	0.1698	0.1937	0.142	0.1514				15.44	0.1774	0.187	0.1928	0.2165	0.1816	0.1716				15.44	2.4448	2.4352	2.4142	2.4599	2.4314	2.4321				15.44	243.661	243.228	239.236	239.534	238.815	241.274				15.44	2	5	2	6	8	11
15.45	0.1473	0.1672	0.1682	0.1996	0.1417	0.1534				15.45	0.1806	0.1823	0.1945	0.2243	0.1831	0.1731				15.45	2.4414	2.4291	2.4182	2.4641	2.4274	2.4332				15.45	245.239	241.757	239.476	239.321	236.654	241.793				15.45	3	4	4	7	8	12
15.46	0.1508	0.1709	0.1647	0.1877	0.1415	0.1506				15.46	0.1823	0.1855	0.1907	0.2133	0.1804	0.1704				15.46	2.441	2.4412	2.4218	2.4594	2.4279	2.4367				15.46	243.823	242.328	242	239.016	238.165	244.565				15.46	5	5	4	7	7	11
15.47	0.1492	0.1688	0.1715	0.1884	0.1348	0.1517				15.47	0.1814	0.1839	0.1892	0.2136	0.1789	0.1689				15.47	2.4379	2.4324	2.4183	2.4541	2.4276	2.4349				15.47	241.529	244.155	238.498	236.632	239.804	245.377				15.47	4	5	2	7	8	11
15.48	0.1457	0.1678	0.1763	0.1996	0.1403	0.15				15.48	0.178	0.1824	0.1963	0.2247	0.1793	0.1693				15.48	2.433	2.4273	2.4252	2.4618	2.4258	2.4381				15.48	244.306	245.22	240.964	240.086	240.524	242.249				15.48	4	5	4	6	7	12
15.49	0.1501	0.1696	0.1723	0.1956	0.1422	0.1479				15.49	0.1828	0.1855	0.1973	0.218	0.1778	0.1678				15.49	2.4388	2.4321	2.4243	2.4573	2.4276	2.4354				15.49	240.515	238.763	240.893	238.804	237.414	241.899				15.49	6	6	4	5	9	11
15.5	0.1451	0.1759	0.1819	0.1912	0.1453	0.1404				15.5	0.1812	0.1908	0.2061	0.2164	0.1721	0.1621				15.5	2.4354	2.4284	2.4238	2.4627	2.4359	2.4268				15.5	240.423	240.033	239.755	238.869	241.656	240.51				15.5	5	7	4	5	8	8
15.51	0.1504	0.1714	0.1701	0.1879	0.1442	0.1528				15.51	0.183	0.185	0.1923	0.2107	0.1819	0.1719				15.51	2.439	2.4275	2.4248	2.4628	2.4279	2.4382				15.51	242.104	242.146	240.244	239.369	237.64	243.528				15.51	7	7	3	6	6	7
15.52	0.1552	0.1727	0.1719	0.1864	0.145	0.1512				15.52	0.1882	0.1857	0.1921	0.2097	0.1804	0.1704				15.52	2.438	2.4341	2.4229	2.4603	2.4252	2.4335				15.52	242.393	242.262	243.995	238.943	236.494	245.225				15.52	7	7	4	7	5	11
15.53	0.1547	0.1694	0.1681	0.1818	0.1353	0.1597				15.53	0.1878	0.183	0.191	0.2075	0.189	0.179				15.53	2.4373	2.4278	2.4172	2.4617	2.4209	2.4412				15.53	243.098	241.268	238.07	242.29	236.257	242.785				15.53	6	5	4	4	7	10
15.54	0.149	0.1704	0.1638	0.1843	0.1365	0.1447				15.54	0.1822	0.1828	0.1882	0.2106	0.1741	0.1641				15.54	2.4381	2.4358	2.4158	2.4611	2.4273	2.4339				15.54	241.042	243.832	239.178	240.62	238.291	241.423				15.54	4	6	3	7	7	10
15.55	0.1464	0.1743	0.1591	0.1789	0.1393	0.1502				15.55	0.178	0.1862	0.1835	0.2027	0.179	0.169				15.55	2.4332	2.4428	2.4124	2.4486	2.4258	2.4339				15.55	239.586	247.835	241.613	239.19	235.176	244.744				15.55	6	4	4	7	7	12
15.56	0.145	0.1685	0.1667	0.1882	0.1419	0.1524				15.56	0.1777	0.1817	0.1923	0.2108	0.1823	0.1723				15.56	2.435	2.4426	2.4129	2.4501	2.4238	2.4338				15.56	244.283	242.337	239.861	235.809	236.945	243.799				15.56	6	3	4	7	6	12
15.57	0.1441	0.1781	0.1594	0.1888	0.1374	0.1521				15.57	0.1774	0.1903	0.1864	0.2114	0.182	0.172				15.57	2.4411	2.4388	2.4131	2.4534	2.4216	2.4451				15.57	243.259	242.77	240.135	237.593	238.512	243.805				15.57	5	4	2	5	6	10
15.58	0.1473	0.1805	0.1709	0.1867	0.1508	0.1511				15.58	0.1789	0.1931	0.1965	0.2099	0.1817	0.1717				15.58	2.4441	2.4456	2.4115	2.4592	2.4205	2.4371				15.58	242.325	247.857	240.49	236.548	237.244	242.957				15.58	5	7	2	4	5	10
15.59	0.1474	0.17	0.1548	0.1788	0.1515	0.1367				15.59	0.1767	0.1837	0.1817	0.2048	0.168	0.158				15.59	2.4451	2.4404	2.4139	2.4491	2.4264	2.4276				15.59	244.502	245.569	240.299	236.698	238.218	241.39				15.59	8	7	6	5	5	10
15.6	0.1463	0.1784	0.1533	0.1856	0.1472	0.1509				15.6	0.1741	0.1911	0.1801	0.2115	0.1804	0.1704				15.6	2.4398	2.4426	2.4048	2.4562	2.426	2.4421				15.6	239.832	243.359	239.979	240.552	238.745	243.581				15.6	7	6	5	6	6	9
15.61	0.1603	0.172	0.1553	0.187	0.1437	0.1494				15.61	0.1891	0.1851	0.1777	0.2133	0.179	0.169				15.61	2.4523	2.4375	2.412	2.4577	2.4245	2.4377				15.61	243.316	243.777	237.214	239.706	237.624	241.958				15.61	6	6	4	5	8	12
15.62	0.154	0.1823	0.1577	0.1886	0.1467	0.1495				15.62	0.182	0.1948	0.1833	0.21	0.1776	0.1676				15.62	2.4399	2.442	2.4023	2.4593	2.4257	2.4362				15.62	242.15	243.366	238.796	242.714	243.626	242.626				15.62	5	7	5	4	8	9
15.63	0.1564	0.1798	0.1592	0.184	0.1411	0.1412				15.63	0.1862	0.1924	0.187	0.2078	0.1699	0.1599				15.63	2.4316	2.4385	2.4141	2.4501	2.4268	2.4313				15.63	240.381	242.684	238.412	240.481	238.477	242.156				15.63	6	8	4	4	8	7
15.64	0.1539	0.1716	0.1612	0.1849	0.1427	0.153				15.64	0.181	0.1853	0.1854	0.2072	0.1798	0.1698				15.64	2.4409	2.4388	2.4106	2.4593	2.426	2.4417				15.64	242.054	242.562	235.573	241.696	238.782	244.579				15.64	6	7	5	4	8	8
15.65	0.1515	0.1742	0.1587	0.1884	0.1545	0.1439				15.65	0.1808	0.1869	0.1839	0.2108	0.1717	0.1617				15.65	2.4395	2.4361	2.4062	2.4521	2.4191	2.4342				15.65	241.228	243.472	236.549	236.707	237.926	242.849				15.65	7	7	1	5	5	7
15.66	0.1587	0.1724	0.1619	0.1902	0.1443	0.1427				15.66	0.1862	0.1881	0.1856	0.2123	0.1742	0.1642				15.66	2.4459	2.4415	2.4145	2.4579	2.4191	2.4365				15.66	241.527	245.138	238.892	240.205	238.464	244.646				15.66	7	6	3	5	7	9
15.67	0.1572	0.1747	0.1631	0.1832	0.1485	0.1568				15.67	0.1895	0.1904	0.1863	0.2092	0.1853	0.1753				15.67	2.438	2.4397	2.4111	2.4548	2.4247	2.4414				15.67	243.943	243.017	238.267	238.286	240.492	240.992				15.67	6	6	4	4	6	10
15.68	0.1661	0.1757	0.1643	0.1888	0.1514	0.1515				15.68	0.2004	0.1931	0.1898	0.2135	0.1793	0.1693				15.68	2.4475	2.434	2.4119	2.4578	2.4221	2.4363				15.68	244.835	244.725	239.198	240.537	237.741	241.922				15.68	6	5	4	6	8	9
15.69	0.1516	0.1777	0.1747	0.1902	0.1405	0.1524				15.69	0.1866	0.1941	0.1973	0.216	0.1797	0.1697				15.69	2.4371	2.4425	2.4164	2.4588	2.4279	2.4425				15.69	242.981	242.853	239.865	240.291	239.755	242.127				15.69	6	5	4	3	8	9
15.7	0.1582	0.169	0.1578	0.1816	0.1476	0.147				15.7	0.1937	0.1851	0.1819	0.2075	0.1777	0.1677				15.7	2.4392	2.4385	2.4158	2.4574	2.4274	2.438				15.7	244.46	243.735	241.747	243.71	241.839	243.788				15.7	6	7	3	3	8	10
15.71	0.151	0.1707	0.1648	0.1859	0.1499	0.1572				15.71	0.1818	0.1872	0.1879	0.2112	0.1856	0.1756				15.71	2.4472	2.4323	2.4137	2.4641	2.4255	2.4469				15.71	244.304	241.307	239.946	240.896	238.186	243.584				15.71	6	7	4	4	8	9
15.72	0.1445	0.1696	0.1735	0.1819	0.1471	0.1512				15.72	0.1745	0.1859	0.1925	0.2083	0.1816	0.1716				15.72	2.4374	2.4313	2.4164	2.4551	2.4256	2.44				15.72	243.988	243.339	239.315	238.574	238.541	244.974				15.72	4	6	5	3	6	8
15.73	0.1449	0.1659	0.1792	0.1918	0.1439	0.1533				15.73	0.1772	0.1815	0.2	0.2142	0.183	0.173				15.73	2.4395	2.4357	2.4119	2.4552	2.4213	2.4411				15.73	242.109	246.343	240.405	241.294	236.583	244.752				15.73	8	6	6	4	8	10
15.74	0.1433	0.1695	0.1765	0.187	0.1467	0.1486				15.74	0.1696	0.1851	0.1998	0.2103	0.1784	0.1684				15.74	2.4392	2.4428	2.4193	2.4553	2.4231	2.4389				15.74	241.546	244.278	239.398	239.171	239.614	246.756				15.74	6	6	6	4	5	10
15.75	0.1406	0.1727	0.1754	0.1961	0.144	0.1505				15.75	0.1717	0.1865	0.2035	0.2168	0.179	0.169				15.75	2.4385	2.4396	2.417	2.4595	2.4319	2.4346				15.75	245.032	244.496	240.698	241.422	240.41	239.826				15.75	6	6	3	4	7	9
15.76	0.1387	0.173	0.1717	0.1902	0.1425	0.1584				15.76	0.1735	0.1881	0.2001	0.2141	0.186	0.176				15.76	2.4349	2.4395	2.4102	2.4611	2.4192	2.4389				15.76	239.987	243.952	240.512	242.639	238.519	242.543				15.76	7	4	3	4	7	9
15.77	0.1463	0.1683	0.1734	0.1851	0.1455	0.1508				15.77	0.1804	0.1827	0.1957	0.2109	0.1795	0.1695				15.77	2.4424	2.4378	2.4147	2.4565	2.4188	2.4358				15.77	240.694	246.728	240.684	239.096	236.802	245.791				15.77	4	5	4	5	6	10
15.78	0.1471	0.1698	0.1756	0.1849	0.1515	0.149				15.78	0.1835	0.1838	0.1969	0.2095	0.1783	0.1683				15.78	2.4443	2.434	2.4137	2.459	2.4184	2.4338				15.78	241.037	242.96	238.855	240.786	238.895	243.663				15.78	5	5	4	5	7	9
15.79	0.1455	0.168	0.1693	0.1923	0.151	0.1463				15.79	0.1802	0.1822	0.1947	0.2175	0.1735	0.1635				15.79	2.4448	2.4341	2.4259	2.4568	2.4209	2.4342				15.79	244.216	243.105	241.086	242.078	239.364	242.78				15.79	5	5	4	4	6	9
15.8	0.1493	0.1671	0.1741	0.1876	0.1521	0.1449				15.8	0.1828	0.1818	0.1973	0.2128	0.1737	0.1637				15.8	2.4455	2.4394	2.4229	2.4534	2.4321	2.4345				15.8	242.428	243.387	242.889	239.219	240.44	244.137				15.8	5	5	3	6	6	9
15.81	0.15	0.1726	0.1799	0.1817	0.1462	0.1461				15.81	0.1851	0.1863	0.2026	0.2057	0.175	0.165				15.81	2.447	2.4448	2.4219	2.4502	2.4316	2.435				15.81	243.822	242.774	236.012	238.005	239.471	244.263				15.81	3	4	4	6	7	9
15.82	0.1497	0.1612	0.1659	0.1867	0.1512	0.1479				15.82	0.1823	0.1763	0.1903	0.2103	0.1763	0.1663				15.82	2.4426	2.4346	2.4132	2.4548	2.4316	2.4311				15.82	240.783	240.437	238.849	241.567	241.348	242.764				15.82	3	5	5	6	7	10
15.83	0.1623	0.1756	0.1659	0.1796	0.1465	0.1455				15.83	0.1919	0.1878	0.1892	0.2052	0.1746	0.1646				15.83	2.4508	2.4392	2.4137	2.4541	2.4346	2.4312				15.83	243.51	245.695	241.129	241.112	239.335	241.082				15.83	5	6	4	6	5	8
15.84	0.1701	0.168	0.1652	0.1849	0.1422	0.1454				15.84	0.1999	0.1825	0.1888	0.2073	0.1772	0.1672				15.84	2.4505	2.4354	2.4193	2.4559	2.431	2.4365				15.84	242.055	241.004	240.38	242.303	238.69	240.967				15.84	7	5	4	6	6	10
15.85	0.1655	0.1577	0.1642	0.1916	0.1385	0.1472				15.85	0.1989	0.1745	0.1868	0.2167	0.1784	0.1684				15.85	2.4503	2.4259	2.4177	2.457	2.4182	2.4393				15.85	242.526	236.816	238.542	241.984	237.449	241.805				15.85	7	4	5	7	5	10
15.86	0.1548	0.1683	0.1583	0.1773	0.141	0.1411				15.86	0.1864	0.1796	0.1818	0.203	0.1741	0.1641				15.86	2.4445	2.4302	2.4151	2.4554	2.4285	2.4369				15.86	242.806	242.599	239.302	240.786	239.774	244.126				15.86	4	5	5	5	5	10
15.87	0.1497	0.1676	0.1553	0.1814	0.1501	0.1404				15.87	0.1784	0.1833	0.1809	0.2079	0.175	0.165				15.87	2.4461	2.436	2.4133	2.4543	2.4306	2.4259				15.87	242.101	243.523	241.639	240.677	241.05	241.845				15.87	6	5	4	6	7	6
15.88	0.1465	0.1677	0.1632	0.1736	0.1475	0.1379				15.88	0.1759	0.1846	0.1885	0.1983	0.1716	0.1616				15.88	2.4454	2.4399	2.4211	2.4484	2.4294	2.4316				15.88	244.534	246.906	242.505	239.386	240.246	242.207				15.88	7	4	3	5	6	9
15.89	0.1442	0.1651	0.1649	0.18	0.1535	0.1401				15.89	0.1752	0.1825	0.1874	0.206	0.1729	0.1629				15.89	2.4436	2.4359	2.4213	2.4552	2.4287	2.4303				15.89	244.138	244.972	241.628	238.527	236.774	240.985				15.89	5	5	4	5	6	10
15.9	0.1514	0.1655	0.1723	0.1781	0.141	0.1435				15.9	0.1834	0.1817	0.1955	0.2056	0.1772	0.1672				15.9	2.4444	2.4391	2.4226	2.4525	2.4248	2.4297				15.9	244.315	247.443	239.619	243.373	234.874	241.195				15.9	5	5	3	6	9	10
15.91	0.1481	0.1687	0.1745	0.1837	0.1381	0.1413				15.91	0.1823	0.1833	0.1993	0.2072	0.1735	0.1635				15.91	2.4478	2.4411	2.4226	2.456	2.4197	2.432				15.91	242.57	245.825	242.033	241.403	239.316	244.789				15.91	7	6	5	3	5	10
15.92	0.15	0.1682	0.1743	0.1827	0.1455	0.1391				15.92	0.1839	0.1822	0.1947	0.2059	0.1767	0.1667				15.92	2.4431	2.4321	2.4196	2.4536	2.4321	2.4312				15.92	242.745	243.152	240.503	240.548	238.204	241.153				15.92	5	6	4	5	8	10
15.93	0.1471	0.1655	0.1846	0.1892	0.1547	0.1337				15.93	0.1774	0.1802	0.2063	0.2118	0.1682	0.1582				15.93	2.4423	2.4338	2.4096	2.4641	2.4357	2.4279				15.93	245.475	247.764	239.004	240.638	235.424	239.343				15.93	4	9	4	6	7	8
15.94	0.1441	0.1697	0.1638	0.1894	0.1471	0.138				15.94	0.1771	0.1853	0.19	0.2134	0.1706	0.1606				15.94	2.4409	2.4343	2.4132	2.456	2.4349	2.4276				15.94	243.757	246.324	237.849	238.534	238.768	239.906				15.94	7	7	4	6	7	9
15.95	0.151	0.1725	0.1634	0.1805	0.1432	0.1396				15.95	0.1803	0.187	0.19	0.2039	0.1738	0.1638				15.95	2.4409	2.4406	2.4092	2.4591	2.4243	2.4275				15.95	243.131	245.367	236.895	241.834	233.451	242.306				15.95	7	7	4	3	6	10
15.96	0.1504	0.1682	0.1718	0.1845	0.1514	0.1449				15.96	0.1796	0.1844	0.1956	0.2098	0.1776	0.1676				15.96	2.4468	2.4394	2.4058	2.4542	2.4223	2.4314				15.96	245.933	243.102	236.083	239.008	236.402	244.164				15.96	6	5	5	5	8	8
15.97	0.1498	0.1677	0.1683	0.1823	0.1541	0.1405				15.97	0.179	0.181	0.1914	0.2084	0.1745	0.1645				15.97	2.4526	2.4327	2.411	2.4574	2.4288	2.429				15.97	246.023	244.963	238.932	242.096	238.39	240.194				15.97	4	7	4	8	7	10
15.98	0.1504	0.1675	0.1665	0.1898	0.144	0.1357				15.98	0.183	0.1811	0.1885	0.2116	0.1721	0.1621				15.98	2.4463	2.4313	2.4163	2.4641	2.4274	2.4302				15.98	244.72	244.086	239.518	238.813	239.846	241.859				15.98	5	6	3	7	5	9
15.99	0.1494	0.1693	0.1658	0.183	0.1525	0.1373				15.99	0.1818	0.1839	0.191	0.2088	0.1745	0.1645				15.99	2.4458	2.4366	2.4109	2.4551	2.4327	2.4227				15.99	245.419	247.812	239.332	240.479	241.943	240.841				15.99	5	6	3	4	6	10
16	0.1501	0.1705	0.1611	0.1834	0.1441	0.1505				16	0.181	0.1858	0.1852	0.211	0.1853	0.1753				16	2.4486	2.4319	2.4157	2.46	2.4339	2.4254				16	244.855	244.926	237.9	241.367	241.121	240.791				16	4	5	4	5	5	9
16.01	0.1446	0.168	0.1567	0.1725	0.1431	0.1456				16.01	0.182	0.1838	0.1862	0.2011	0.1796	0.1696				16.01	2.4426	2.4307	2.4205	2.4489	2.4308	2.4235				16.01	243.358	243.576	240.166	240.611	240.468	236.956				16.01	6	8	2	3	7	10
16.02	0.1488	0.1692	0.1596	0.1806	0.143	0.1491				16.02	0.1847	0.1836	0.1839	0.2058	0.1833	0.1733				16.02	2.445	2.4337	2.4188	2.4527	2.4343	2.4323				16.02	244.846	242.966	240.202	239.356	241.067	241.059				16.02	5	5	4	4	6	12
16.03	0.1455	0.1664	0.1553	0.1752	0.1512	0.1524				16.03	0.182	0.1825	0.1835	0.2013	0.1837	0.1737				16.03	2.4429	2.4292	2.4227	2.4536	2.4342	2.4352				16.03	241.787	241.354	241.944	239.173	239.013	244.613				16.03	6	7	4	3	9	11
16.04	0.1434	0.1726	0.1591	0.1652	0.143	0.1525				16.04	0.1783	0.1877	0.1844	0.1946	0.1854	0.1754				16.04	2.4411	2.4384	2.4218	2.4487	2.4233	2.4288				16.04	239.528	245.666	240.831	241.912	241.932	241.857				16.04	6	6	4	3	7	9
16.05	0.1499	0.167	0.1654	0.1714	0.1506	0.1472				16.05	0.1837	0.1832	0.1869	0.1973	0.1786	0.1686				16.05	2.4345	2.4285	2.4133	2.4478	2.4307	2.4216				16.05	240.06	242.202	239.165	240.221	242.416	241.47				16.05	6	6	5	4	7	11
16.06	0.1509	0.1562	0.1686	0.1776	0.1453	0.1485				16.06	0.1874	0.1732	0.1898	0.2049	0.1833	0.1733				16.06	2.4438	2.429	2.4159	2.4559	2.4265	2.4256				16.06	244.936	243.514	237.566	241.118	239.327	240.997				16.06	7	5	5	1	7	10
16.07	0.1457	0.1607	0.1669	0.1809	0.1341	0.146				16.07	0.1815	0.1751	0.1904	0.2111	0.1795	0.1695				16.07	2.436	2.4298	2.4199	2.4484	2.425	2.4229				16.07	243.402	243.254	241.324	237.965	238.053	244.679				16.07	5	6	3	3	7	10
16.08	0.1497	0.1592	0.1652	0.1773	0.1437	0.1424				16.08	0.1863	0.1761	0.1896	0.2073	0.1775	0.1675				16.08	2.4455	2.4299	2.421	2.4445	2.4218	2.4233				16.08	246.34	241.621	243.134	239.594	236.531	239.509				16.08	6	7	4	2	8	10
16.09	0.1474	0.1568	0.1661	0.1809	0.1365	0.1388				16.09	0.1844	0.1737	0.1882	0.211	0.1737	0.1637				16.09	2.4453	2.4361	2.416	2.4481	2.4244	2.4259				16.09	244.011	242.025	236.493	242.165	236.064	239.554				16.09	5	5	4	2	7	7
16.1	0.1463	0.1592	0.1573	0.1829	0.139	0.1451				16.1	0.1863	0.1759	0.1813	0.2119	0.1767	0.1667				16.1	2.444	2.4334	2.4118	2.4524	2.4291	2.4328				16.1	245.242	242.254	239.492	239.279	237.225	239.954				16.1	6	5	4	2	8	8
16.11	0.1439	0.1637	0.1631	0.1801	0.1389	0.145				16.11	0.1825	0.1777	0.1864	0.2057	0.1762	0.1662				16.11	2.4444	2.439	2.4244	2.4484	2.4262	2.4328				16.11	245.181	242.817	239.617	239.789	237.523	244.164				16.11	6	5	4	3	9	8
16.12	0.1528	0.1555	0.1652	0.1785	0.1459	0.1474				16.12	0.1843	0.1714	0.1881	0.2017	0.178	0.168				16.12	2.4437	2.4298	2.4266	2.4508	2.432	2.4262				16.12	243.428	241.023	239.295	242.561	237.276	240.96				16.12	4	5	5	5	7	11
16.13	0.1462	0.1525	0.1627	0.1668	0.1445	0.1584				16.13	0.1797	0.1692	0.1857	0.1979	0.1884	0.1784				16.13	2.44	2.4283	2.4214	2.44	2.4322	2.4303				16.13	243.939	244.254	239.696	240.752	237.66	241.893				16.13	4	5	4	4	7	10
16.14	0.1508	0.1665	0.162	0.1746	0.1468	0.1507				16.14	0.1851	0.1806	0.1841	0.2006	0.1809	0.1709				16.14	2.4491	2.4394	2.4217	2.4508	2.4303	2.4302				16.14	244.647	244.471	238.577	241.191	236.805	240.236				16.14	7	6	5	6	8	12
16.15	0.1566	0.1661	0.1558	0.1686	0.1427	0.1588				16.15	0.1877	0.1808	0.1792	0.1936	0.1861	0.1761				16.15	2.4541	2.4325	2.4263	2.4471	2.4266	2.4279				16.15	244.688	242.953	240.367	240.133	237.397	240.644				16.15	7	6	4	5	7	8
16.16	0.1446	0.164	0.1684	0.1717	0.1444	0.1533				16.16	0.1797	0.1786	0.1915	0.1998	0.1819	0.1719				16.16	2.4437	2.4338	2.4267	2.4428	2.4239	2.4314				16.16	245.552	240.52	243.329	240.353	238.397	240.591				16.16	5	6	5	5	6	10
16.17	0.1513	0.1584	0.1673	0.1743	0.1463	0.1521				16.17	0.1856	0.1735	0.1876	0.2008	0.1828	0.1728				16.17	2.4451	2.4303	2.4173	2.4482	2.4259	2.4251				16.17	244.209	244.459	238.174	241.25	237.02	241.451				16.17	4	5	4	5	7	10
16.18	0.1475	0.1601	0.1586	0.1731	0.1571	0.1471				16.18	0.1823	0.1756	0.1808	0.2043	0.1785	0.1685				16.18	2.4422	2.428	2.4201	2.4438	2.4256	2.4247				16.18	243.594	239.122	240.656	240.876	240.784	240.402				16.18	5	5	5	5	8	9
16.19	0.1527	0.1577	0.1534	0.1764	0.1484	0.1449				16.19	0.1841	0.1738	0.1784	0.2037	0.1761	0.1661				16.19	2.4503	2.4285	2.4161	2.4458	2.4199	2.4236				16.19	244.484	243.5	236.281	239.165	237.112	240.49				16.19	3	5	5	4	7	11
16.2	0.1387	0.1646	0.1555	0.1686	0.1537	0.1495				16.2	0.1754	0.1788	0.1762	0.1952	0.1793	0.1693				16.2	2.4428	2.4338	2.421	2.4413	2.4273	2.4247				16.2	243.694	245.543	240.288	239.68	236.34	242.198				16.2	3	5	5	5	7	7
16.21	0.1485	0.1641	0.1614	0.175	0.1443	0.149				16.21	0.1885	0.1772	0.1836	0.2034	0.1787	0.1687				16.21	2.4447	2.4379	2.416	2.4476	2.4209	2.4335				16.21	243.826	245.908	238.396	243.327	236.499	242.63				16.21	4	5	5	5	6	7
16.22	0.1479	0.158	0.1669	0.1703	0.1466	0.1509				16.22	0.1853	0.1711	0.1891	0.1972	0.1801	0.1701				16.22	2.4458	2.4317	2.421	2.4461	2.4288	2.4339				16.22	245.155	243.673	240.313	240.611	240.276	243.931				16.22	3	5	5	5	7	9
16.23	0.1429	0.1611	0.1662	0.1734	0.1454	0.1554				16.23	0.1844	0.1737	0.1869	0.2013	0.1837	0.1737				16.23	2.4404	2.4349	2.4118	2.4537	2.4279	2.4352				16.23	243.558	246.294	236.143	243.065	240.664	241.439				16.23	3	5	4	6	7	11
16.24	0.1463	0.1657	0.1655	0.1721	0.1424	0.1538				16.24	0.1882	0.1798	0.1873	0.1982	0.1827	0.1727				16.24	2.4394	2.4281	2.4268	2.4503	2.4307	2.44				16.24	244.75	242.794	240.902	241.125	240.301	243.178				16.24	3	5	6	4	7	10
16.25	0.1475	0.1713	0.1729	0.1633	0.1383	0.1541				16.25	0.1912	0.1832	0.1961	0.195	0.1827	0.1727				16.25	2.4407	2.442	2.4254	2.4439	2.428	2.4332				16.25	243.341	243.557	239.788	239.325	241.757	242.244				16.25	2	4	5	4	6	11
16.26	0.1526	0.1715	0.1473	0.1722	0.1369	0.1498				16.26	0.1914	0.1869	0.1757	0.1999	0.1786	0.1686				16.26	2.4401	2.4395	2.417	2.4496	2.4329	2.4304				16.26	245.472	240.759	239.13	240.399	240.805	239.628				16.26	3	7	5	4	7	10
16.27	0.15	0.1652	0.168	0.1647	0.1407	0.1513				16.27	0.1861	0.1816	0.1932	0.1942	0.1801	0.1701				16.27	2.4444	2.436	2.4216	2.4372	2.4262	2.4352				16.27	246.085	242.423	236.728	237.239	240.177	244.683				16.27	2	6	5	4	7	7
16.28	0.1476	0.1637	0.166	0.1661	0.1421	0.148				16.28	0.1827	0.1807	0.1897	0.1964	0.1771	0.1671				16.28	2.4414	2.4365	2.4204	2.4526	2.4304	2.4254				16.28	244.14	244.098	238.071	243.204	239.902	240.295				16.28	2	4	5	4	5	9
16.29	0.148	0.1688	0.1698	0.1667	0.1424	0.1472				16.29	0.1799	0.1857	0.195	0.1945	0.1774	0.1674				16.29	2.4419	2.44	2.4219	2.4492	2.4349	2.4313				16.29	242.423	244.042	240.067	235.559	240.908	242.422				16.29	2	5	6	4	7	9
16.3	0.144	0.1676	0.1636	0.1745	0.135	0.1475				16.3	0.1809	0.183	0.1879	0.2021	0.1782	0.1682				16.3	2.436	2.4329	2.4231	2.4559	2.4226	2.431				16.3	240.768	242.446	240.574	239.03	237.43	240.002				16.3	3	4	7	5	5	9
16.31	0.1472	0.1581	0.1642	0.1686	0.1409	0.1521				16.31	0.184	0.1744	0.1902	0.1973	0.1814	0.1714				16.31	2.4404	2.4295	2.4213	2.452	2.4299	2.4346				16.31	244.967	241.956	240.941	243.458	239.646	243				16.31	5	4	6	5	8	9
16.32	0.1541	0.1608	0.1664	0.1651	0.1359	0.1504				16.32	0.1922	0.1769	0.194	0.1933	0.1802	0.1702				16.32	2.4388	2.4348	2.4224	2.4415	2.4208	2.439				16.32	245.734	241.06	240.779	238.812	238.894	244.015				16.32	3	5	6	5	5	7
16.33	0.153	0.1635	0.1641	0.1614	0.1346	0.1581				16.33	0.1937	0.1787	0.1901	0.1883	0.1852	0.1752				16.33	2.4415	2.4305	2.4254	2.4482	2.4239	2.43				16.33	245.983	239.991	242.135	242.852	238.268	241.427				16.33	5	2	6	4	6	11
16.34	0.1567	0.1659	0.1592	0.1706	0.1369	0.1529				16.34	0.1978	0.1802	0.1867	0.1975	0.1827	0.1727				16.34	2.438	2.4258	2.4194	2.4471	2.4232	2.4351				16.34	246.117	237.915	239.428	241.533	239.513	242.349				16.34	4	3	6	5	6	10
16.35	0.1592	0.1619	0.1658	0.1704	0.1399	0.1552				16.35	0.1984	0.1743	0.192	0.197	0.184	0.174				16.35	2.4412	2.4307	2.4284	2.4477	2.431	2.4411				16.35	247.943	242.857	239.514	242.629	238.344	242.485				16.35	5	5	6	5	5	10
16.36	0.1571	0.1556	0.1677	0.1678	0.1421	0.1499				16.36	0.1958	0.1693	0.1961	0.1952	0.1795	0.1695				16.36	2.4372	2.4251	2.4257	2.4445	2.4259	2.4265				16.36	244.662	240.81	237.785	241.835	239.196	239.973				16.36	3	4	6	5	5	9
16.37	0.1605	0.163	0.1669	0.1677	0.14	0.1587				16.37	0.2002	0.1751	0.1916	0.1961	0.1873	0.1773				16.37	2.4452	2.4304	2.4247	2.4456	2.4269	2.429				16.37	247.128	241.756	240.625	240.623	238.94	242.255				16.37	5	5	6	4	6	10
16.38	0.154	0.1627	0.1633	0.1658	0.1455	0.1496				16.38	0.1982	0.1753	0.1875	0.193	0.1794	0.1694				16.38	2.4363	2.4256	2.4248	2.4451	2.4326	2.4335				16.38	242.774	239.084	242.735	239.195	239.063	243.09				16.38	5	6	6	5	5	10
16.39	0.1569	0.1622	0.1661	0.1657	0.1453	0.1517				16.39	0.1928	0.1762	0.1925	0.1948	0.1812	0.1712				16.39	2.4376	2.4285	2.425	2.4456	2.4453	2.4331				16.39	244.262	242.076	241.019	241.461	241.81	240.445				16.39	5	5	4	6	5	10
16.4	0.1584	0.1618	0.1654	0.163	0.1392	0.1514				16.4	0.1922	0.1758	0.1936	0.1918	0.1825	0.1725				16.4	2.4453	2.4222	2.4256	2.4518	2.4302	2.4288				16.4	244.581	240.464	241.355	239.529	238.731	241.465				16.4	3	6	6	5	5	10
16.41	0.1529	0.1583	0.1602	0.169	0.1398	0.1543				16.41	0.1865	0.1727	0.1893	0.1978	0.1821	0.1721				16.41	2.4351	2.4238	2.4228	2.4566	2.4319	2.4345				16.41	244.217	239.847	241.614	240.269	239.639	238.544				16.41	5	6	6	6	5	11
16.42	0.1557	0.1593	0.1625	0.1672	0.1378	0.1557				16.42	0.1935	0.1726	0.1921	0.1957	0.1816	0.1716				16.42	2.4333	2.4313	2.4152	2.4482	2.4308	2.437				16.42	245.084	242.541	238.326	238.619	239.516	243.616				16.42	6	8	5	4	7	9
16.43	0.157	0.1611	0.1621	0.173	0.1379	0.1575				16.43	0.1887	0.1757	0.1898	0.2008	0.1858	0.1758				16.43	2.4382	2.4299	2.4207	2.4476	2.4292	2.4362				16.43	246.792	240.456	241.45	241.626	239.868	242.408				16.43	3	7	6	5	7	10
16.44	0.1495	0.1561	0.1634	0.1754	0.133	0.1493				16.44	0.1827	0.1699	0.1924	0.2021	0.1788	0.1688				16.44	2.4421	2.4354	2.428	2.453	2.4307	2.4238				16.44	244.577	242.403	239.321	240.112	237.808	238.531				16.44	4	6	6	5	8	11
16.45	0.15	0.1586	0.1642	0.18	0.1368	0.1534				16.45	0.1807	0.1722	0.1889	0.2078	0.1823	0.1723				16.45	2.4395	2.4336	2.4302	2.458	2.4316	2.433				16.45	246.965	242.833	241.974	241.704	236.359	239.168				16.45	6	7	5	4	7	11
16.46	0.1535	0.1638	0.1617	0.1683	0.138	0.158				16.46	0.1809	0.1779	0.186	0.198	0.1846	0.1746				16.46	2.4393	2.4343	2.431	2.4472	2.4293	2.4386				16.46	246.03	244.136	242.701	240.779	236.665	239.443				16.46	4	6	6	4	8	9
16.47	0.1505	0.1682	0.1558	0.165	0.1386	0.1525				16.47	0.178	0.1833	0.1796	0.1961	0.1807	0.1707				16.47	2.4283	2.4325	2.4221	2.4459	2.4323	2.4361				16.47	246.581	243.323	240.162	240.709	239.048	237.129				16.47	4	7	6	5	8	11
16.48	0.1557	0.1672	0.1605	0.1764	0.14	0.1578				16.48	0.1828	0.1833	0.1829	0.2029	0.1843	0.1743				16.48	2.4304	2.4347	2.4234	2.4447	2.4343	2.441				16.48	247.3	241.887	241.263	241.935	240.136	241				16.48	7	6	6	4	4	10
16.49	0.1478	0.1621	0.163	0.175	0.1407	0.1516				16.49	0.1778	0.177	0.1886	0.202	0.1802	0.1702				16.49	2.4263	2.4327	2.4226	2.4404	2.4307	2.4376				16.49	246.93	244.077	238.516	240.45	239.914	241.702				16.49	5	6	6	5	6	13
16.5	0.1543	0.1658	0.1579	0.1752	0.1402	0.1528				16.5	0.1836	0.1802	0.1836	0.2	0.1819	0.1719				16.5	2.4278	2.4473	2.4233	2.4478	2.4339	2.4392				16.5	246.955	245.442	240.183	241.176	238.886	238.556				16.5	5	5	7	6	8	11
16.51	0.1506	0.1687	0.1665	0.1692	0.1438	0.1619				16.51	0.1847	0.1822	0.1938	0.1978	0.189	0.179				16.51	2.4356	2.4376	2.4314	2.4461	2.4329	2.4428				16.51	245.295	240.745	239.639	239.196	238.1	241.19				16.51	6	5	7	6	8	9
16.52	0.157	0.1613	0.1618	0.1726	0.1513	0.1658				16.52	0.1893	0.1764	0.1912	0.1998	0.1909	0.1809				16.52	2.4336	2.4278	2.4261	2.4432	2.4391	2.4438				16.52	246.764	240.113	239.862	241.864	235.017	240.755				16.52	4	7	5	4	7	9
16.53	0.155	0.1667	0.1567	0.1715	0.1507	0.1654				16.53	0.1856	0.1808	0.186	0.2012	0.19	0.18				16.53	2.4353	2.4308	2.4277	2.4517	2.4307	2.4491				16.53	245.981	241.853	241.101	241.381	239.063	241.074				16.53	4	5	6	5	6	10
16.54	0.1516	0.1669	0.1612	0.1672	0.1452	0.1634				16.54	0.182	0.1796	0.1919	0.1979	0.1883	0.1783				16.54	2.43	2.4335	2.4286	2.4478	2.4315	2.4433				16.54	246.726	241.919	239.286	244.306	238.102	240.173				16.54	3	4	5	5	6	11
16.55	0.1466	0.1676	0.1647	0.1668	0.1438	0.1579				16.55	0.18	0.1811	0.1925	0.1992	0.1832	0.1732				16.55	2.4232	2.4374	2.4333	2.441	2.4346	2.4365				16.55	245.077	240.758	241.871	242.803	237.93	242.483				16.55	5	7	6	4	6	13
16.56	0.1452	0.1678	0.1632	0.1816	0.1508	0.1556				16.56	0.1808	0.1809	0.187	0.206	0.1817	0.1717				16.56	2.4293	2.4382	2.4202	2.4492	2.4373	2.4373				16.56	246.398	242.75	238.239	240.569	240.311	240.197				16.56	5	7	4	5	6	12
16.57	0.1521	0.1623	0.1677	0.1786	0.146	0.1526				16.57	0.1849	0.1781	0.1909	0.2011	0.179	0.169				16.57	2.4344	2.4353	2.4328	2.443	2.4304	2.4337				16.57	246.273	241.668	241.019	242.265	238.164	239.588				16.57	5	6	7	5	6	11
16.58	0.1489	0.1664	0.1666	0.1745	0.1478	0.148				16.58	0.1782	0.1823	0.1895	0.2027	0.1744	0.1644				16.58	2.4383	2.435	2.427	2.4433	2.4385	2.4277				16.58	245.959	241.4	241.263	241.347	238.971	237.904				16.58	5	5	6	4	6	11
16.59	0.1553	0.1666	0.1696	0.1846	0.1537	0.1593				16.59	0.1838	0.1826	0.1957	0.2108	0.1877	0.1777				16.59	2.4442	2.4366	2.4284	2.4457	2.4372	2.4377				16.59	246.662	243.842	237.834	241.291	238.696	240.242				16.59	4	6	6	4	4	9
16.6	0.1595	0.1652	0.177	0.1724	0.1443	0.1659				16.6	0.1882	0.1795	0.1983	0.1986	0.1943	0.1843				16.6	2.4405	2.4367	2.4229	2.4422	2.432	2.4395				16.6	246.54	243.272	239.634	242.533	238.423	239.778				16.6	3	7	6	4	6	11
16.61	0.1526	0.1668	0.1645	0.1649	0.1464	0.152				16.61	0.1826	0.1806	0.1873	0.1939	0.1802	0.1702				16.61	2.4377	2.4385	2.4299	2.4365	2.4365	2.4355				16.61	245.901	244.922	244.64	241.423	236.527	239.471				16.61	5	6	6	4	6	11
16.62	0.144	0.1713	0.176	0.1729	0.1464	0.1579				16.62	0.1741	0.1835	0.1955	0.2016	0.184	0.174				16.62	2.4326	2.4444	2.4278	2.4381	2.4383	2.4316				16.62	244.35	242.965	237.362	240.176	239.736	237.712				16.62	3	6	6	4	3	11
16.63	0.1458	0.1664	0.1634	0.1806	0.1458	0.1615				16.63	0.1821	0.1812	0.1892	0.2058	0.1903	0.1803				16.63	2.4369	2.4393	2.4164	2.4408	2.4434	2.436				16.63	244.171	242.325	236.182	237.911	239.081	242.213				16.63	4	6	6	5	5	12
16.64	0.1463	0.1612	0.162	0.1724	0.1421	0.1531				16.64	0.1842	0.1774	0.1816	0.1985	0.1822	0.1722				16.64	2.4294	2.4391	2.423	2.4461	2.4366	2.4332				16.64	242.021	243.221	237.14	240.29	238.623	238.471				16.64	5	5	6	5	8	12
16.65	0.1506	0.1619	0.1589	0.1822	0.1459	0.1609				16.65	0.1862	0.1755	0.1792	0.2065	0.1911	0.1811				16.65	2.4354	2.434	2.4267	2.4396	2.4303	2.4399				16.65	244.08	240.368	238.452	239.292	238.568	241.268				16.65	6	6	7	3	6	11
16.66	0.146	0.1644	0.1566	0.1731	0.1419	0.1624				16.66	0.1849	0.1782	0.1767	0.2006	0.1897	0.1797				16.66	2.437	2.4426	2.4185	2.438	2.4325	2.4344				16.66	244.074	239.948	238.935	236.411	237.331	241.318				16.66	5	8	5	4	5	11
16.67	0.146	0.1599	0.1606	0.1771	0.1481	0.1567				16.67	0.1818	0.1736	0.1802	0.2057	0.1832	0.1732				16.67	2.4412	2.4334	2.4224	2.4478	2.4306	2.4378				16.67	243.613	242.088	239.631	244.085	235.37	241.668				16.67	4	7	6	4	5	9
16.68	0.1431	0.1674	0.1667	0.1746	0.1427	0.1523				16.68	0.1818	0.1816	0.1865	0.2042	0.181	0.171				16.68	2.4402	2.4417	2.4324	2.4416	2.4321	2.4324				16.68	245.296	240.79	239.606	239.311	236.897	240.597				16.68	4	5	7	4	5	9
16.69	0.148	0.1602	0.1575	0.175	0.1472	0.1603				16.69	0.1855	0.176	0.1785	0.2046	0.1881	0.1781				16.69	2.4375	2.438	2.4218	2.444	2.4285	2.4448				16.69	246.648	241.214	241.094	240.192	236.25	242.469				16.69	5	5	6	4	4	10
16.7	0.1488	0.1675	0.1602	0.1781	0.1406	0.1466				16.7	0.1813	0.182	0.1807	0.2097	0.1769	0.1669				16.7	2.4468	2.4367	2.4266	2.4459	2.4257	2.4384				16.7	244.612	241.983	242.352	238.21	239.245	240.697				16.7	4	6	6	4	7	11
16.71	0.1497	0.1576	0.1583	0.1826	0.1405	0.1506				16.71	0.1812	0.174	0.1828	0.213	0.1811	0.1711				16.71	2.4396	2.4305	2.4205	2.4531	2.4253	2.434				16.71	244.247	238.522	237.478	243.64	238.176	240.005				16.71	7	5	7	2	7	12
16.72	0.1448	0.1638	0.1608	0.1822	0.1377	0.1447				16.72	0.1717	0.1791	0.1858	0.2114	0.1727	0.1627				16.72	2.4354	2.4343	2.4229	2.4468	2.4249	2.4306				16.72	243.511	239.589	244.217	240.396	236.807	242.683				16.72	5	7	7	4	6	11
16.73	0.1469	0.1571	0.1677	0.1697	0.1368	0.1491				16.73	0.1758	0.1731	0.1884	0.2013	0.1755	0.1655				16.73	2.4426	2.4307	2.4177	2.4421	2.4336	2.4348				16.73	246.355	242.935	239.692	239.39	238.841	243.11				16.73	7	7	8	4	5	10
16.74	0.143	0.1597	0.1621	0.1789	0.1368	0.1484				16.74	0.1772	0.1778	0.1866	0.2107	0.1746	0.1646				16.74	2.4353	2.4328	2.4193	2.4468	2.4201	2.4359				16.74	243.242	240.951	240.244	242.47	235.531	239.645				16.74	5	6	6	3	4	11
16.75	0.1451	0.1606	0.1638	0.1705	0.1423	0.1518				16.75	0.1756	0.1791	0.1888	0.2015	0.1788	0.1688				16.75	2.4366	2.4349	2.4168	2.4455	2.4347	2.4417				16.75	245.445	240.552	242.523	240.596	238.282	245.296				16.75	4	6	6	4	3	10
16.76	0.1489	0.1612	0.1713	0.1827	0.1368	0.1502				16.76	0.1772	0.1797	0.1944	0.2106	0.1779	0.1679				16.76	2.4412	2.4339	2.4243	2.4494	2.4321	2.4429				16.76	246.448	241.387	239.761	240.532	236.877	246.01				16.76	3	5	6	4	4	11
16.77	0.1487	0.1584	0.1715	0.178	0.1385	0.1502				16.77	0.1764	0.1753	0.1956	0.2092	0.1777	0.1677				16.77	2.4439	2.4309	2.422	2.4445	2.4277	2.4333				16.77	246.422	241.517	240.414	240.46	236.72	238.567				16.77	5	6	8	5	3	10
16.78	0.1459	0.1633	0.166	0.1805	0.1438	0.1565				16.78	0.1768	0.1782	0.1942	0.2124	0.183	0.173				16.78	2.4379	2.4319	2.4285	2.4503	2.4341	2.4335				16.78	246.549	244.281	243.472	240.716	238.073	239.387				16.78	6	9	7	4	4	10
16.79	0.1477	0.1577	0.171	0.1762	0.1458	0.1557				16.79	0.1827	0.1738	0.1952	0.2083	0.1843	0.1743				16.79	2.4396	2.433	2.4264	2.446	2.4255	2.4425				16.79	243.959	242.56	242.991	240.134	241.239	241.317				16.79	6	5	7	5	6	10
16.8	0.1487	0.1643	0.1625	0.1824	0.141	0.1548				16.8	0.1862	0.1781	0.188	0.2109	0.1804	0.1704				16.8	2.4431	2.429	2.4212	2.4424	2.4304	2.4402				16.8	247.99	243.323	239.847	236.846	234.568	242.291				16.8	5	5	9	4	5	11
16.81	0.1435	0.16	0.1578	0.1819	0.1495	0.1571				16.81	0.1766	0.1742	0.1831	0.2115	0.1822	0.1722				16.81	2.443	2.4332	2.4312	2.4398	2.4396	2.4403				16.81	249.244	245.515	239.469	235.19	236.087	239.162				16.81	4	6	7	5	6	10
16.82	0.1431	0.159	0.1561	0.1786	0.1433	0.1533				16.82	0.1715	0.1725	0.1822	0.2086	0.1822	0.1722				16.82	2.4357	2.4313	2.4251	2.4474	2.4268	2.437				16.82	243.671	242.893	241.322	241.794	234.177	240.359				16.82	3	5	7	4	6	10
16.83	0.1448	0.1626	0.1512	0.1695	0.1444	0.1495				16.83	0.1797	0.176	0.1778	0.2029	0.1797	0.1697				16.83	2.4414	2.4285	2.422	2.4459	2.4294	2.4316				16.83	240.797	241.781	240.723	239.951	232.818	239.86				16.83	4	7	6	4	4	11
16.84	0.1426	0.1649	0.1565	0.1793	0.1416	0.1602				16.84	0.179	0.1804	0.1828	0.209	0.1879	0.1779				16.84	2.4391	2.4252	2.4272	2.4383	2.4372	2.4381				16.84	243.582	243.843	242.358	239.904	239.537	238.717				16.84	3	5	6	4	5	11
16.85	0.1429	0.1621	0.1541	0.1692	0.1473	0.1498				16.85	0.1783	0.177	0.18	0.2008	0.1784	0.1684				16.85	2.4422	2.4356	2.4249	2.4349	2.4438	2.4272				16.85	243.197	241.756	237.777	238.523	240.41	239.468				16.85	5	5	7	4	5	10
16.86	0.1449	0.1551	0.1577	0.172	0.1362	0.148				16.86	0.1777	0.1694	0.18	0.2018	0.1765	0.1665				16.86	2.437	2.4255	2.4289	2.4399	2.4309	2.4319				16.86	244.157	241.153	240.764	238.305	236.725	240.254				16.86	4	6	6	5	6	10
16.87	0.1386	0.1616	0.16	0.1706	0.1355	0.1531				16.87	0.1724	0.1744	0.1813	0.1961	0.1815	0.1715				16.87	2.44	2.4361	2.426	2.4423	2.4347	2.4393				16.87	242.227	242.712	239.29	237.93	238.714	239.229				16.87	5	5	8	4	4	11
16.88	0.1528	0.1601	0.159	0.1672	0.1352	0.1549				16.88	0.1801	0.1714	0.1805	0.195	0.1807	0.1707				16.88	2.4465	2.4303	2.4282	2.441	2.4267	2.4377				16.88	241.933	239.86	239.506	236.456	234.338	241.713				16.88	7	4	8	3	5	9
16.89	0.1468	0.1598	0.1812	0.1711	0.1416	0.1514				16.89	0.1781	0.1733	0.1971	0.198	0.1757	0.1657				16.89	2.4509	2.4373	2.4277	2.441	2.4318	2.4343				16.89	243.905	245.825	239.884	239.748	237.603	240.063				16.89	4	5	9	4	6	9
16.9	0.1443	0.1659	0.1633	0.1734	0.1477	0.1469				16.9	0.1772	0.1781	0.1807	0.2007	0.1742	0.1642				16.9	2.4356	2.4408	2.4314	2.4479	2.4255	2.4328				16.9	241.981	244.075	241.305	239.77	233.301	241.313				16.9	4	5	8	5	5	10
16.91	0.141	0.1653	0.1632	0.1607	0.145	0.1494				16.91	0.1737	0.1788	0.1844	0.1891	0.1768	0.1668				16.91	2.439	2.4374	2.4196	2.4397	2.4348	2.4344				16.91	239.712	243.543	237.893	240.301	234.93	241.082				16.91	5	4	8	5	7	12
16.92	0.1467	0.1694	0.1593	0.1739	0.1347	0.1484				16.92	0.1792	0.1837	0.1799	0.2032	0.1776	0.1676				16.92	2.441	2.4364	2.4293	2.4433	2.4224	2.4305				16.92	244.032	243.35	238.276	236.885	234.939	238.608				16.92	4	6	8	4	7	9
16.93	0.144	0.1652	0.161	0.1793	0.1407	0.1474				16.93	0.1782	0.1797	0.1793	0.2051	0.1769	0.1669				16.93	2.4412	2.4282	2.4321	2.4451	2.4196	2.4288				16.93	241.482	242.117	239.621	240.867	234.667	238.754				16.93	5	5	7	4	7	7
16.94	0.1529	0.1657	0.1603	0.166	0.1498	0.1511				16.94	0.184	0.1823	0.1781	0.1937	0.1816	0.1716				16.94	2.4478	2.4249	2.4324	2.4417	2.4294	2.4384				16.94	247.025	241.6	242.729	238.594	237.861	242.623				16.94	5	4	7	6	6	7
16.95	0.1452	0.167	0.1706	0.163	0.1461	0.1522				16.95	0.1735	0.1817	0.1892	0.1923	0.1806	0.1706				16.95	2.4456	2.4286	2.4371	2.4386	2.4251	2.4415				16.95	242.943	241.479	241.75	241.342	239.346	240.965				16.95	7	6	8	4	5	8
16.96	0.1518	0.1646	0.1648	0.1713	0.1417	0.1612				16.96	0.1789	0.1811	0.1844	0.2025	0.1888	0.1788				16.96	2.4449	2.4255	2.431	2.4437	2.4235	2.4442				16.96	242.399	241.028	242.626	236.588	235.929	240.58				16.96	7	7	5	4	4	6
16.97	0.1513	0.1608	0.173	0.1735	0.1471	0.1563				16.97	0.1834	0.1788	0.1901	0.2017	0.1838	0.1738				16.97	2.4385	2.4281	2.4313	2.4437	2.4272	2.433				16.97	242.994	242.026	241.304	238.198	238.32	238.803				16.97	4	5	8	4	6	10
16.98	0.1476	0.1638	0.1732	0.18	0.1331	0.154				16.98	0.1793	0.1819	0.1902	0.2087	0.1809	0.1709				16.98	2.4409	2.4205	2.4353	2.4435	2.4218	2.4387				16.98	242.677	241.971	242.834	238.54	238.02	240.36				16.98	4	4	9	3	6	8
16.99	0.1433	0.1585	0.1733	0.1777	0.1375	0.1563				16.99	0.1786	0.1786	0.1895	0.205	0.1846	0.1746				16.99	2.4408	2.4255	2.4404	2.4437	2.4287	2.4373				16.99	241.389	244.721	242.045	235.402	238.311	239.171				16.99	5	6	8	6	6	8
17	0.1429	0.1657	0.176	0.1816	0.1489	0.1513				17	0.1776	0.181	0.1914	0.2062	0.1843	0.1743				17	2.4408	2.4316	2.4362	2.4528	2.4348	2.4385				17	244.726	243.916	240.134	240.045	238.343	240.245				17	4	6	8	5	5	11
17.01	0.1512	0.1682	0.1776	0.1777	0.1408	0.1552				17.01	0.187	0.1857	0.1956	0.202	0.1845	0.1745				17.01	2.4309	2.4366	2.4465	2.4444	2.4334	2.4318				17.01	239.803	240.634	240.737	236.408	236.831	235.972				17.01	3	4	9	5	6	10
17.02	0.1472	0.1654	0.171	0.1711	0.1444	0.1544				17.02	0.1799	0.1799	0.1894	0.1985	0.1829	0.1729				17.02	2.4422	2.4343	2.4366	2.4423	2.4319	2.4436				17.02	243.974	242.501	238.327	237.73	239.764	238.645				17.02	4	6	9	5	8	9
17.03	0.1556	0.163	0.1647	0.1759	0.1441	0.1528				17.03	0.1865	0.1782	0.1813	0.2033	0.1851	0.1751				17.03	2.4399	2.431	2.4322	2.4441	2.4315	2.4352				17.03	242.827	240.285	241.986	240.082	237.115	236.013				17.03	2	6	8	5	8	10
17.04	0.1615	0.1675	0.167	0.1784	0.144	0.1534				17.04	0.1921	0.184	0.1849	0.2038	0.1818	0.1718				17.04	2.4449	2.4317	2.4329	2.4448	2.4386	2.4368				17.04	243.92	238.265	242.028	240.153	238.079	242.611				17.04	6	7	10	6	5	9
17.05	0.1595	0.1697	0.1636	0.1753	0.1459	0.1573				17.05	0.1919	0.1861	0.1837	0.2028	0.1844	0.1744				17.05	2.4407	2.4239	2.4357	2.4413	2.443	2.4433				17.05	243.391	240.089	244.241	240.247	240.044	240.768				17.05	4	5	9	6	6	9
17.06	0.1557	0.1597	0.1748	0.1757	0.1523	0.1507				17.06	0.1893	0.1756	0.1965	0.1985	0.1796	0.1696				17.06	2.4445	2.4189	2.4416	2.4446	2.4319	2.4414				17.06	244.698	240.286	240.64	240.065	237.499	242.188				17.06	3	6	8	7	6	9
17.07	0.1506	0.1662	0.1601	0.1783	0.1508	0.1488				17.07	0.1838	0.1812	0.1829	0.2033	0.1805	0.1705				17.07	2.4401	2.4276	2.4354	2.4399	2.4369	2.4402				17.07	243.165	243.781	241.483	237.041	242.47	238.938				17.07	3	5	9	5	7	9
17.08	0.1531	0.1572	0.1638	0.1786	0.1488	0.1526				17.08	0.1886	0.1759	0.1863	0.2008	0.1826	0.1726				17.08	2.4468	2.4257	2.4359	2.4439	2.4415	2.4338				17.08	243.334	242.371	244.502	240.437	239.403	237.513				17.08	2	5	9	6	6	9
17.09	0.1438	0.1624	0.1638	0.1846	0.1484	0.1606				17.09	0.1808	0.1832	0.1873	0.2069	0.1892	0.1792				17.09	2.4386	2.4295	2.4349	2.4444	2.4375	2.4408				17.09	243.229	241.452	241.878	239.626	236.624	241.041				17.09	5	4	7	5	5	7
17.1	0.1398	0.1634	0.1754	0.173	0.145	0.1532				17.1	0.1789	0.1829	0.1925	0.198	0.1845	0.1745				17.1	2.4394	2.4224	2.435	2.4448	2.4352	2.4423				17.1	242.585	240.137	241.203	236.627	238.702	242.79				17.1	3	5	6	4	5	8
17.11	0.1513	0.1621	0.1689	0.1658	0.1496	0.1555				17.11	0.1864	0.1832	0.1885	0.1943	0.1858	0.1758				17.11	2.4504	2.42	2.4326	2.4396	2.4351	2.432				17.11	243.288	241.005	242.996	239.28	235.333	238.329				17.11	3	5	8	5	6	8
17.12	0.1481	0.1703	0.1646	0.1597	0.1579	0.1554				17.12	0.1817	0.1895	0.1854	0.1865	0.1892	0.1792				17.12	2.4474	2.4245	2.432	2.434	2.4342	2.4302				17.12	244.103	242.86	239.624	239.071	238.698	240.336				17.12	3	5	9	5	5	11
17.13	0.1522	0.1677	0.1729	0.1685	0.1545	0.1603				17.13	0.182	0.1856	0.1926	0.1948	0.1891	0.1791				17.13	2.4438	2.4276	2.4364	2.4438	2.4348	2.4357				17.13	243.283	244.091	241.578	239.272	242.412	240.622				17.13	3	4	8	4	5	9
17.14	0.1505	0.1642	0.1699	0.1722	0.154	0.1604				17.14	0.1772	0.1822	0.1892	0.2	0.1885	0.1785				17.14	2.443	2.4281	2.4295	2.4474	2.4327	2.4367				17.14	242.398	241.991	243.368	241.582	239.082	238.409				17.14	3	3	7	4	6	9
17.15	0.1446	0.1599	0.1772	0.1721	0.158	0.1622				17.15	0.1746	0.1772	0.1932	0.1983	0.1899	0.1799				17.15	2.446	2.4295	2.4406	2.437	2.4253	2.4255				17.15	245.602	244.114	244.721	239.506	239.589	239.987				17.15	3	4	8	4	6	8
17.16	0.148	0.1648	0.1652	0.1742	0.1567	0.1594				17.16	0.177	0.1809	0.1825	0.2019	0.1866	0.1766				17.16	2.4376	2.4279	2.4364	2.4395	2.433	2.4351				17.16	241.654	239.377	241.655	237.464	238.633	242.629				17.16	4	4	9	5	7	8
17.17	0.1511	0.167	0.1672	0.1745	0.1541	0.1484				17.17	0.1811	0.1829	0.1869	0.2003	0.1806	0.1706				17.17	2.4507	2.4266	2.4346	2.4371	2.4209	2.4254				17.17	244.538	240	242.153	238.459	235.889	240.404				17.17	3	5	9	6	7	8
17.18	0.154	0.174	0.1611	0.1698	0.1638	0.1587				17.18	0.1783	0.1916	0.1824	0.1949	0.19	0.18				17.18	2.4445	2.4258	2.4368	2.4432	2.4414	2.432				17.18	245.22	240.088	243.523	239.927	236.641	240.433				17.18	4	5	9	4	7	8
17.19	0.1453	0.1694	0.1625	0.1838	0.1573	0.1478				17.19	0.1768	0.1866	0.1819	0.2092	0.1804	0.1704				17.19	2.4452	2.4314	2.4302	2.4427	2.4297	2.4266				17.19	245.675	237.686	240.541	236.482	239.467	240.213				17.19	2	6	8	5	6	8
17.2	0.1472	0.1639	0.1712	0.1766	0.1469	0.1506				17.2	0.1778	0.1834	0.1904	0.2038	0.1844	0.1744				17.2	2.4447	2.4212	2.4344	2.4446	2.4291	2.4251				17.2	244.463	241.085	244.215	240.122	237.456	236.477				17.2	4	5	8	4	8	9
17.21	0.1413	0.1754	0.1734	0.17	0.1481	0.1515				17.21	0.1731	0.1931	0.1938	0.1989	0.1829	0.1729				17.21	2.4402	2.4258	2.4424	2.4393	2.4298	2.4221				17.21	241.974	239.179	242.597	236.262	234.727	234.582				17.21	3	6	7	5	7	8
17.22	0.1398	0.1784	0.1672	0.1766	0.1573	0.1508				17.22	0.1707	0.1939	0.1888	0.2048	0.1829	0.1729				17.22	2.4397	2.4298	2.4308	2.4349	2.436	2.4321				17.22	244.252	243.233	243.036	237.464	235.831	239.664				17.22	2	6	9	5	7	10
17.23	0.1404	0.1665	0.1637	0.1764	0.161	0.1498				17.23	0.1713	0.1851	0.1862	0.2018	0.1834	0.1734				17.23	2.4406	2.4256	2.4319	2.4418	2.4453	2.4258				17.23	245.073	238.528	242.318	240.608	237.557	238.66				17.23	2	6	8	5	7	9
17.24	0.1493	0.1709	0.1699	0.1747	0.1543	0.1538				17.24	0.1744	0.1891	0.1906	0.2019	0.1851	0.1751				17.24	2.4492	2.424	2.4348	2.4474	2.4336	2.4312				17.24	246.803	240.981	244.484	237.366	235.609	239.146				17.24	3	5	8	5	4	7
17.25	0.1462	0.1646	0.1702	0.1815	0.1586	0.1577				17.25	0.1745	0.1816	0.1927	0.2056	0.1864	0.1764				17.25	2.444	2.4254	2.4328	2.4464	2.44	2.4303				17.25	243.903	236.429	242.56	238.582	238.62	241.816				17.25	2	5	7	4	6	8
17.26	0.1471	0.1661	0.1653	0.174	0.1536	0.1558				17.26	0.1774	0.1845	0.1855	0.1968	0.1873	0.1773				17.26	2.4397	2.4253	2.4274	2.4444	2.4379	2.4311				17.26	245.245	238.867	240.143	238.754	239.126	240.22				17.26	2	4	9	5	5	8
17.27	0.1479	0.163	0.1691	0.1702	0.137	0.1557				17.27	0.1746	0.1818	0.1892	0.1946	0.1897	0.1797				17.27	2.437	2.4239	2.4333	2.4396	2.426	2.4285				17.27	244.856	242.086	244.416	238.412	235.655	239.224				17.27	4	8	8	6	5	9
17.28	0.1474	0.1699	0.1661	0.1656	0.1484	0.1602				17.28	0.1821	0.187	0.1866	0.1905	0.1913	0.1813				17.28	2.4338	2.4312	2.4364	2.4426	2.4341	2.4308				17.28	245.924	240.405	241.648	235.451	236.358	238.227				17.28	2	5	7	5	4	8
17.29	0.1473	0.1617	0.1663	0.1737	0.1483	0.1485				17.29	0.1769	0.1806	0.1857	0.1958	0.1859	0.1759				17.29	2.4472	2.4286	2.4332	2.4398	2.4327	2.427				17.29	246.356	240.488	241.095	237.444	240.178	240.783				17.29	4	5	8	4	5	7
17.3	0.1513	0.164	0.1685	0.1777	0.1469	0.1544				17.3	0.1799	0.1815	0.1851	0.2007	0.1882	0.1782				17.3	2.4366	2.4245	2.4252	2.4462	2.4326	2.4272				17.3	246.925	239.682	240.545	238.213	238.183	238.366				17.3	2	6	7	3	6	8
17.31	0.1454	0.1579	0.1647	0.1743	0.1565	0.1504				17.31	0.1753	0.1769	0.1851	0.2002	0.1819	0.1719				17.31	2.4374	2.4171	2.4384	2.4417	2.4386	2.4252				17.31	243.477	237.221	243.129	236.555	240.731	238.018				17.31	2	5	7	3	4	10
17.32	0.1447	0.1631	0.1661	0.1765	0.1511	0.1493				17.32	0.1739	0.1801	0.1852	0.2011	0.1823	0.1723				17.32	2.4452	2.4239	2.4413	2.4409	2.4316	2.422				17.32	246.029	241.107	241.265	238.862	240.477	239.347				17.32	3	6	6	7	6	10
17.33	0.1516	0.1577	0.1612	0.1824	0.1485	0.1467				17.33	0.1836	0.1733	0.1808	0.2061	0.1805	0.1705				17.33	2.4379	2.4202	2.4424	2.4407	2.4441	2.4202				17.33	246.251	241.477	242.649	239.216	240.791	240.463				17.33	3	6	6	6	4	10
17.34	0.142	0.16	0.1637	0.1785	0.1454	0.1461				17.34	0.176	0.1736	0.1833	0.2044	0.1787	0.1687				17.34	2.4444	2.423	2.4404	2.4432	2.4331	2.4271				17.34	246.73	239.264	243.857	240.236	240.633	241.907				17.34	3	5	6	5	5	10
17.35	0.1459	0.1569	0.1582	0.1739	0.1528	0.1449				17.35	0.1764	0.1731	0.1776	0.2017	0.1772	0.1672				17.35	2.4402	2.43	2.4237	2.441	2.4364	2.4249				17.35	245.164	240.146	240.62	238.953	240.543	241.374				17.35	2	6	6	4	5	10
17.36	0.1404	0.1625	0.1641	0.171	0.1477	0.1485				17.36	0.1716	0.18	0.1827	0.1977	0.1828	0.1728				17.36	2.4414	2.4307	2.4262	2.441	2.4341	2.4314				17.36	243.707	238.416	238.66	239.968	238.457	240.164				17.36	3	5	5	4	6	9
17.37	0.1446	0.1584	0.1665	0.1763	0.1448	0.1561				17.37	0.174	0.1769	0.1844	0.202	0.1912	0.1812				17.37	2.4406	2.4149	2.4315	2.4328	2.4319	2.429				17.37	245.695	236.157	243.017	240.562	240.647	240.919				17.37	3	6	6	5	7	8
17.38	0.1516	0.1624	0.1641	0.1845	0.1433	0.1572				17.38	0.1829	0.18	0.1818	0.2085	0.1903	0.1803				17.38	2.436	2.4335	2.4298	2.4449	2.4395	2.4368				17.38	247.01	237.408	242.397	238.462	240.244	240.009				17.38	3	7	9	5	5	8
17.39	0.1477	0.1632	0.1573	0.1769	0.1493	0.1583				17.39	0.176	0.1785	0.1786	0.2027	0.1916	0.1816				17.39	2.4411	2.432	2.4321	2.4409	2.4381	2.4308				17.39	246.869	240.42	241.815	239.785	242.158	236.98				17.39	3	6	7	5	6	9
17.4	0.1535	0.1586	0.1586	0.1697	0.1469	0.156				17.4	0.1806	0.1751	0.181	0.1986	0.1911	0.1811				17.4	2.4454	2.4262	2.4272	2.4386	2.4423	2.4392				17.4	249.317	241.236	238.805	242.115	241.841	241.05				17.4	2	7	8	4	6	9
17.41	0.1509	0.1568	0.1632	0.1733	0.1512	0.1519				17.41	0.1786	0.1751	0.1845	0.2023	0.1847	0.1747				17.41	2.4457	2.4311	2.4269	2.4448	2.4334	2.4289				17.41	250.156	242.06	239.504	238.769	240.935	237.071				17.41	2	5	7	4	5	10
17.42	0.149	0.1603	0.1554	0.1808	0.1498	0.159				17.42	0.1784	0.1778	0.1784	0.2083	0.1918	0.1818				17.42	2.4416	2.4319	2.4249	2.438	2.4415	2.4376				17.42	251.125	241.866	240.586	238.848	240.368	240.87				17.42	2	6	6	5	6	11
17.43	0.1573	0.1644	0.1565	0.1782	0.1487	0.1482				17.43	0.1859	0.1824	0.1757	0.2042	0.1836	0.1736				17.43	2.4482	2.4351	2.4323	2.4409	2.4307	2.4248				17.43	245.39	241.772	241.393	240.325	240.766	238.535				17.43	2	6	8	5	6	9
17.44	0.1565	0.1675	0.1512	0.1815	0.1522	0.137				17.44	0.1858	0.184	0.1693	0.2061	0.1737	0.1637				17.44	2.4438	2.4285	2.4269	2.4438	2.4351	2.4186				17.44	244.677	240.54	241.398	239.402	240.06	236.496				17.44	3	6	8	5	6	8
[truncated: 3,263 more rows]
[truncated: 7 more columns]

## Sheet: Supp. Fig. 7
7b
	WT			R255K			p	t	df
[truncated: 28 more rows]
